# Supplementary material for: SPOP and OTUD7A Control EWS–FLI1 Protein Stability to Govern Ewing Sarcoma Growth
Source: Adv Sci (Weinh). 2021 Jun 1;8(14):2004846. doi: 10.1002/advs.202004846 (PMC8292909; doi:10.1002/advs.202004846)
Supplement: Supplementary file 2 — Supporting Information [file ADVS-8-2004846-s003.xlsx]

## Sheet: Sheet1
				Log2 fold change	Log2 TMT intensities
Protein IDs	Majority protein IDs	Protein names	Gene names	sh_c	127C-control-1_r2	126-control-2	130C-control-3	128N-shOTUD7A-1	130N-shOTUD7A-2	127N-shOTUD7A-3	Razor + unique peptides	Potential contaminant	ANOVA Significant	-Log ANOVA p value	ANOVA q-value	-Log Student's T-test p-value c_sh	Student's T-test q-value c_sh	Peptides	Unique peptides	Sequence coverage [%]	Unique + razor sequence coverage [%]	Unique sequence coverage [%]	Mol. weight [kDa]	Q-value	Score	Intensity	MS/MS count	id	Fasta headers
Q9NRG9	Q9NRG9	Aladin	AAAS	-0.0183512	15.4085	15.5447	15.5129	15.4592	15.442	15.5098	14		+	1.29171	0.0137808	0.148987	0.798463	14	14	39.7	39.7	39.7	59.573	0	112.1	619370000	28	6900	Aladin OS=Homo sapiens OX=9606 GN=AAAS PE=1 SV=1
Q86V21	Q86V21	Acetoacetyl-CoA synthetase	AACS	0.244278	15.0175	15.1198	14.8961	15.2964	15.2403	15.2295	9		+	1.38003	0.011263	1.6418	0.018135	9	9	14.4	14.4	14.4	75.143	0	59.187	337780000	11	4479	Acetoacetyl-CoA synthetase OS=Homo sapiens OX=9606 GN=AACS PE=1 SV=1
Q8N5Z0	Q8N5Z0	Kynurenine/alpha-aminoadipate aminotransferase, mitochondrial	AADAT	0.176968	10.8483	10.3821	10.5056	10.4098	10.9387	10.9183	1			0.198178	0.35013	0.327579	0.514552	1	1	4.7	4.7	4.7	47.351	0.0023775	1.2179	4240800	1	4835	Kynurenine/alpha-aminoadipate aminotransferase, mitochondrial OS=Homo sapiens OX=9606 GN=AADAT PE=1 SV=2
Q6PD74	Q6PD74	Alpha- and gamma-adaptin-binding protein p34	AAGAB	0.0172745	14.5353	14.7867	14.803	14.6338	14.6499	14.8931	6			0.0418115	0.717788	0.0491288	0.933271	6	6	23.5	23.5	23.5	34.593	0	26.551	315610000	12	4145	Alpha- and gamma-adaptin-binding protein p34 OS=Homo sapiens OX=9606 GN=AAGAB PE=1 SV=1
Q2M2I8	Q2M2I8	AP2-associated protein kinase 1	AAK1	-0.687154	16.5184	16.5527	16.5331	15.9327	15.808	15.8021	21		+	5.59599	0	4.0184	0	21	20	34.4	34.4	33.2	103.88	0	149.21	719380000	37	3629	AP2-associated protein kinase 1 OS=Homo sapiens OX=9606 GN=AAK1 PE=1 SV=3
Q9H7C9	Q9H7C9	Mth938 domain-containing protein	AAMDC	0.0370884	14.5004	14.6207	14.4358	14.4955	14.6123	14.5603	4		+	1.11233	0.0210319	0.227402	0.675389	4	4	32	32	32	13.332	0	7.41	385020000	7	6611	Mth938 domain-containing protein OS=Homo sapiens OX=9606 GN=AAMDC PE=1 SV=1
Q13685	Q13685	Angio-associated migratory cell protein	AAMP	0.340594	16.1357	16.0267	16.2433	16.4685	16.4646	16.4943	11		+	2.61499	0.000573171	2.24136	0.00629831	11	11	30.6	30.6	30.6	46.75	0	61.982	1213600000	22	3195	Angio-associated migratory cell protein OS=Homo sapiens OX=9606 GN=AAMP PE=1 SV=2
Q9Y312	Q9Y312	Protein AAR2 homolog	AAR2	0.176213	15.0639	14.9687	14.9232	15.224	15.1165	15.1439	11		+	1.71333	0.00555981	1.54558	0.0213032	11	11	37.2	37.2	37.2	43.472	0	65.306	775060000	18	7756	Protein AAR2 homolog OS=Homo sapiens OX=9606 GN=AAR2 PE=1 SV=2
P49588	P49588	Alanine--tRNA ligase, cytoplasmic	AARS	0.132071	19.522	19.3809	19.3963	19.5776	19.5636	19.5543	54		+	2.24078	0.0013184	1.36542	0.0310327	54	54	66.7	66.7	66.7	106.81	0	323.31	32376000000	288	2218	Alanine--tRNA ligase, cytoplasmic OS=Homo sapiens OX=9606 GN=AARS1 PE=1 SV=2
Q5JTZ9	Q5JTZ9	Alanine--tRNA ligase, mitochondrial	AARS2	0.0525627	15.5751	15.7233	15.5062	15.6804	15.626	15.6559	15			0.336033	0.212419	0.327872	0.514156	15	15	21.8	21.8	21.8	107.34	0	104.93	397550000	19	3819	Alanine--tRNA ligase, mitochondrial OS=Homo sapiens OX=9606 GN=AARS2 PE=1 SV=1
Q9BTE6	Q9BTE6	Alanyl-tRNA editing protein Aarsd1	AARSD1	0.619322	14.859	15.0012	15.0656	15.596	15.596	15.5918	10		+	4.38646	0	3.27467	0.00134591	10	10	36.7	36.7	36.7	45.479	0	67.219	470950000	17	6142	Alanyl-tRNA editing protein Aarsd1 OS=Homo sapiens OX=9606 GN=AARSD1 PE=1 SV=2
Q9NRN7	Q9NRN7	L-aminoadipate-semialdehyde dehydrogenase-phosphopantetheinyl transferase	AASDHPPT	0.398846	16.1228	16.2392	16.1998	16.5029	16.642	16.6133	12		+	3.24751	0.00014699	2.73305	0.00351211	12	12	34.3	34.3	34.3	35.776	0	181.88	1797100000	27	6908	L-aminoadipate-semialdehyde dehydrogenase-phosphopantetheinyl transferase OS=Homo sapiens OX=9606 GN=AASDHPPT PE=1 SV=2
Q9UDR5	Q9UDR5	Alpha-aminoadipic semialdehyde synthase, mitochondrial;Lysine ketoglutarate reductase;Saccharopine dehydrogenase	AASS	0.0310898	16.9727	17.1733	16.8962	17.0765	17.052	17.0069	24			0.658353	0.075409	0.134705	0.821304	24	24	36.2	36.2	36.2	102.13	0	88.774	1505200000	47	7325	Alpha-aminoadipic semialdehyde synthase, mitochondrial OS=Homo sapiens OX=9606 GN=AASS PE=1 SV=1
Q9NY61	Q9NY61	Protein AATF	AATF	-0.0477212	16.073	16.1029	16.0298	15.9735	16.0427	16.0463	14		+	1.63359	0.00644778	0.681757	0.18818	14	14	37.7	37.7	37.7	63.132	0	128.89	2493700000	35	7126	Protein AATF OS=Homo sapiens OX=9606 GN=AATF PE=1 SV=1
P80404	P80404	4-aminobutyrate aminotransferase, mitochondrial	ABAT	0.4958	14.1492	14.371	14.2715	14.7384	14.8225	14.7181	12		+	3.40783	0.000100089	2.64009	0.00396729	12	12	27.8	27.8	27.8	56.438	0	21.243	121440000	16	2740	4-aminobutyrate aminotransferase, mitochondrial OS=Homo sapiens OX=9606 GN=ABAT PE=1 SV=3
Q9NP58	Q9NP58	ATP-binding cassette sub-family B member 6, mitochondrial	ABCB6	-0.250222	15.598	15.4845	15.1069	15.0143	15.0663	15.3581	14		+	0.872521	0.0398258	0.613956	0.226957	14	14	22.6	22.6	22.6	93.884	0	59.13	442400000	19	6799	ATP-binding cassette sub-family B member 6, mitochondrial OS=Homo sapiens OX=9606 GN=ABCB6 PE=1 SV=1
P33527	P33527	Multidrug resistance-associated protein 1	ABCC1	-0.0359952	13.1456	13.0932	12.9425	12.9671	13.0378	13.0683	3			0.707768	0.0650476	0.20487	0.711906	3	3	2.5	2.5	2.5	171.59	0	4.3426	31464000	3	1916	Multidrug resistance-associated protein 1 OS=Homo sapiens OX=9606 GN=ABCC1 PE=1 SV=3
O15439;Q9NUT2	O15439	Multidrug resistance-associated protein 4	ABCC4	-0.221783	14.8356	14.9853	14.4474	14.4077	14.5007	14.6946	6		+	1.10563	0.0214102	0.540313	0.277995	6	6	4.2	4.2	4.2	149.52	0	4.3734	43055000	7	495	Multidrug resistance-associated protein 4 OS=Homo sapiens OX=9606 GN=ABCC4 PE=1 SV=3
P28288	P28288	ATP-binding cassette sub-family D member 3	ABCD3	-0.400314	15.4323	15.6912	15.6943	15.0826	15.0397	15.4945	11		+	2.13642	0.0018064	1.11401	0.0584888	11	11	19.7	19.7	19.7	75.475	0	10.287	415870000	13	1799	ATP-binding cassette sub-family D member 3 OS=Homo sapiens OX=9606 GN=ABCD3 PE=1 SV=1
P61221	P61221	ATP-binding cassette sub-family E member 1	ABCE1	0.222655	18.5576	18.7693	18.6763	18.8637	18.8785	18.929	37		+	1.74666	0.00506683	1.58775	0.0196975	37	37	61.3	61.3	61.3	67.314	0	235.32	16569000000	133	2562	ATP-binding cassette sub-family E member 1 OS=Homo sapiens OX=9606 GN=ABCE1 PE=1 SV=1
Q8NE71	Q8NE71	ATP-binding cassette sub-family F member 1	ABCF1	-0.0189006	17.3709	17.4419	17.4111	17.4089	17.39	17.3684	32			0.160711	0.405486	0.328819	0.5131	33	31	49.1	48.4	47	95.925	0	153.62	2256500000	72	4962	ATP-binding cassette sub-family F member 1 OS=Homo sapiens OX=9606 GN=ABCF1 PE=1 SV=2
Q9UG63	Q9UG63	ATP-binding cassette sub-family F member 2	ABCF2	0.234434	17.8426	17.809	17.8431	18.056	18.0473	18.0947	27		+	4.64075	0	3.65911	0.000565553	27	27	38.8	38.8	38.8	71.289	0	102.81	2594100000	74	7345	ATP-binding cassette sub-family F member 2 OS=Homo sapiens OX=9606 GN=ABCF2 PE=1 SV=2
Q9NUQ8	Q9NUQ8	ATP-binding cassette sub-family F member 3	ABCF3	0.34987	16.7092	16.8209	16.7707	17.1161	17.1178	17.1165	21		+	3.0958	0.000143058	3.38428	0.00100358	21	21	32.6	32.6	32.6	79.744	0	64.344	1332300000	35	6983	ATP-binding cassette sub-family F member 3 OS=Homo sapiens OX=9606 GN=ABCF3 PE=1 SV=2
Q9NUJ1	Q9NUJ1	Mycophenolic acid acyl-glucuronide esterase, mitochondrial	ABHD10	0.492455	15.4997	15.5974	15.2224	15.9537	15.9536	15.8896	12		+	2.24508	0.00130874	1.9007	0.0117842	12	12	50.3	50.3	50.3	33.932	0	40.381	284260000	22	6969	Mycophenolic acid acyl-glucuronide esterase, mitochondrial OS=Homo sapiens OX=9606 GN=ABHD10 PE=1 SV=1
Q8NFV4	Q8NFV4	Alpha/beta hydrolase domain-containing protein 11	ABHD11	0.288529	14.2948	14.5309	14.2579	14.7707	14.6489	14.5297	5		+	1.24482	0.0155338	1.2295	0.0433037	5	5	17.5	17.5	17.5	34.69	0	8.0574	243890000	7	4997	Protein ABHD11 OS=Homo sapiens OX=9606 GN=ABHD11 PE=1 SV=1
Q96IU4	Q96IU4	Alpha/beta hydrolase domain-containing protein 14B	ABHD14B	0.329362	13.5933	13.5164	13.5512	13.9647	13.7923	13.892	6		+	2.90824	0.000229548	2.41664	0.00477726	6	6	36.2	36.2	36.2	22.345	0	11.968	390540000	8	5710	Protein ABHD14B OS=Homo sapiens OX=9606 GN=ABHD14B PE=1 SV=1
O95870	O95870	Abhydrolase domain-containing protein 16A	ABHD16A	0.212603	9.91111	10.5659	10.4104	10.4347	10.3471	10.7434	1		+	0.950688	0.0321858	0.387384	0.433785	1	1	1.8	1.8	1.8	63.243	0.0096265	0.76783	4335100	1	1073	Phosphatidylserine lipase ABHD16A OS=Homo sapiens OX=9606 GN=ABHD16A PE=1 SV=3
Q9BV23	Q9BV23	Monoacylglycerol lipase ABHD6	ABHD6	-0.327873	15.7599	15.9657	15.4924	15.3388	15.3977	15.4979	11		+	1.7598	0.00488463	1.06521	0.0662806	11	11	39.8	39.8	39.8	38.33	0	88.243	881590000	21	6196	Monoacylglycerol lipase ABHD6 OS=Homo sapiens OX=9606 GN=ABHD6 PE=1 SV=1
Q8IZP0	Q8IZP0	Abl interactor 1	ABI1	0.080801	16.3374	16.1535	16.2386	16.3261	16.3491	16.2968	11		+	1.51358	0.00830179	0.662752	0.198265	14	11	29.3	25.6	25.6	55.08	0	42.692	1950700000	26	4725	Abl interactor 1 OS=Homo sapiens OX=9606 GN=ABI1 PE=1 SV=4
Q9NYB9	Q9NYB9	Abl interactor 2	ABI2	0.288535	16.3105	16.3537	16.2883	16.5632	16.651	16.604	15		+	3.66695	8.7146e-05	3.08654	0.00175897	15	12	32.6	32.6	28.8	55.663	0	88.857	1750300000	34	7130	Abl interactor 2 OS=Homo sapiens OX=9606 GN=ABI2 PE=1 SV=1
P00519	P00519	Tyrosine-protein kinase ABL1	ABL1	0.411332	15.1034	15.3192	15.2419	15.6466	15.5869	15.665	12		+	3.22764	0.000145062	2.4389	0.00468881	13	12	16.5	14.8	14.8	122.87	0	31.449	142910000	15	1115	Tyrosine-protein kinase ABL1 OS=Homo sapiens OX=9606 GN=ABL1 PE=1 SV=4
P42684	P42684	Abelson tyrosine-protein kinase 2	ABL2	0.0819604	14.7199	15.0272	14.9961	14.9633	15.0378	14.988	14			0.212818	0.331351	0.338385	0.500059	14	13	18.1	18.1	16.5	128.34	0	47.799	184190000	15	2082	Tyrosine-protein kinase ABL2 OS=Homo sapiens OX=9606 GN=ABL2 PE=1 SV=1
O14639	O14639	Actin-binding LIM protein 1	ABLIM1	-0.425034	12.1266	11.8599	12.1023	11.4692	11.6399	11.7046	4		+	2.18585	0.00154228	1.73801	0.0158919	4	4	6.4	6.4	6.4	87.687	0	5.6178	21838000	5	349	Actin-binding LIM protein 1 OS=Homo sapiens OX=9606 GN=ABLIM1 PE=1 SV=3
Q12979	Q12979	Active breakpoint cluster region-related protein	ABR	-0.205423	16.646	16.713	16.6171	16.4443	16.4436	16.4719	19		+	3.54165	0.000110891	2.62935	0.00401937	22	19	28.2	26	26	97.597	0	60.926	696010000	27	3038	Active breakpoint cluster region-related protein OS=Homo sapiens OX=9606 GN=ABR PE=1 SV=2
Q9P1F3	Q9P1F3	Costars family protein ABRACL	ABRACL	0.40863	16.0775	16.1742	16.1915	16.5064	16.5867	16.576	5		+	4.01887	0.000116448	3.14568	0.00157162	5	5	76.5	76.5	76.5	9.0564	0	195.9	10010000000	41	7218	Costars family protein ABRACL OS=Homo sapiens OX=9606 GN=ABRACL PE=1 SV=1
Q9ULW3	Q9ULW3	Activator of basal transcription 1	ABT1	-0.29353	15.8074	15.6924	15.7704	15.4941	15.4509	15.4446	12		+	2.7843	0.000311161	2.85205	0.0030555	12	12	53.7	53.7	53.7	31.079	0	57.525	368310000	19	7551	Activator of basal transcription 1 OS=Homo sapiens OX=9606 GN=ABT1 PE=1 SV=1
Q8N961	Q8N961	Ankyrin repeat and BTB/POZ domain-containing protein 2	ABTB2	-0.0301469	13.9454	14.1245	14.041	13.9476	14.0204	14.0525	9		+	0.891743	0.0377897	0.191367	0.734094	9	8	13.6	13.6	12.7	113.65	0	45.133	85157000	11	4873	Ankyrin repeat and BTB/POZ domain-containing protein 2 OS=Homo sapiens OX=9606 GN=ABTB2 PE=2 SV=2
P09110	P09110	3-ketoacyl-CoA thiolase, peroxisomal	ACAA1	0.06766	15.7276	15.7681	15.6366	15.738	15.737	15.8604	10			0.393131	0.17409	0.527219	0.288432	10	10	42.2	42.2	42.2	44.292	0	104.68	712910000	23	1301	3-ketoacyl-CoA thiolase, peroxisomal OS=Homo sapiens OX=9606 GN=ACAA1 PE=1 SV=2
P42765	P42765	3-ketoacyl-CoA thiolase, mitochondrial	ACAA2	-0.062652	16.6302	16.7921	16.5208	16.6226	16.6019	16.5306	20			0.65619	0.0758516	0.305298	0.548919	20	20	67.5	67.5	67.5	41.924	0	305.58	1761900000	49	2087	3-ketoacyl-CoA thiolase, mitochondrial OS=Homo sapiens OX=9606 GN=ACAA2 PE=1 SV=2
Q13085;O00763	Q13085	Acetyl-CoA carboxylase 1;Biotin carboxylase	ACACA	-0.100306	17.0449	17.183	17.1611	16.9868	17.0133	17.0881	42		+	1.26047	0.0150538	0.890357	0.105327	42	42	21.8	21.8	21.8	265.55	0	84.982	808560000	53	3055	Acetyl-CoA carboxylase 1 OS=Homo sapiens OX=9606 GN=ACACA PE=1 SV=2
Q9UKU7	Q9UKU7	Isobutyryl-CoA dehydrogenase, mitochondrial	ACAD8	0.423679	13.2603	13.6877	13.4276	13.9456	13.8433	13.8577	6		+	1.22907	0.0159991	1.52383	0.0222567	6	6	22.2	22.2	22.2	45.069	0	16.971	46198000	7	7498	Isobutyryl-CoA dehydrogenase, mitochondrial OS=Homo sapiens OX=9606 GN=ACAD8 PE=1 SV=1
Q9H845	Q9H845	Acyl-CoA dehydrogenase family member 9, mitochondrial	ACAD9	-0.00416756	16.0719	16.2361	15.9124	16.0583	16.0451	16.1044	19		+	1.26441	0.0149081	0.0144977	0.980114	19	19	32.4	32.4	32.4	68.76	0	30.934	431460000	28	6634	Complex I assembly factor ACAD9, mitochondrial OS=Homo sapiens OX=9606 GN=ACAD9 PE=1 SV=1
P11310	P11310	Medium-chain specific acyl-CoA dehydrogenase, mitochondrial	ACADM	0.189147	14.3905	14.667	14.477	14.7311	14.7064	14.6645	6		+	1.00822	0.0275477	1.05887	0.0673556	6	6	20.4	20.4	20.4	46.588	0	9.2886	137590000	7	1399	Medium-chain specific acyl-CoA dehydrogenase, mitochondrial OS=Homo sapiens OX=9606 GN=ACADM PE=1 SV=1
P45954	P45954	Short/branched chain specific acyl-CoA dehydrogenase, mitochondrial	ACADSB	0.102836	15.1272	15.3677	15.2309	15.3561	15.3485	15.3298	10		+	1.09281	0.0220728	0.66517	0.19696	10	10	31.9	31.9	31.9	47.485	0	32.395	416130000	15	2113	Short/branched chain specific acyl-CoA dehydrogenase, mitochondrial OS=Homo sapiens OX=9606 GN=ACADSB PE=1 SV=1
P49748	P49748	Very long-chain specific acyl-CoA dehydrogenase, mitochondrial	ACADVL	0.102056	17.9037	18.0713	17.7908	18.0349	18.0281	18.009	30			0.298171	0.242455	0.55225	0.268699	30	30	51.1	51.1	51.1	70.389	0	321.91	5164200000	81	2234	Very long-chain specific acyl-CoA dehydrogenase, mitochondrial OS=Homo sapiens OX=9606 GN=ACADVL PE=1 SV=1
Q15027	Q15027	Arf-GAP with coiled-coil, ANK repeat and PH domain-containing protein 1	ACAP1	-0.142852	12.469	12.918	12.7434	12.7016	12.5283	12.472	1			0.519742	0.11479	0.41057	0.404286	1	1	2.2	2.2	2.2	81.535	0.0013365	1.4099	1054600000	2	3373	Arf-GAP with coiled-coil, ANK repeat and PH domain-containing protein 1 OS=Homo sapiens OX=9606 GN=ACAP1 PE=1 SV=1
Q15057	Q15057	Arf-GAP with coiled-coil, ANK repeat and PH domain-containing protein 2	ACAP2	0.0158386	16.4281	16.4754	16.4774	16.4597	16.4508	16.5178	22			0.141887	0.438769	0.235348	0.662558	22	21	31	31	29.7	88.028	0	66.527	991720000	34	3390	Arf-GAP with coiled-coil, ANK repeat and PH domain-containing protein 2 OS=Homo sapiens OX=9606 GN=ACAP2 PE=1 SV=3
Q96P50	Q96P50	Arf-GAP with coiled-coil, ANK repeat and PH domain-containing protein 3	ACAP3	-0.262341	13.3615	13.5616	13.5854	13.13	13.2969	13.2945	7		+	1.67281	0.00589593	1.36234	0.0313261	8	7	14.3	13.1	13.1	92.494	0	12.179	59488000	7	5826	Arf-GAP with coiled-coil, ANK repeat and PH domain-containing protein 3 OS=Homo sapiens OX=9606 GN=ACAP3 PE=1 SV=2
P24752	P24752	Acetyl-CoA acetyltransferase, mitochondrial	ACAT1	0.0507266	18.0026	18.0208	17.7376	18.0034	17.9738	17.9359	22			0.119624	0.483278	0.210052	0.702962	22	22	60.4	60.4	60.4	45.199	0	241.28	7862600000	81	1730	Acetyl-CoA acetyltransferase, mitochondrial OS=Homo sapiens OX=9606 GN=ACAT1 PE=1 SV=1
Q9BWD1	Q9BWD1	Acetyl-CoA acetyltransferase, cytosolic	ACAT2	0.0883242	18.7754	18.76	18.7561	18.8513	18.8674	18.8379	22		+	5.17829	0	2.98182	0.00255963	22	22	72.3	72.3	72.3	41.35	0	323.31	36285000000	138	6242	Acetyl-CoA acetyltransferase, cytosolic OS=Homo sapiens OX=9606 GN=ACAT2 PE=1 SV=2
Q9H3P7	Q9H3P7	Golgi resident protein GCP60	ACBD3	-0.218346	17.6947	17.5838	17.5826	17.413	17.3875	17.4056	25		+	2.77789	0.000332211	2.34454	0.00529463	25	25	54.4	54.4	54.4	60.593	0	323.31	4581700000	63	6528	Golgi resident protein GCP60 OS=Homo sapiens OX=9606 GN=ACBD3 PE=1 SV=4
Q5T8D3	Q5T8D3	Acyl-CoA-binding domain-containing protein 5	ACBD5	-0.0802863	12.5212	12.7128	12.455	12.2957	12.3972	12.7552	2		+	1.71517	0.0055339	0.193183	0.731152	2	2	5.1	5.1	5.1	60.091	0	3.8683	23201000	3	3889	Acyl-CoA-binding domain-containing protein 5 OS=Homo sapiens OX=9606 GN=ACBD5 PE=1 SV=1
Q9BR61	Q9BR61	Acyl-CoA-binding domain-containing protein 6	ACBD6	-0.0836687	14.6762	14.8485	14.8691	14.7473	14.728	14.6675	8		+	2.30439	0.00114049	0.565587	0.258439	8	8	35.1	35.1	35.1	31.15	0	10.445	349540000	8	6064	Acyl-CoA-binding domain-containing protein 6 OS=Homo sapiens OX=9606 GN=ACBD6 PE=1 SV=1
Q8N6N7	Q8N6N7	Acyl-CoA-binding domain-containing protein 7	ACBD7	0.0283486	13.0597	13.2566	13.0999	13.2457	13.1102	13.1454	3			0.0701279	0.612577	0.145309	0.804533	3	3	46.6	46.6	46.6	9.7902	0	7.544	82035000	5	4845	Acyl-CoA-binding domain-containing protein 7 OS=Homo sapiens OX=9606 GN=ACBD7 PE=1 SV=1
Q96QU6	Q96QU6	1-aminocyclopropane-1-carboxylate synthase-like protein 1	ACCS	-0.339216	11.6227	11.9709	12.0879	11.6319	11.5786	11.4533	2		+	1.1227	0.0206017	1.06723	0.0658323	2	2	8	8	8	57.323	0	5.234	21101000	2	5866	1-aminocyclopropane-1-carboxylate synthase-like protein 1 OS=Homo sapiens OX=9606 GN=ACCS PE=1 SV=1
Q96AP0	Q96AP0	Adrenocortical dysplasia protein homolog	ACD	-0.224367	15.3697	15.5923	15.5495	15.3378	15.2803	15.2203	8		+	1.47169	0.00919959	1.37528	0.0302551	8	8	24.7	24.7	24.7	48.967	0	10.379	176620000	10	5465	Adrenocortical dysplasia protein homolog OS=Homo sapiens OX=9606 GN=ACD PE=1 SV=4
P22303	P22303	Acetylcholinesterase	ACHE	-0.697603	9.57673	10.3859	10.0872	9.25155	9.43024	9.27531	1		+	1.60593	0.00691118	1.34364	0.0329347	1	1	3.6	3.6	3.6	67.795	0	2.44	5262700	1	1679	Acetylcholinesterase OS=Homo sapiens OX=9606 GN=ACHE PE=1 SV=1
Q9UKV3	Q9UKV3	Apoptotic chromatin condensation inducer in the nucleus	ACIN1	-0.00829379	18.5055	18.6217	18.5804	18.5463	18.5609	18.5756	58			0.0370718	0.738753	0.0838098	0.890441	58	58	42.3	42.3	42.3	151.86	0	323.31	14766000000	150	7501	Apoptotic chromatin condensation inducer in the nucleus OS=Homo sapiens OX=9606 GN=ACIN1 PE=1 SV=2
P53396	P53396	ATP-citrate synthase	ACLY	0.0440865	19.0319	19.0069	19.0244	19.0889	19.0644	19.0422	56		+	1.92436	0.00324453	1.34007	0.0331078	56	56	52.4	52.4	52.4	120.84	0	323.31	16319000000	198	2385	ATP-citrate synthase OS=Homo sapiens OX=9606 GN=ACLY PE=1 SV=3
P21399;O00408	P21399	Cytoplasmic aconitate hydratase	ACO1	-0.637227	18.4672	18.4774	18.4708	17.8446	17.797	17.8622	40		+	7.07341	0	5.26329	0	40	40	51.3	51.3	51.3	98.398	0	206.93	6918300000	101	1659	Cytoplasmic aconitate hydratase OS=Homo sapiens OX=9606 GN=ACO1 PE=1 SV=3
Q99798	Q99798	Aconitate hydratase, mitochondrial	ACO2	0.118252	18.3059	18.5074	18.2385	18.4948	18.4677	18.4441	43			0.580373	0.0952082	0.651171	0.204452	43	43	60.5	60.5	60.5	85.424	0	312.41	7437500000	117	6002	Aconitate hydratase, mitochondrial OS=Homo sapiens OX=9606 GN=ACO2 PE=1 SV=2
Q86TX2;P49753	Q86TX2;P49753	Acyl-coenzyme A thioesterase 1;Acyl-coenzyme A thioesterase 2, mitochondrial	ACOT1;ACOT2	0.542974	15.8207	16.0229	15.6923	16.3704	16.4114	16.3831	13		+	2.65965	0.000509167	2.30132	0.00589048	13	13	35.6	35.6	35.6	46.277	0	84.857	1645500000	21	4451	Acyl-coenzyme A thioesterase 1 OS=Homo sapiens OX=9606 GN=ACOT1 PE=1 SV=1;Acyl-coenzyme A thioesterase 2, mitochondrial OS=Homo sapiens OX=9606 GN=ACOT2 PE=1 SV=6
Q8WXI4	Q8WXI4	Acyl-coenzyme A thioesterase 11	ACOT11	0.0976696	14.266	14.5951	14.5559	14.4887	14.5401	14.6811	3			0.653566	0.0763638	0.340375	0.497386	3	3	5.4	5.4	5.4	68.491	0	6.0413	98392000	6	5248	Acyl-coenzyme A thioesterase 11 OS=Homo sapiens OX=9606 GN=ACOT11 PE=1 SV=1
Q9NPJ3	Q9NPJ3	Acyl-coenzyme A thioesterase 13;Acyl-coenzyme A thioesterase 13, N-terminally processed	ACOT13	0.92038	13.623	13.3613	13.0936	14.2333	14.3393	14.2665	3		+	2.91322	0.000210784	2.38398	0.00507831	3	3	25	25	25	14.96	0	21.607	348940000	6	6830	Acyl-coenzyme A thioesterase 13 OS=Homo sapiens OX=9606 GN=ACOT13 PE=1 SV=1
O00154;Q6ZUV0	O00154	Cytosolic acyl coenzyme A thioester hydrolase	ACOT7	0.0432618	18.2562	18.1466	18.0829	18.2307	18.1777	18.2071	19			0.67505	0.0716306	0.337899	0.500658	19	19	50.8	50.8	50.8	41.796	0	133.93	15746000000	109	239	Cytosolic acyl coenzyme A thioester hydrolase OS=Homo sapiens OX=9606 GN=ACOT7 PE=1 SV=3
O14734	O14734	Acyl-coenzyme A thioesterase 8	ACOT8	-0.261592	13.5739	13.6645	13.4521	13.237	13.2211	13.4477	4		+	2.06681	0.00216162	1.28447	0.0380331	4	4	12.9	12.9	12.9	35.914	0	5.4479	92669000	4	366	Acyl-coenzyme A thioesterase 8 OS=Homo sapiens OX=9606 GN=ACOT8 PE=1 SV=1
Q9Y305	Q9Y305	Acyl-coenzyme A thioesterase 9, mitochondrial	ACOT9	0.131365	16.0713	16.2233	15.9167	16.2156	16.1906	16.1992	13		+	0.816808	0.0468275	0.671354	0.193728	13	13	31.2	31.2	31.2	49.901	0	48.33	507540000	24	7755	Acyl-coenzyme A thioesterase 9, mitochondrial OS=Homo sapiens OX=9606 GN=ACOT9 PE=1 SV=2
Q15067	Q15067	Peroxisomal acyl-coenzyme A oxidase 1	ACOX1	0.0375811	15.7112	15.9547	15.8354	15.7748	15.7914	16.0478	16			0.564621	0.099665	0.121504	0.839995	16	16	36.5	36.5	36.5	74.423	0	80.423	941010000	28	3395	Peroxisomal acyl-coenzyme A oxidase 1 OS=Homo sapiens OX=9606 GN=ACOX1 PE=1 SV=3
P24666	P24666	Low molecular weight phosphotyrosine protein phosphatase	ACP1	-0.0453892	17.0998	16.9153	16.9324	16.923	16.9414	16.9468	11			0.429236	0.153885	0.312866	0.537146	11	11	75.3	75.3	75.3	18.042	0	206.93	5233700000	54	1729	Low molecular weight phosphotyrosine protein phosphatase OS=Homo sapiens OX=9606 GN=ACP1 PE=1 SV=3
P11117	P11117	Lysosomal acid phosphatase	ACP2	-0.144858	14.899	14.8401	14.7158	14.6344	14.6875	14.6984	6		+	1.9896	0.0026368	1.18391	0.0490799	6	6	16.8	16.8	16.8	48.344	0	8.1067	417360000	10	1387	Lysosomal acid phosphatase OS=Homo sapiens OX=9606 GN=ACP2 PE=1 SV=3
Q9NPH0	Q9NPH0	Lysophosphatidic acid phosphatase type 6	ACP6	-0.145212	12.3814	12.3529	12.4195	12.3813	12.1341	12.2028	2		+	1.57937	0.00726217	0.888525	0.105838	2	2	8.2	8.2	8.2	48.886	0	11.598	20031000	2	6825	Lysophosphatidic acid phosphatase type 6 OS=Homo sapiens OX=9606 GN=ACP6 PE=1 SV=3
Q96CM8	Q96CM8	Acyl-CoA synthetase family member 2, mitochondrial	ACSF2	-0.504253	14.0348	14.4454	14.2654	13.7728	13.8207	13.6394	6		+	2.31587	0.00113856	1.74123	0.0158297	6	6	16.7	16.7	16.7	68.124	0	13.831	42453000	6	5529	Medium-chain acyl-CoA ligase ACSF2, mitochondrial OS=Homo sapiens OX=9606 GN=ACSF2 PE=1 SV=2
Q4G176	Q4G176	Acyl-CoA synthetase family member 3, mitochondrial	ACSF3	0.272537	13.8241	14.2107	13.7199	14.0917	14.2158	14.2649	5			0.754262	0.056681	0.797253	0.135933	5	5	14.6	14.6	14.6	64.129	0	24.59	121960000	6	3706	Malonate--CoA ligase ACSF3, mitochondrial OS=Homo sapiens OX=9606 GN=ACSF3 PE=1 SV=3
P33121;Q9ULC5	P33121	Long-chain-fatty-acid--CoA ligase 1	ACSL1	-0.354538	14.9645	15.0371	15.0936	14.6687	14.6379	14.7251	11		+	4.40098	0	2.84336	0.00303103	11	11	21.2	21.2	21.2	77.942	0	25.183	109280000	11	1912	Long-chain-fatty-acid--CoA ligase 1 OS=Homo sapiens OX=9606 GN=ACSL1 PE=1 SV=1
O95573	O95573	Long-chain-fatty-acid--CoA ligase 3	ACSL3	-0.124012	14.8337	15.0623	14.9922	14.8241	14.8271	14.865	11		+	1.97832	0.00277713	0.835102	0.122439	13	11	23.9	22.4	22.4	80.419	0	41.586	168300000	15	1027	Long-chain-fatty-acid--CoA ligase 3 OS=Homo sapiens OX=9606 GN=ACSL3 PE=1 SV=3
O60488	O60488	Long-chain-fatty-acid--CoA ligase 4	ACSL4	0.203348	16.8718	17.0552	16.9231	17.1308	17.1357	17.1937	26		+	1.7683	0.00479494	1.60035	0.0191595	26	24	44.4	44.4	42.9	79.187	0	96.313	1500200000	51	668	Long-chain-fatty-acid--CoA ligase 4 OS=Homo sapiens OX=9606 GN=ACSL4 PE=1 SV=2
Q9NUB1	Q9NUB1	Acetyl-coenzyme A synthetase 2-like, mitochondrial	ACSS1	-0.265582	12.9485	13.5645	13.1122	13.0056	12.8734	12.9494	3		+	0.958693	0.031484	0.63646	0.213636	3	3	6.4	6.4	6.4	74.856	0.00081622	1.7709	27561000	3	6965	Acetyl-coenzyme A synthetase 2-like, mitochondrial OS=Homo sapiens OX=9606 GN=ACSS1 PE=1 SV=2
Q9NR19	Q9NR19	Acetyl-coenzyme A synthetase, cytoplasmic	ACSS2	-0.194879	15.7246	15.8513	15.8298	15.5711	15.6362	15.6139	11		+	2.20311	0.00148509	1.95694	0.0105516	11	11	19.5	19.5	19.5	78.579	0	49.71	511240000	16	6875	Acetyl-coenzyme A synthetase, cytoplasmic OS=Homo sapiens OX=9606 GN=ACSS2 PE=1 SV=1
Q9H6R3	Q9H6R3	Acyl-CoA synthetase short-chain family member 3, mitochondrial	ACSS3	-0.594101	12.3019	12.0841	11.9003	11.6379	11.589	11.2771	1		+	1.85113	0.00392785	1.66877	0.0174934	1	1	2.2	2.2	2.2	74.777	0	2.9784	12745000	1	6592	Acyl-CoA synthetase short-chain family member 3, mitochondrial OS=Homo sapiens OX=9606 GN=ACSS3 PE=1 SV=1
P60709	P60709	Actin, cytoplasmic 1;Actin, cytoplasmic 1, N-terminally processed	ACTB	-0.228976	22.0802	21.6285	21.8016	21.6737	21.5878	21.5618	35			0.679509	0.0707336	0.776734	0.14466	35	2	84.5	84.5	4.8	41.736	0	323.31	738270000000	1664	2534	Actin, cytoplasmic 1 OS=Homo sapiens OX=9606 GN=ACTB PE=1 SV=1
P68032;P68133;P62736;P63267	P68032;P68133;P62736;P63267	Actin, alpha cardiac muscle 1;Actin, alpha skeletal muscle;Actin, aortic smooth muscle;Actin, gamma-enteric smooth muscle	ACTC1;ACTA1;ACTA2;ACTG2	-0.490952	19.1928	18.5249	18.6308	18.4176	18.2785	18.1796	8		+	1.09003	0.0222869	1.05604	0.0679295	26	8	67.6	35.8	35.8	42.019	0	49.483	15750000000	148	2692	Actin, alpha cardiac muscle 1 OS=Homo sapiens OX=9606 GN=ACTC1 PE=1 SV=1;Actin, alpha skeletal muscle OS=Homo sapiens OX=9606 GN=ACTA1 PE=1 SV=1;Actin, aortic smooth muscle OS=Homo sapiens OX=9606 GN=ACTA2 PE=1 SV=1;Actin, gamma-enteric smooth muscle OS=Ho
P63261	P63261	Actin, cytoplasmic 2;Actin, cytoplasmic 2, N-terminally processed	ACTG1	-0.494911	17.4904	16.8268	17.1169	16.6954	16.7121	16.5418	1		+	1.21	0.0165936	1.16613	0.0513956	34	1	84.3	4.5	4.5	41.792	0	130.98	15870000000	39	2683	Actin, cytoplasmic 2 OS=Homo sapiens OX=9606 GN=ACTG1 PE=1 SV=1
O96019;O94805	O96019	Actin-like protein 6A	ACTL6A	-0.259186	17.4617	17.2676	17.3009	17.122	17.0679	17.0628	22		+	2.03952	0.00233665	1.83713	0.0128215	22	22	61.8	61.8	61.8	47.46	0	177.02	4410100000	61	1098	Actin-like protein 6A OS=Homo sapiens OX=9606 GN=ACTL6A PE=1 SV=1
P12814	P12814	Alpha-actinin-1	ACTN1	-0.198394	19.1122	19.0562	19.0482	18.8789	18.8883	18.8543	37		+	3.88619	0.000104167	3.03629	0.0019437	59	34	69.7	50.7	45.5	103.06	0	323.31	18963000000	202	1430	Alpha-actinin-1 OS=Homo sapiens OX=9606 GN=ACTN1 PE=1 SV=2
P35609	P35609	Alpha-actinin-2	ACTN2	-0.0368983	11.4327	11.4894	11.5226	11.3847	11.4185	11.5308	2			0.0928325	0.546304	0.290501	0.571233	15	2	16.3	3.7	3.7	103.85	0	7.1592	22865000	2	1959	Alpha-actinin-2 OS=Homo sapiens OX=9606 GN=ACTN2 PE=1 SV=1
O43707	O43707	Alpha-actinin-4	ACTN4	-0.0236467	20.4008	20.3929	20.3651	20.3735	20.3644	20.35	66		+	1.60676	0.00691218	0.85856	0.115278	66	43	72.2	72.2	51.4	104.85	0	323.31	67302000000	513	597	Alpha-actinin-4 OS=Homo sapiens OX=9606 GN=ACTN4 PE=1 SV=2
Q9NZ32	Q9NZ32	Actin-related protein 10	ACTR10	-0.0500336	16.4807	16.4275	16.3684	16.342	16.3728	16.4117	14			0.444973	0.145802	0.584678	0.245498	14	14	44.8	44.8	44.8	46.306	0	109.42	2242900000	34	7158	Actin-related protein 10 OS=Homo sapiens OX=9606 GN=ACTR10 PE=1 SV=1
P61163;REV__Q8NFC6	P61163	Alpha-centractin	ACTR1A	0.0447057	18.2663	18.157	18.2352	18.2484	18.282	18.2623	25		+	1.23113	0.0159128	0.588392	0.243496	25	14	61.4	61.4	39.1	42.613	0	323.31	11838000000	98	2559	Alpha-centractin OS=Homo sapiens OX=9606 GN=ACTR1A PE=1 SV=1
P42025	P42025	Beta-centractin	ACTR1B	-0.0199842	15.3455	15.145	15.2977	15.2825	15.2537	15.1921	5			0.350049	0.202198	0.109363	0.856104	16	5	48.7	22.9	22.9	42.293	0	96.885	1397100000	21	2063	Beta-centractin OS=Homo sapiens OX=9606 GN=ACTR1B PE=1 SV=1
P61160	P61160	Actin-related protein 2	ACTR2	0.170977	17.313	17.2701	17.2143	17.4571	17.3921	17.4612	18		+	2.03821	0.00233416	2.03518	0.00920769	18	18	48.5	48.5	48.5	44.76	0	127.17	4356300000	71	2558	Actin-related protein 2 OS=Homo sapiens OX=9606 GN=ACTR2 PE=1 SV=1
P61158	P61158	Actin-related protein 3	ACTR3	0.0790431	18.5414	18.512	18.6258	18.6151	18.6617	18.6395	25		+	1.42738	0.0100704	1.01171	0.0762822	25	21	63.2	63.2	56.7	47.371	0	323.31	14395000000	135	2557	Actin-related protein 3 OS=Homo sapiens OX=9606 GN=ACTR3 PE=1 SV=3
Q9P1U1;Q9C0K3	Q9P1U1;Q9C0K3	Actin-related protein 3B;Actin-related protein 3C	ACTR3B;ACTR3C	-0.362621	13.9544	13.9798	14.011	13.6829	13.5227	13.6517	4		+	3.58708	0.000115464	2.66206	0.00388908	8	4	24.9	15.1	15.1	47.607	0	11.119	70517000	7	7221	Actin-related protein 3B OS=Homo sapiens OX=9606 GN=ACTR3B PE=2 SV=1;Actin-related protein 3C OS=Homo sapiens OX=9606 GN=ACTR3C PE=2 SV=1
Q9H9F9	Q9H9F9	Actin-related protein 5	ACTR5	-0.109475	15.2757	15.5653	15.472	15.4041	15.3594	15.2211	10			0.374719	0.185404	0.466259	0.344364	10	10	24.2	24.2	24.2	68.297	0	45.749	387150000	15	6677	Actin-related protein 5 OS=Homo sapiens OX=9606 GN=ACTR5 PE=1 SV=2
Q9GZN1	Q9GZN1	Actin-related protein 6	ACTR6	0.00484149	14.5622	14.7415	14.746	14.7088	14.6421	14.7133	9		+	1.296	0.0136439	0.0250344	0.966111	9	9	25	25	25	45.81	0	15.983	196310000	11	6387	Actin-related protein 6 OS=Homo sapiens OX=9606 GN=ACTR6 PE=1 SV=1
Q9H981	Q9H981	Actin-related protein 8	ACTR8	0.00556978	15.0975	15.1012	15.1177	15.0798	15.0879	15.1656	13		+	2.66852	0.000490268	0.0694368	0.908678	13	13	27.1	27.1	27.1	70.483	0	21.287	352070000	13	6666	Actin-related protein 8 OS=Homo sapiens OX=9606 GN=ACTR8 PE=1 SV=2
Q03154	Q03154	Aminoacylase-1	ACY1	-0.207006	14.1783	14.679	14.4677	14.2359	14.175	14.293	7		+	0.998598	0.0282836	0.624771	0.22036	7	7	24.5	24.5	24.5	45.884	0	24.551	304100000	9	2869	Aminoacylase-1 OS=Homo sapiens OX=9606 GN=ACY1 PE=1 SV=1
P07311	P07311	Acylphosphatase-1	ACYP1	0.366583	15.9774	16.1176	16.0837	16.3766	16.4748	16.427	9		+	2.85708	0.000235156	2.70688	0.00367133	9	9	74.7	74.7	74.7	11.261	0	20.42	2102900000	18	1248	Acylphosphatase-1 OS=Homo sapiens OX=9606 GN=ACYP1 PE=1 SV=2
P14621	P14621	Acylphosphatase-2	ACYP2	0.403171	12.6684	12.785	12.9159	13.0935	13.2416	13.2437	3		+	1.42995	0.00997867	2.00846	0.00972853	3	3	31.3	31.3	31.3	11.139	0	3.8195	57830000	5	1479	Acylphosphatase-2 OS=Homo sapiens OX=9606 GN=ACYP2 PE=1 SV=2
P00813	P00813	Adenosine deaminase	ADA	-0.0690826	15.5579	15.5519	15.5366	15.4267	15.4938	15.5186	12		+	1.47978	0.00909128	1.15271	0.0535106	12	12	32	32	32	40.764	0	22.271	422350000	19	1123	Adenosine deaminase OS=Homo sapiens OX=9606 GN=ADA PE=1 SV=3
Q6DHV7	Q6DHV7	Adenosine deaminase-like protein	ADAL	-0.0321655	10.7125	10.8684	10.8281	10.5892	10.924	10.7994	2		+	0.933836	0.0335413	0.107248	0.858885	2	2	6.5	6.5	6.5	40.263	0.00041311	1.9967	4622200	2	4024	Adenosine deaminase-like protein OS=Homo sapiens OX=9606 GN=ADAL PE=1 SV=2
O14672	O14672	Disintegrin and metalloproteinase domain-containing protein 10	ADAM10	-0.937158	13.3749	12.9343	12.7152	12.1323	11.9803	12.1003	8		+	2.4	0.00093015	2.03074	0.00932585	8	8	16.6	16.6	16.6	84.141	0	11.816	49031000	9	358	Disintegrin and metalloproteinase domain-containing protein 10 OS=Homo sapiens OX=9606 GN=ADAM10 PE=1 SV=1
Q13443	Q13443	Disintegrin and metalloproteinase domain-containing protein 9	ADAM9	-0.620086	14.2037	14.3288	13.9794	13.5318	13.4073	13.7126	9		+	2.9104	0.000210526	1.99344	0.00986727	9	9	15.9	15.9	15.9	90.555	0	15.357	118080000	12	3135	Disintegrin and metalloproteinase domain-containing protein 9 OS=Homo sapiens OX=9606 GN=ADAM9 PE=1 SV=1
Q9UHI8	Q9UHI8	A disintegrin and metalloproteinase with thrombospondin motifs 1	ADAMTS1	-0.143191	9.07261	9.17308	8.64043	9.06223	8.40514	8.98917	1			0.202275	0.344947	0.209763	0.703277	1	1	2.3	2.3	2.3	105.36	0	4.2188	4898300	1	7386	A disintegrin and metalloproteinase with thrombospondin motifs 1 OS=Homo sapiens OX=9606 GN=ADAMTS1 PE=1 SV=4
Q9H324	Q9H324	A disintegrin and metalloproteinase with thrombospondin motifs 10	ADAMTS10	-1.63045	12.3794	12.7909	13.0914	11.2864	10.938	11.146	1		+	3.46093	0.00010438	2.68081	0.00385666	1	1	1.4	1.4	1.4	120.87	0.0077569	0.87369	21826000	1	6515	A disintegrin and metalloproteinase with thrombospondin motifs 10 OS=Homo sapiens OX=9606 GN=ADAMTS10 PE=1 SV=2
O75173	O75173	A disintegrin and metalloproteinase with thrombospondin motifs 4	ADAMTS4	-0.26402	15.546	15.8057	15.7078	15.4457	15.4376	15.3843	19		+	2.36172	0.000962069	1.55585	0.0210604	19	19	36.7	36.7	36.7	90.196	0	130.53	1072800000	31	758	A disintegrin and metalloproteinase with thrombospondin motifs 4 OS=Homo sapiens OX=9606 GN=ADAMTS4 PE=1 SV=3
O75689	O75689	Arf-GAP with dual PH domain-containing protein 1	ADAP1	0.301335	12.6442	12.6772	12.6216	13.0292	12.9257	12.892	2		+	1.68836	0.00579144	2.61154	0.00422839	2	2	6.7	6.7	6.7	43.395	0.0052083	0.98406	32994000	2	846	Arf-GAP with dual PH domain-containing protein 1 OS=Homo sapiens OX=9606 GN=ADAP1 PE=1 SV=2
P55265	P55265	Double-stranded RNA-specific adenosine deaminase	ADAR	0.4048	19.0719	19.0196	19.037	19.451	19.4322	19.4597	69		+	6.0988	0	4.6962	0	69	69	59.1	59.1	59.1	136.06	0	323.31	20055000000	246	2460	Double-stranded RNA-specific adenosine deaminase OS=Homo sapiens OX=9606 GN=ADAR PE=1 SV=4
P78563	P78563	Double-stranded RNA-specific editase 1	ADARB1	-0.0992339	13.6687	13.7914	13.6994	13.7081	13.6157	13.538	5			0.270747	0.267286	0.740867	0.159811	5	5	9.7	9.7	9.7	80.762	0	6.6323	57235000	7	2735	Double-stranded RNA-specific editase 1 OS=Homo sapiens OX=9606 GN=ADARB1 PE=1 SV=1
Q9BUB4	Q9BUB4	tRNA-specific adenosine deaminase 1	ADAT1	0.231586	12.0424	12.1846	11.8023	12.2608	12.1528	12.3105	1		+	1.33438	0.0125905	0.893078	0.104726	1	1	2.6	2.6	2.6	55.392	0.0001391	2.2135	18393000	1	6169	tRNA-specific adenosine deaminase 1 OS=Homo sapiens OX=9606 GN=ADAT1 PE=1 SV=1
Q7Z6V5	Q7Z6V5	tRNA-specific adenosine deaminase 2	ADAT2	-0.00949256	12.6145	12.585	12.6787	12.4521	12.6521	12.7455	3			0.235496	0.304057	0.0353545	0.95144	3	3	25.1	25.1	25.1	21.046	0	7.4759	31472000	5	4416	tRNA-specific adenosine deaminase 2 OS=Homo sapiens OX=9606 GN=ADAT2 PE=1 SV=1
Q96EY9	Q96EY9	Probable inactive tRNA-specific adenosine deaminase-like protein 3	ADAT3	0.0944084	14.7035	14.8975	14.7808	14.8922	14.8714	14.9014	7		+	1.53755	0.00790756	0.760549	0.151686	7	7	31.1	31.1	31.1	38.07	0	37.721	161260000	11	5611	Probable inactive tRNA-specific adenosine deaminase-like protein 3 OS=Homo sapiens OX=9606 GN=ADAT3 PE=1 SV=1
Q8NI60	Q8NI60	Atypical kinase ADCK3, mitochondrial	ADCK3	0.698657	12.1069	12.6265	12.0587	12.7954	13.0855	13.0071	3		+	1.77819	0.00469776	1.59205	0.0195512	3	3	5.6	5.6	5.6	71.949	0	3.0023	32153000	3	5028	Atypical kinase COQ8A, mitochondrial OS=Homo sapiens OX=9606 GN=COQ8A PE=1 SV=1
Q96D53	Q96D53	AarF domain-containing protein kinase 4	ADCK4	-0.0666323	13.2442	13.3721	13.2201	13.2712	13.1863	13.179	7		+	2.54132	0.000688318	0.526492	0.288764	7	7	18.6	18.6	18.6	60.069	0	25.051	64215000	9	5550	Atypical kinase COQ8B, mitochondrial OS=Homo sapiens OX=9606 GN=COQ8B PE=1 SV=2
P35611;P35612	P35611	Alpha-adducin	ADD1	-0.197826	16.5344	16.7005	16.6649	16.4146	16.4177	16.4741	23		+	1.97338	0.00283646	1.66555	0.0175497	23	22	36.6	36.6	35.5	80.954	0	144.32	1859300000	40	1960	Alpha-adducin OS=Homo sapiens OX=9606 GN=ADD1 PE=1 SV=2
Q9UEY8	Q9UEY8	Gamma-adducin	ADD3	-0.306401	16.441	16.2887	16.2852	15.9963	16.026	16.0734	18		+	2.81152	0.000279176	2.26336	0.0060196	19	18	43.6	42.5	42.5	79.154	0	165.55	2103500000	35	7338	Gamma-adducin OS=Homo sapiens OX=9606 GN=ADD3 PE=1 SV=1
P11766	P11766	Alcohol dehydrogenase class-3	ADH5	0.238654	18.4594	18.4584	18.4461	18.6956	18.6713	18.713	18		+	5.53432	0	4.31013	0	18	18	45.5	45.5	45.5	39.724	0	247.16	22642000000	128	1410	Alcohol dehydrogenase class-3 OS=Homo sapiens OX=9606 GN=ADH5 PE=1 SV=4
Q9BV57	Q9BV57	1,2-dihydroxy-3-keto-5-methylthiopentene dioxygenase	ADI1	0.715174	16.214	16.261	16.2547	16.9413	16.9702	16.9637	10		+	7.15734	0	5.70393	0	10	10	65.4	65.4	65.4	21.498	0	23.289	1091500000	26	6200	1,2-dihydroxy-3-keto-5-methylthiopentene dioxygenase OS=Homo sapiens OX=9606 GN=ADI1 PE=1 SV=1
P55263	P55263	Adenosine kinase	ADK	0.11105	17.3946	17.3932	17.4433	17.4853	17.5389	17.54	24		+	2.06885	0.00216318	1.98039	0.0100504	24	24	76.2	76.2	76.2	40.545	0	323.31	3076700000	58	2459	Adenosine kinase OS=Homo sapiens OX=9606 GN=ADK PE=1 SV=2
Q9H2P0	Q9H2P0	Activity-dependent neuroprotector homeobox protein	ADNP	0.0167414	17.7757	17.8756	17.8242	17.8616	17.8325	17.8316	46			0.667886	0.073215	0.21333	0.698405	46	46	49.2	49.2	49.2	123.56	0	167.14	3675100000	88	6507	Activity-dependent neuroprotector homeobox protein OS=Homo sapiens OX=9606 GN=ADNP PE=1 SV=1
Q6IQ32	Q6IQ32	ADNP homeobox protein 2	ADNP2	-0.298071	13.9957	14.1616	14.1411	13.8319	13.8125	13.7599	6		+	2.51805	0.0007311	2.20966	0.00652389	6	6	5.8	5.8	5.8	122.83	0	3.9108	47433000	7	4060	Activity-dependent neuroprotector homeobox protein 2 OS=Homo sapiens OX=9606 GN=ADNP2 PE=1 SV=1
Q96SZ5	Q96SZ5	2-aminoethanethiol dioxygenase	ADO	-0.10545	16.3165	16.4663	16.3945	16.3025	16.3127	16.2457	14		+	0.831854	0.0448439	1.03098	0.0723684	14	14	53.3	53.3	53.3	29.751	0	67.473	1734500000	31	5920	2-aminoethanethiol dioxygenase OS=Homo sapiens OX=9606 GN=ADO PE=1 SV=2
Q9BRR6	Q9BRR6	ADP-dependent glucokinase	ADPGK	0.186221	12.5197	13.0626	12.7413	13.0056	12.9402	12.9364	4		+	1.01994	0.0267916	0.51288	0.300197	4	4	11.9	11.9	11.9	54.088	0	8.7514	64209000	5	6083	ADP-dependent glucokinase OS=Homo sapiens OX=9606 GN=ADPGK PE=1 SV=1
P54922	P54922	[Protein ADP-ribosylarginine] hydrolase	ADPRH	-0.20297	11.6809	11.8318	11.859	11.6678	11.5254	11.5696	2		+	0.998055	0.0283299	1.36293	0.031232	2	2	9.2	9.2	9.2	39.506	0	3.9739	12302000	2	2440	[Protein ADP-ribosylarginine] hydrolase OS=Homo sapiens OX=9606 GN=ADPRH PE=1 SV=1
Q9NX46	Q9NX46	Poly(ADP-ribose) glycohydrolase ARH3	ADPRHL2	0.118725	15.9731	16.1308	16.0881	16.2018	16.1986	16.1478	12			0.725634	0.0615157	1.11153	0.0589085	12	12	40.5	40.5	40.5	38.946	0	71.463	1813200000	26	7091	ADP-ribose glycohydrolase ARH3 OS=Homo sapiens OX=9606 GN=ADPRHL2 PE=1 SV=1
P13945	P13945	Beta-3 adrenergic receptor	ADRB3	-0.11444	9.9319	10.6476	10.9203	10.7446	10.2188	10.1931	1			0.110537	0.503616	0.120966	0.840548	1	1	5.1	5.1	5.1	43.519	0.00013899	2.1968	12919000	1	1463	Beta-3 adrenergic receptor OS=Homo sapiens OX=9606 GN=ADRB3 PE=1 SV=3
P25098;P35626	P25098	Beta-adrenergic receptor kinase 1	ADRBK1	0.0894712	16.5146	16.5264	16.4972	16.5856	16.6405	16.5806	24		+	2.68428	0.000469713	1.88699	0.0117891	24	24	39.3	39.3	39.3	79.573	0	92.431	754170000	34	1736	Beta-adrenergic receptor kinase 1 OS=Homo sapiens OX=9606 GN=GRK2 PE=1 SV=2
Q16186	Q16186	Proteasomal ubiquitin receptor ADRM1	ADRM1	0.0788396	16.8608	16.8186	16.8341	16.8943	16.9208	16.935	14		+	0.88142	0.0390373	1.9973	0.00980457	14	14	26.8	26.8	26.8	42.153	0	60.111	6126800000	45	3537	Proteasomal ubiquitin receptor ADRM1 OS=Homo sapiens OX=9606 GN=ADRM1 PE=1 SV=2
P30566	P30566	Adenylosuccinate lyase	ADSL	-0.0608584	17.7935	17.6765	17.8103	17.6774	17.7027	17.7176	22			0.478496	0.130225	0.627002	0.218959	22	22	49.4	49.4	49.4	54.889	0	149.86	3419300000	70	1866	Adenylosuccinate lyase OS=Homo sapiens OX=9606 GN=ADSL PE=1 SV=2
P30520;Q8N142	P30520	Adenylosuccinate synthetase isozyme 2	ADSS	0.384769	17.6183	17.6517	17.6335	17.9793	18.0279	18.0506	26		+	5.48212	0	4.11623	0	26	26	57.7	57.7	57.7	50.097	0	153.29	6037000000	94	1863	Adenylosuccinate synthetase isozyme 2 OS=Homo sapiens OX=9606 GN=ADSS2 PE=1 SV=3
Q6ZN18	Q6ZN18	Zinc finger protein AEBP2	AEBP2	-0.152671	12.0688	12.2319	12.1702	12.0079	12.0764	11.9286	4		+	1.43558	0.009883	1.12353	0.0570558	4	4	12	12	12	54.466	0	10.075	26919000	5	4230	Zinc finger protein AEBP2 OS=Homo sapiens OX=9606 GN=AEBP2 PE=1 SV=2
Q08117	Q08117	Amino-terminal enhancer of split	AES	-0.454114	13.3267	13.6529	13.4709	13.1029	12.9635	13.0217	3		+	2.97942	0.000185567	1.93981	0.0108326	3	3	24.4	24.4	24.4	21.97	0	14.515	144330000	7	2943	TLE family member 5 OS=Homo sapiens OX=9606 GN=TLE5 PE=1 SV=4
Q8N556	Q8N556	Actin filament-associated protein 1	AFAP1	-0.776016	14.0052	14.2509	14.0907	13.4345	13.3276	13.2566	6		+	4.14804	0.000128411	3.02728	0.00218357	6	6	9.3	9.3	9.3	80.724	0	5.702	124800000	6	4810	Actin filament-associated protein 1 OS=Homo sapiens OX=9606 GN=AFAP1 PE=1 SV=2
Q9UHB7	Q9UHB7	AF4/FMR2 family member 4	AFF4	0.337903	16.3168	16.4867	16.4267	16.7488	16.7633	16.7318	24		+	3.26394	0.000148617	2.58376	0.00419753	24	24	26.5	26.5	26.5	127.46	0	74.975	623570000	36	7373	AF4/FMR2 family member 4 OS=Homo sapiens OX=9606 GN=AFF4 PE=1 SV=1
Q9Y4W6	Q9Y4W6	AFG3-like protein 2	AFG3L2	0.0423686	14.8356	15.2744	14.9286	15.0072	15.1228	15.0358	11			0.609414	0.0871944	0.111234	0.854054	11	11	17.8	17.8	17.8	88.583	0	29.31	174370000	12	7865	AFG3-like protein 2 OS=Homo sapiens OX=9606 GN=AFG3L2 PE=1 SV=2
Q6ULP2	Q6ULP2	Aftiphilin	AFTPH	0.0461772	15.3263	15.4372	15.4346	15.4505	15.4164	15.4697	17			0.281584	0.25701	0.508974	0.303733	17	17	27.4	27.4	27.4	102.11	0	44.631	272940000	22	4187	Aftiphilin OS=Homo sapiens OX=9606 GN=AFTPH PE=1 SV=3
P20933	P20933	N(4)-(beta-N-acetylglucosaminyl)-L-asparaginase;Glycosylasparaginase alpha chain;Glycosylasparaginase beta chain	AGA	0.338648	14.3513	14.2096	14.3901	14.7357	14.6455	14.5858	7		+	2.35168	0.00103843	2.07342	0.00892458	7	7	31.5	31.5	31.5	37.208	0	28.281	118820000	10	1647	N(4)-(beta-N-acetylglucosaminyl)-L-asparaginase OS=Homo sapiens OX=9606 GN=AGA PE=1 SV=2
Q9UPQ3;Q8TF27;A6NIR3	Q9UPQ3	Arf-GAP with GTPase, ANK repeat and PH domain-containing protein 1	AGAP1	0.00601959	15.603	15.747	15.7281	15.7312	15.6966	15.6684	11			0.166314	0.396088	0.0420958	0.942282	11	8	17.7	17.7	13	94.469	0	35.176	240260000	20	7613	Arf-GAP with GTPase, ANK repeat and PH domain-containing protein 1 OS=Homo sapiens OX=9606 GN=AGAP1 PE=1 SV=4
Q96P47	Q96P47	Arf-GAP with GTPase, ANK repeat and PH domain-containing protein 3	AGAP3	-0.0549301	14.9456	15.1141	15.1265	15.0228	15.0134	14.9852	8			0.575765	0.0964374	0.389595	0.431079	11	8	16.9	12.2	12.2	95.043	0	23.859	320770000	11	5824	Arf-GAP with GTPase, ANK repeat and PH domain-containing protein 3 OS=Homo sapiens OX=9606 GN=AGAP3 PE=1 SV=2
P52594	P52594	Arf-GAP domain and FG repeat-containing protein 1	AGFG1	-0.333021	16.9239	17.0224	17.0166	16.6794	16.6643	16.6202	14		+	3.65019	8.58369e-05	3.09515	0.00177951	15	14	39.5	38.4	38.4	58.259	0	138.31	6081600000	52	2353	Arf-GAP domain and FG repeat-containing protein 1 OS=Homo sapiens OX=9606 GN=AGFG1 PE=1 SV=2
O95081	O95081	Arf-GAP domain and FG repeat-containing protein 2	AGFG2	0.254453	14.6098	14.8482	14.8073	15.0622	14.9805	14.986	6		+	1.59396	0.00710011	1.50526	0.0230292	7	6	16.4	15.2	15.2	48.962	0	11.713	157030000	8	960	Arf-GAP domain and FG repeat-containing protein 2 OS=Homo sapiens OX=9606 GN=AGFG2 PE=1 SV=2
Q8N302	Q8N302	Angiogenic factor with G patch and FHA domains 1	AGGF1	0.076437	15.1082	15.3576	15.2117	15.3257	15.3336	15.2474	10			0.409817	0.164242	0.421056	0.391419	10	10	20.6	20.6	20.6	80.976	0	27.697	118160000	11	4770	Angiogenic factor with G patch and FHA domains 1 OS=Homo sapiens OX=9606 GN=AGGF1 PE=1 SV=2
Q53H12	Q53H12	Acylglycerol kinase, mitochondrial	AGK	0.0319564	14.2008	14.6529	14.1274	14.31	14.351	14.4161	7			0.486793	0.126708	0.0666516	0.912852	7	7	12.6	12.6	12.6	47.137	0	14.249	96344000	8	3744	Acylglycerol kinase, mitochondrial OS=Homo sapiens OX=9606 GN=AGK PE=1 SV=2
P35573	P35573	Glycogen debranching enzyme;4-alpha-glucanotransferase;Amylo-alpha-1,6-glucosidase	AGL	-0.0761865	16.5502	16.849	16.8137	16.7076	16.6167	16.66	34			0.532516	0.110203	0.31904	0.527504	34	34	29.7	29.7	29.7	174.76	0	80.345	764090000	45	1955	Glycogen debranching enzyme OS=Homo sapiens OX=9606 GN=AGL PE=1 SV=3
Q9UL18	Q9UL18	Protein argonaute-1	AGO1	-0.101723	15.2529	15.3283	15.3267	15.1792	15.2531	15.1704	14		+	0.982924	0.0296244	1.31759	0.0350735	20	9	29.3	20.8	14.9	97.213	0	24.526	232030000	18	7510	Protein argonaute-1 OS=Homo sapiens OX=9606 GN=AGO1 PE=1 SV=3
Q9UKV8	Q9UKV8	Protein argonaute-2	AGO2	0.0835107	16.3094	16.5136	16.4371	16.519	16.5091	16.4825	30			0.251436	0.286721	0.619889	0.223191	30	22	45.3	45.3	30.6	97.207	0	52.275	1571400000	37	7502	Protein argonaute-2 OS=Homo sapiens OX=9606 GN=AGO2 PE=1 SV=3
Q9H9G7;Q9HCK5	Q9H9G7;Q9HCK5	Protein argonaute-3;Protein argonaute-4	AGO3;AGO4	0.151826	12.3972	12.4206	12.5146	12.6346	12.5691	12.5842	3		+	2.17252	0.0015886	1.68258	0.0170828	15	3	22	5.7	5.7	97.359	0	13.783	45574000	3	6678	Protein argonaute-3 OS=Homo sapiens OX=9606 GN=AGO3 PE=1 SV=2;Protein argonaute-4 OS=Homo sapiens OX=9606 GN=AGO4 PE=1 SV=2
Q99943	Q99943	1-acyl-sn-glycerol-3-phosphate acyltransferase alpha	AGPAT1	-0.740952	10.1445	9.99144	10.2028	9.5683	9.12874	9.41884	1		+	3.25418	0.000147683	2.17393	0.00747307	1	1	7.4	7.4	7.4	31.716	0	6.0593	5133600	1	6019	1-acyl-sn-glycerol-3-phosphate acyltransferase alpha OS=Homo sapiens OX=9606 GN=AGPAT1 PE=1 SV=2
Q9NUQ2	Q9NUQ2	1-acyl-sn-glycerol-3-phosphate acyltransferase epsilon	AGPAT5	0.147405	11.7279	11.8253	11.6735	11.858	11.8823	11.9287	2		+	0.806786	0.0482178	1.40179	0.0284887	2	2	6.3	6.3	6.3	42.072	0	2.8882	8737100	2	6979	1-acyl-sn-glycerol-3-phosphate acyltransferase epsilon OS=Homo sapiens OX=9606 GN=AGPAT5 PE=1 SV=3
O00116	O00116	Alkyldihydroxyacetonephosphate synthase, peroxisomal	AGPS	-0.489592	16.6947	16.8179	16.7089	16.2002	16.1813	16.3713	24		+	3.94592	0.000108548	2.61489	0.00414002	24	24	45.3	45.3	45.3	72.911	0	153.04	1495500000	44	234	Alkyldihydroxyacetonephosphate synthase, peroxisomal OS=Homo sapiens OX=9606 GN=AGPS PE=1 SV=1
O00468	O00468	Agrin;Agrin N-terminal 110 kDa subunit;Agrin C-terminal 110 kDa subunit;Agrin C-terminal 90 kDa fragment;Agrin C-terminal 22 kDa fragment	AGRN	-0.287661	17.3071	17.5616	17.4515	17.1705	17.1602	17.1266	51		+	1.81072	0.00438825	1.73474	0.0159191	51	51	33.9	33.9	33.9	217.32	0	241.56	1813000000	81	292	Agrin OS=Homo sapiens OX=9606 GN=AGRN PE=1 SV=6
Q9UPW5	Q9UPW5	Cytosolic carboxypeptidase 1	AGTPBP1	-0.023523	12.6265	12.8969	12.8165	12.6802	12.7344	12.8547	3			0.231315	0.309032	0.0876709	0.885136	3	3	2.9	2.9	2.9	138.45	0	4.0404	14778000	3	7630	Cytosolic carboxypeptidase 1 OS=Homo sapiens OX=9606 GN=AGTPBP1 PE=1 SV=3
Q6RW13	Q6RW13	Type-1 angiotensin II receptor-associated protein	AGTRAP	-0.631577	10.5866	11.4821	11.0902	10.0601	10.5156	10.6885	1		+	1.57326	0.00738231	0.922591	0.0968628	1	1	13.8	13.8	13.8	17.419	0	5.7324	66075000	2	4178	Type-1 angiotensin II receptor-associated protein OS=Homo sapiens OX=9606 GN=AGTRAP PE=1 SV=1
Q8WYP5	Q8WYP5	Protein ELYS	AHCTF1	0.175778	15.7592	15.853	15.8253	15.9323	15.9082	16.1243	23		+	1.08212	0.0229144	1.11985	0.057716	23	23	14.7	14.7	14.7	252.5	0	76.497	299200000	28	5262	Protein ELYS OS=Homo sapiens OX=9606 GN=AHCTF1 PE=1 SV=3
P23526	P23526	Adenosylhomocysteinase	AHCY	0.00376129	19.1541	19.1271	19.1048	19.1613	19.1156	19.1204	29			0.167101	0.394949	0.0644028	0.915441	29	29	58.1	58.1	58.1	47.716	0	162.34	36095000000	199	1711	Adenosylhomocysteinase OS=Homo sapiens OX=9606 GN=AHCY PE=1 SV=4
O43865;REV__Q2NKJ3	O43865	Putative adenosylhomocysteinase 2	AHCYL1	-0.170324	16.9932	17.0966	17.0013	16.8645	16.8469	16.8687	23		+	2.54829	0.000690326	2.13459	0.00792153	23	11	41.7	41.7	22.8	58.951	0	80.809	1850800000	41	630	S-adenosylhomocysteine hydrolase-like protein 1 OS=Homo sapiens OX=9606 GN=AHCYL1 PE=1 SV=2
Q96HN2	Q96HN2	Putative adenosylhomocysteinase 3	AHCYL2	-0.0290947	14.6419	15.0324	14.5936	14.7967	14.6655	14.7184	7			0.387753	0.177375	0.0706885	0.907329	19	7	31.9	15.4	15.4	66.72	0	21.05	250060000	9	5681	Adenosylhomocysteinase 3 OS=Homo sapiens OX=9606 GN=AHCYL2 PE=1 SV=1
Q5TGY3	Q5TGY3	AT-hook DNA-binding motif-containing protein 1	AHDC1	-0.565591	14.6916	14.8911	14.8243	14.1925	14.2227	14.295	17		+	4.16278	0.000130293	2.99144	0.00246936	17	17	19.8	19.8	19.8	168.35	0	80.698	172220000	18	3911	AT-hook DNA-binding motif-containing protein 1 OS=Homo sapiens OX=9606 GN=AHDC1 PE=1 SV=1
Q8N157	Q8N157	Jouberin	AHI1	-1.99188	12.7972	13.1793	12.6513	11.0233	10.8064	10.8224	2		+	3.71975	9.13242e-05	3.49606	0.000972973	2	2	2.6	2.6	2.6	137.11	0	5.5398	34969000	2	4745	Jouberin OS=Homo sapiens OX=9606 GN=AHI1 PE=1 SV=1
Q09666	Q09666	Neuroblast differentiation-associated protein AHNAK	AHNAK	-0.771708	21.7784	21.7491	21.7037	21.0131	20.9642	20.9388	321		+	6.5796	0	4.82416	0	321	319	74.8	74.8	74.8	629.09	0	323.31	87467000000	978	2972	Neuroblast differentiation-associated protein AHNAK OS=Homo sapiens OX=9606 GN=AHNAK PE=1 SV=2
P35869	P35869	Aryl hydrocarbon receptor	AHR	-0.00168324	14.6701	14.8586	14.7817	14.7359	14.7444	14.825	6			0.116125	0.490444	0.00898224	0.988542	6	6	9.8	9.8	9.8	96.146	0	17.617	77890000	7	1974	Aryl hydrocarbon receptor OS=Homo sapiens OX=9606 GN=AHR PE=1 SV=2
O95433	O95433	Activator of 90 kDa heat shock protein ATPase homolog 1	AHSA1	0.00985718	18.5152	18.4265	18.5355	18.5117	18.4922	18.5028	26		+	2.10519	0.00192166	0.104577	0.862609	26	26	74.9	74.9	74.9	38.274	0	180.18	12275000000	166	1013	Activator of 90 kDa heat shock protein ATPase homolog 1 OS=Homo sapiens OX=9606 GN=AHSA1 PE=1 SV=1
Q96BJ3	Q96BJ3	Axin interactor, dorsalization-associated protein	AIDA	-0.250187	16.0166	16.1265	16.1421	15.8152	15.858	15.8615	15		+	3.26275	0.000148499	2.3912	0.00504584	15	15	54.2	54.2	54.2	35.023	0	101.97	804860000	42	5492	Axin interactor, dorsalization-associated protein OS=Homo sapiens OX=9606 GN=AIDA PE=1 SV=1
O95831	O95831	Apoptosis-inducing factor 1, mitochondrial	AIFM1	-0.112347	16.8482	17.0892	16.7519	16.7455	16.7472	16.8595	17			0.286181	0.252297	0.451478	0.358141	17	17	36.2	36.2	36.2	66.9	0	73.154	1566300000	38	1064	Apoptosis-inducing factor 1, mitochondrial OS=Homo sapiens OX=9606 GN=AIFM1 PE=1 SV=1
Q12904	Q12904	Aminoacyl tRNA synthase complex-interacting multifunctional protein 1;Endothelial monocyte-activating polypeptide 2	AIMP1	0.032287	18.1702	18.2448	18.1797	18.1965	18.2501	18.245	29			0.264122	0.273989	0.484035	0.326489	29	29	83.3	83.3	83.3	34.352	0	221.6	12492000000	120	3022	Aminoacyl tRNA synthase complex-interacting multifunctional protein 1 OS=Homo sapiens OX=9606 GN=AIMP1 PE=1 SV=2
Q13155	Q13155	Aminoacyl tRNA synthase complex-interacting multifunctional protein 2	AIMP2	-0.2706	17.6439	17.4994	17.592	17.3312	17.3258	17.2664	16		+	2.73338	0.00042623	2.34266	0.00526859	16	16	60.6	60.6	60.6	35.348	0	302.75	6753600000	71	3074	Aminoacyl tRNA synthase complex-interacting multifunctional protein 2 OS=Homo sapiens OX=9606 GN=AIMP2 PE=1 SV=2
O00170	O00170	AH receptor-interacting protein	AIP	0.116319	17.0509	17.2	17.1259	17.2315	17.2292	17.265	20		+	1.84535	0.00399874	1.22664	0.0436432	20	20	58.8	58.8	58.8	37.636	0	89.311	4500500000	54	243	AH receptor-interacting protein OS=Homo sapiens OX=9606 GN=AIP PE=1 SV=2
Q96IF1	Q96IF1	LIM domain-containing protein ajuba	AJUBA	-0.658055	12.6547	12.9696	12.9802	12.314	12.1476	12.1688	7		+	3.00671	0.00019035	2.28291	0.00592619	8	7	17.5	16	16	56.933	0	26.019	69693000	8	5702	LIM domain-containing protein ajuba OS=Homo sapiens OX=9606 GN=AJUBA PE=1 SV=1
P00568;Q9Y6K8	P00568	Adenylate kinase isoenzyme 1	AK1	0.321927	16.4083	16.3638	16.3376	16.6987	16.7171	16.6597	15		+	4.66774	0	3.56873	0.00105882	15	15	71.1	71.1	71.1	21.635	0	82.977	1439800000	34	1118	Adenylate kinase isoenzyme 1 OS=Homo sapiens OX=9606 GN=AK1 PE=1 SV=3
P54819	P54819	Adenylate kinase 2, mitochondrial;Adenylate kinase 2, mitochondrial, N-terminally processed	AK2	-0.439915	17.745	17.7218	17.6241	17.2344	17.2387	17.298	19		+	4.21701	0.000138648	3.31414	0.00127731	19	19	67.8	67.8	67.8	26.477	0	144.59	4448600000	62	2436	Adenylate kinase 2, mitochondrial OS=Homo sapiens OX=9606 GN=AK2 PE=1 SV=2
Q9UIJ7	Q9UIJ7	GTP:AMP phosphotransferase AK3, mitochondrial	AK3	0.414302	17.2788	17.3457	17.0866	17.6778	17.6541	17.6221	18		+	2.18667	0.00154348	2.19277	0.00694463	18	18	72.7	72.7	72.7	25.565	0	132.19	3549000000	50	7424	GTP:AMP phosphotransferase AK3, mitochondrial OS=Homo sapiens OX=9606 GN=AK3 PE=1 SV=4
P27144	P27144	Adenylate kinase 4, mitochondrial	AK4	0.0391445	13.9069	14.0064	13.95	13.9015	13.9988	14.0804	5			0.06543	0.627252	0.263897	0.615918	5	5	35.9	35.9	35.9	25.268	0	19.883	104680000	7	1775	Adenylate kinase 4, mitochondrial OS=Homo sapiens OX=9606 GN=AK4 PE=1 SV=1
Q9Y3D8	Q9Y3D8	Adenylate kinase isoenzyme 6	AK6	0.0623983	16.2176	16.3007	16.2234	16.2999	16.3038	16.3252	7		+	1.50062	0.00861705	1.05037	0.0689115	7	7	64	64	64	20.061	0	53.884	950910000	21	7797	Adenylate kinase isoenzyme 6 OS=Homo sapiens OX=9606 GN=AK6 PE=1 SV=1
Q92667	Q92667	A-kinase anchor protein 1, mitochondrial	AKAP1	-1.02729	13.9538	14.4143	14.1597	13.2614	13.0485	13.136	4		+	3.57232	0.000113475	2.65825	0.00386633	4	4	5.4	5.4	5.4	97.34	0	2.4501	53818000	4	5323	A-kinase anchor protein 1, mitochondrial OS=Homo sapiens OX=9606 GN=AKAP1 PE=1 SV=1
O43572	O43572	A-kinase anchor protein 10, mitochondrial	AKAP10	-0.0953903	15.2818	15.3202	15.3013	15.1976	15.1326	15.2869	9		+	0.857935	0.0416486	0.970098	0.0849111	9	9	19.3	19.3	19.3	73.817	0	27.647	210150000	14	576	A-kinase anchor protein 10, mitochondrial OS=Homo sapiens OX=9606 GN=AKAP10 PE=1 SV=2
Q9UKA4	Q9UKA4	A-kinase anchor protein 11	AKAP11	-0.344411	16.5169	16.5262	16.5086	16.1469	16.1332	16.2385	26		+	4.12304	0.000126183	3.29999	0.00139414	26	26	18.3	18.3	18.3	210.51	0	57.376	596900000	38	7471	A-kinase anchor protein 11 OS=Homo sapiens OX=9606 GN=AKAP11 PE=1 SV=1
Q02952	Q02952	A-kinase anchor protein 12	AKAP12	-0.399336	18.7924	18.8314	18.7993	18.4211	18.4273	18.3767	72		+	5.76464	0	4.4319	0	72	72	57.8	57.8	57.8	191.48	0	323.31	6330100000	163	2862	A-kinase anchor protein 12 OS=Homo sapiens OX=9606 GN=AKAP12 PE=1 SV=4
Q12802	Q12802	A-kinase anchor protein 13	AKAP13	-0.254063	17.239	17.487	17.4423	17.1231	17.1579	17.125	55		+	2.09688	0.00198015	1.52122	0.0223468	55	55	30.7	30.7	30.7	307.55	0	213.47	1301000000	74	3000	A-kinase anchor protein 13 OS=Homo sapiens OX=9606 GN=AKAP13 PE=1 SV=2
Q02040	Q02040	A-kinase anchor protein 17A	AKAP17A	-0.0759195	15.8441	15.8629	15.7748	15.7341	15.7401	15.7799	15		+	1.35302	0.0119981	1.17353	0.0505049	16	14	26.8	25.9	21.9	80.735	0	22.64	385150000	18	2839	A-kinase anchor protein 17A OS=Homo sapiens OX=9606 GN=AKAP17A PE=1 SV=2
Q9Y2D5	Q9Y2D5	A-kinase anchor protein 2	AKAP2	-0.315885	16.7607	16.8613	16.8256	16.4652	16.5068	16.528	21		+	4.31469	8.4453e-05	3.09062	0.00176804	21	21	37.4	37.4	37.4	94.659	0	121.34	1338100000	47	7695	A-kinase anchor protein 2 OS=Homo sapiens OX=9606 GN=AKAP2 PE=1 SV=3
O75969	O75969	A-kinase anchor protein 3	AKAP3	-0.459159	12.7428	13.4989	12.9127	12.7558	12.5614	12.4598	1		+	1.57721	0.00730271	0.872543	0.110671	1	1	1.2	1.2	1.2	94.75	0.0048246	1.0012	54566000	2	889	A-kinase anchor protein 3 OS=Homo sapiens OX=9606 GN=AKAP3 PE=1 SV=2
Q9P0M2;O43687	Q9P0M2	A-kinase anchor protein 7 isoform gamma	AKAP7	-0.300708	13.8613	13.9483	13.7515	13.492	13.5461	13.6209	4		+	3.39111	0.000144112	1.93725	0.0109423	4	4	14.9	14.9	14.9	39.517	0	5.815	88084000	4	7206	A-kinase anchor protein 7 isoform gamma OS=Homo sapiens OX=9606 GN=AKAP7 PE=1 SV=2
O43823	O43823	A-kinase anchor protein 8	AKAP8	0.169825	16.3798	16.2586	16.3904	16.4802	16.5095	16.5485	20		+	2.09059	0.00203729	1.65735	0.0176768	20	20	37.7	37.7	37.7	76.107	0	108.29	1047800000	33	624	A-kinase anchor protein 8 OS=Homo sapiens OX=9606 GN=AKAP8 PE=1 SV=1
Q9ULX6	Q9ULX6	A-kinase anchor protein 8-like	AKAP8L	-0.182421	16.4895	16.6837	16.6287	16.3904	16.4068	16.4574	16		+	1.55126	0.00768182	1.39051	0.0292006	16	16	29.1	29.1	29.1	71.639	0	37.136	1458700000	31	7553	A-kinase anchor protein 8-like OS=Homo sapiens OX=9606 GN=AKAP8L PE=1 SV=4
Q99996	Q99996	A-kinase anchor protein 9	AKAP9	0.219631	18.6839	18.788	18.729	18.9275	18.9496	18.9827	122		+	3.26224	0.000148265	2.52263	0.00437555	122	121	38.2	38.2	38.1	452.98	0	303.07	3588700000	166	6026	A-kinase anchor protein 9 OS=Homo sapiens OX=9606 GN=AKAP9 PE=1 SV=4
Q9H9L7	Q9H9L7	Akirin-1	AKIRIN1	0.0647672	12.2115	12.3682	12.3481	12.3245	12.3852	12.4123	2		+	3.12865	0.000146027	0.509815	0.303303	4	2	20.8	13	13	21.867	0	3.6299	34152000	2	6684	Akirin-1 OS=Homo sapiens OX=9606 GN=AKIRIN1 PE=1 SV=1
Q53H80	Q53H80	Akirin-2	AKIRIN2	-0.417424	14.348	14.6667	14.6125	14.1017	14.1296	14.1437	5		+	2.81543	0.000279496	1.86588	0.0120984	5	3	24.6	24.6	17.2	22.495	0	5.5495	102390000	5	3747	Akirin-2 OS=Homo sapiens OX=9606 GN=AKIRIN2 PE=1 SV=2
P14550	P14550	Alcohol dehydrogenase [NADP(+)]	AKR1A1	-0.175759	17.8555	17.8298	17.8786	17.6953	17.6898	17.6516	20		+	2.77503	0.000331653	3.06145	0.00172796	20	20	76	76	76	36.573	0	275.91	7968900000	94	1477	Aldo-keto reductase family 1 member A1 OS=Homo sapiens OX=9606 GN=AKR1A1 PE=1 SV=3
P15121	P15121	Aldose reductase	AKR1B1	0.0707372	17.1225	17.2976	17.2294	17.2561	17.2873	17.3183	15			0.55721	0.102042	0.583938	0.24608	15	14	46.8	46.8	44.3	35.853	0	89.962	4867500000	52	1493	Aldo-keto reductase family 1 member B1 OS=Homo sapiens OX=9606 GN=AKR1B1 PE=1 SV=3
O60218	O60218	Aldo-keto reductase family 1 member B10	AKR1B10	-0.756371	13.0664	13.1241	13.0393	12.3863	12.2362	12.3383	3		+	4.97561	0	3.92443	0.000351648	3	2	7.6	7.6	5.1	36.019	0.0071244	0.88981	34659000	4	638	Aldo-keto reductase family 1 member B10 OS=Homo sapiens OX=9606 GN=AKR1B10 PE=1 SV=2
Q04828;P17516	Q04828;P17516	Aldo-keto reductase family 1 member C1;Aldo-keto reductase family 1 member C4	AKR1C1;AKR1C4	-0.249528	13.8954	13.7965	13.7396	13.6035	13.5865	13.493	3		+	2.87036	0.000237812	1.9238	0.011331	16	0	45.5	19.2	0	36.788	0	28.968	186500000	9	2890	Aldo-keto reductase family 1 member C1 OS=Homo sapiens OX=9606 GN=AKR1C1 PE=1 SV=1;Aldo-keto reductase family 1 member C4 OS=Homo sapiens OX=9606 GN=AKR1C4 PE=1 SV=3
P52895	P52895	Aldo-keto reductase family 1 member C2	AKR1C2	0.144833	14.1581	13.2212	13.4299	13.7884	13.7738	13.6815	1			0.205725	0.340423	0.194408	0.729063	12	1	34.7	3.7	3.7	36.735	0.0010773	1.5626	62726000	4	2371	Aldo-keto reductase family 1 member C2 OS=Homo sapiens OX=9606 GN=AKR1C2 PE=1 SV=3
P42330	P42330	Aldo-keto reductase family 1 member C3	AKR1C3	-0.424616	19.1446	18.9259	18.9791	18.6068	18.5932	18.5759	26		+	3.16735	0.000150442	2.51126	0.00448266	26	13	83	83	56.7	36.853	0	200.36	18687000000	185	2071	Aldo-keto reductase family 1 member C3 OS=Homo sapiens OX=9606 GN=AKR1C3 PE=1 SV=4
P51857	P51857	3-oxo-5-beta-steroid 4-dehydrogenase	AKR1D1	0.192306	12.0169	12.6656	12.5841	12.6316	12.6156	12.5964	2			0.321835	0.223114	0.398164	0.419653	2	2	3.1	3.1	3.1	37.376	0.00081666	1.7863	867710000	3	2331	Aldo-keto reductase family 1 member D1 OS=Homo sapiens OX=9606 GN=AKR1D1 PE=1 SV=1
O43488;Q8NHP1;O95154	O43488	Aflatoxin B1 aldehyde reductase member 2	AKR7A2	0.375809	16.0553	16.1902	16.1243	16.5166	16.4759	16.5048	11		+	4.05304	0.000119403	3.11241	0.00164333	11	11	31.5	31.5	31.5	39.589	0	49.111	2152100000	27	565	Aflatoxin B1 aldehyde reductase member 2 OS=Homo sapiens OX=9606 GN=AKR7A2 PE=1 SV=3
P31749	P31749	RAC-alpha serine/threonine-protein kinase	AKT1	0.00916735	16.6046	16.5552	16.5753	16.5594	16.5706	16.6328	17			0.372947	0.186571	0.124389	0.835729	17	11	40.4	40.4	27.9	55.686	0	66.938	1326200000	24	1886	RAC-alpha serine/threonine-protein kinase OS=Homo sapiens OX=9606 GN=AKT1 PE=1 SV=2
Q96B36	Q96B36	Proline-rich AKT1 substrate 1	AKT1S1	-0.212262	14.5013	14.629	14.5205	14.3076	14.398	14.3085	6		+	1.46005	0.00946811	1.88549	0.0118244	6	6	35.5	35.5	35.5	27.383	0	51.43	623430000	14	5482	Proline-rich AKT1 substrate 1 OS=Homo sapiens OX=9606 GN=AKT1S1 PE=1 SV=1
P31751	P31751	RAC-beta serine/threonine-protein kinase	AKT2	0.026446	15.7296	15.7534	15.7382	15.7315	15.7446	15.8244	12		+	2.6971	0.000473995	0.371044	0.454458	16	11	38.3	31	29.3	55.768	0	16.898	269980000	16	1887	RAC-beta serine/threonine-protein kinase OS=Homo sapiens OX=9606 GN=AKT2 PE=1 SV=2
Q9Y243	Q9Y243	RAC-gamma serine/threonine-protein kinase	AKT3	-0.256446	14.2855	14.1055	14.26	14.0153	13.8943	13.9721	6		+	1.66242	0.00604806	1.74105	0.0158237	10	5	21.1	11.7	11.7	55.774	0	3.9674	67202000	8	7663	RAC-gamma serine/threonine-protein kinase OS=Homo sapiens OX=9606 GN=AKT3 PE=1 SV=1
P13716	P13716	Delta-aminolevulinic acid dehydratase	ALAD	0.226058	14.4374	14.7354	14.5175	14.8245	14.6965	14.8475	7		+	1.50527	0.0085084	1.05521	0.0680508	7	7	19.7	19.7	19.7	36.294	0	28.575	143200000	7	1452	Delta-aminolevulinic acid dehydratase OS=Homo sapiens OX=9606 GN=ALAD PE=1 SV=1
P13196	P13196	5-aminolevulinate synthase, nonspecific, mitochondrial	ALAS1	0.268819	14.3488	14.2177	14.1032	14.5478	14.4463	14.4821	5		+	1.65346	0.00617619	1.60137	0.0191113	5	5	13.6	13.6	13.6	70.58	0	23.001	72775000	8	1440	5-aminolevulinate synthase, nonspecific, mitochondrial OS=Homo sapiens OX=9606 GN=ALAS1 PE=1 SV=2
Q13740	Q13740	CD166 antigen	ALCAM	0.0635932	15.1497	15.2984	14.8028	14.8992	15.0856	15.457	12			0.0267991	0.791519	0.104034	0.863529	12	12	26.2	26.2	26.2	65.102	0	21.989	318870000	13	3197	CD166 antigen OS=Homo sapiens OX=9606 GN=ALCAM PE=1 SV=2
Q8IZ83	Q8IZ83	Aldehyde dehydrogenase family 16 member A1	ALDH16A1	0.171843	16.0767	16.1883	16.2194	16.3305	16.343	16.3264	17		+	2.03094	0.00238901	1.77128	0.0147775	17	17	30.5	30.5	30.5	85.126	0	181.11	2034600000	34	4716	Aldehyde dehydrogenase family 16 member A1 OS=Homo sapiens OX=9606 GN=ALDH16A1 PE=1 SV=2
P54886	P54886	Delta-1-pyrroline-5-carboxylate synthase;Glutamate 5-kinase;Gamma-glutamyl phosphate reductase	ALDH18A1	0.00591596	17.3866	17.6051	17.2241	17.4375	17.3933	17.4027	32			0.492786	0.124395	0.0176736	0.975532	32	32	42.1	42.1	42.1	87.301	0	207.11	4659000000	66	2438	Delta-1-pyrroline-5-carboxylate synthase OS=Homo sapiens OX=9606 GN=ALDH18A1 PE=1 SV=2
P00352	P00352	Retinal dehydrogenase 1	ALDH1A1	-0.014472	13.6608	13.6359	13.7028	13.7044	13.6394	13.6123	7			0.207057	0.33866	0.161946	0.778547	8	7	20.4	18.8	18.8	54.861	0	13.523	42927000	8	1103	Retinal dehydrogenase 1 OS=Homo sapiens OX=9606 GN=ALDH1A1 PE=1 SV=2
P30837	P30837	Aldehyde dehydrogenase X, mitochondrial	ALDH1B1	-0.455842	15.8581	15.9282	15.7355	15.404	15.3995	15.3508	10		+	2.58032	0.000672302	2.82531	0.00298031	11	10	30.8	29.2	29.2	57.206	0	51.321	516470000	16	1871	Aldehyde dehydrogenase X, mitochondrial OS=Homo sapiens OX=9606 GN=ALDH1B1 PE=1 SV=3
O75891	O75891	Cytosolic 10-formyltetrahydrofolate dehydrogenase	ALDH1L1	-0.0298796	15.25	15.4312	15.401	15.3172	15.3185	15.357	15			0.252293	0.285947	0.199996	0.720551	15	14	23.1	23.1	22.2	98.828	0	76.048	264570000	21	874	Cytosolic 10-formyltetrahydrofolate dehydrogenase OS=Homo sapiens OX=9606 GN=ALDH1L1 PE=1 SV=2
Q3SY69	Q3SY69	Mitochondrial 10-formyltetrahydrofolate dehydrogenase	ALDH1L2	-0.4488	11.7106	12.1993	12.0874	11.4089	11.6183	11.6236	2		+	1.90983	0.00334862	1.28422	0.0380385	3	2	3.9	3	3	101.74	0.00041226	1.9578	27222000	3	3678	Mitochondrial 10-formyltetrahydrofolate dehydrogenase OS=Homo sapiens OX=9606 GN=ALDH1L2 PE=1 SV=2
P05091;O94788;P47895	P05091	Aldehyde dehydrogenase, mitochondrial	ALDH2	0.184487	15.6711	16.0123	15.6506	15.9233	15.9828	15.9814	17			0.619775	0.0845812	0.708368	0.174735	17	16	43.9	43.9	42.4	56.381	0	45.977	590290000	26	1194	Aldehyde dehydrogenase, mitochondrial OS=Homo sapiens OX=9606 GN=ALDH2 PE=1 SV=2
P51648;P48448;P30838;P43353	P51648	Fatty aldehyde dehydrogenase	ALDH3A2	0.11827	15.7345	15.997	15.8216	15.8333	15.9546	16.1199	12			0.478964	0.130118	0.448765	0.361	12	12	24.1	24.1	24.1	54.847	0	21.769	357640000	18	2317	Aldehyde dehydrogenase family 3 member A2 OS=Homo sapiens OX=9606 GN=ALDH3A2 PE=1 SV=1
P30038	P30038	Delta-1-pyrroline-5-carboxylate dehydrogenase, mitochondrial	ALDH4A1	0.00238736	16.3178	16.6012	16.2377	16.3937	16.381	16.3891	20			0.639959	0.0794921	0.00710386	0.990593	20	20	46	46	46	61.719	0	107.25	758640000	31	1838	Delta-1-pyrroline-5-carboxylate dehydrogenase, mitochondrial OS=Homo sapiens OX=9606 GN=ALDH4A1 PE=1 SV=3
P51649	P51649	Succinate-semialdehyde dehydrogenase, mitochondrial	ALDH5A1	0.263916	14.9907	15.5578	15.033	15.4634	15.4966	15.4131	8			0.540147	0.107625	0.648279	0.206244	8	8	16.1	16.1	16.1	57.214	0	12.509	299950000	13	2318	Succinate-semialdehyde dehydrogenase, mitochondrial OS=Homo sapiens OX=9606 GN=ALDH5A1 PE=1 SV=2
Q02252	Q02252	Methylmalonate-semialdehyde dehydrogenase [acylating], mitochondrial	ALDH6A1	-0.0283213	15.1921	15.3358	15.069	15.1783	15.2038	15.1297	11			0.731761	0.0604569	0.129912	0.827772	11	11	26.7	26.7	26.7	57.839	0	30.056	292860000	18	2847	Methylmalonate-semialdehyde dehydrogenase [acylating], mitochondrial OS=Homo sapiens OX=9606 GN=ALDH6A1 PE=1 SV=2
P49419	P49419	Alpha-aminoadipic semialdehyde dehydrogenase	ALDH7A1	0.00370344	17.6236	17.5908	17.4841	17.5825	17.5693	17.5577	23			0.0722383	0.605619	0.0291434	0.960834	23	23	51	51	51	58.486	0	137.55	3059100000	72	2211	Alpha-aminoadipic semialdehyde dehydrogenase OS=Homo sapiens OX=9606 GN=ALDH7A1 PE=1 SV=5
P49189	P49189	4-trimethylaminobutyraldehyde dehydrogenase	ALDH9A1	0.210759	18.0543	18.1282	18.0241	18.288	18.2616	18.2894	30		+	3.42794	0.000101911	2.5499	0.00441791	30	30	66.2	66.2	66.2	53.801	0	139.98	8658800000	110	2197	4-trimethylaminobutyraldehyde dehydrogenase OS=Homo sapiens OX=9606 GN=ALDH9A1 PE=1 SV=3
P04075	P04075	Fructose-bisphosphate aldolase A	ALDOA	0.10463	20.341	20.3698	20.4409	20.452	20.5068	20.5067	46		+	2.14842	0.00171255	1.39866	0.028755	46	38	96.2	96.2	82.4	39.42	0	323.31	163320000000	684	1164	Fructose-bisphosphate aldolase A OS=Homo sapiens OX=9606 GN=ALDOA PE=1 SV=2
P09972	P09972	Fructose-bisphosphate aldolase C	ALDOC	-0.292004	17.7152	17.996	18.0141	17.5992	17.6287	17.6214	17		+	1.51453	0.00827608	1.40064	0.0286583	25	16	73.1	56.6	54.7	39.455	0	260.56	42819000000	113	1331	Fructose-bisphosphate aldolase C OS=Homo sapiens OX=9606 GN=ALDOC PE=1 SV=2
Q9NP73	Q9NP73	Putative bifunctional UDP-N-acetylglucosamine transferase and deubiquitinase ALG13	ALG13	-0.10882	11.5241	11.086	11.534	11.2164	11.2604	11.3408	2			0.345698	0.205135	0.289107	0.573306	2	2	3.3	3.3	3.3	126.05	0	6.5086	13376000	2	6804	Putative bifunctional UDP-N-acetylglucosamine transferase and deubiquitinase ALG13 OS=Homo sapiens OX=9606 GN=ALG13 PE=1 SV=2
Q9H553	Q9H553	Alpha-1,3/1,6-mannosyltransferase ALG2	ALG2	0.0909398	15.3056	15.385	15.0918	15.3388	15.3534	15.3629	9			0.298945	0.24194	0.444925	0.364796	9	9	24.5	24.5	24.5	47.091	0	9.7041	237610000	12	6569	Alpha-1,3/1,6-mannosyltransferase ALG2 OS=Homo sapiens OX=9606 GN=ALG2 PE=1 SV=1
Q9Y673	Q9Y673	Dolichyl-phosphate beta-glucosyltransferase	ALG5	0.0406303	11.0719	11.3823	11.2866	11.4038	11.1559	11.303	1			0.617355	0.0852033	0.127777	0.830537	1	1	4	4	4	36.946	0.005211	0.99055	14615000	1	7940	Dolichyl-phosphate beta-glucosyltransferase OS=Homo sapiens OX=9606 GN=ALG5 PE=1 SV=1
Q13686	Q13686	Alkylated DNA repair protein alkB homolog 1	ALKBH1	0.00815964	13.7277	14.1703	14.015	13.9723	13.983	13.9822	5		+	0.839448	0.0439279	0.0209735	0.972144	5	5	20.1	20.1	20.1	43.831	0	18.487	98542000	8	3196	Nucleic acid dioxygenase ALKBH1 OS=Homo sapiens OX=9606 GN=ALKBH1 PE=1 SV=2
Q6NS38	Q6NS38	Alpha-ketoglutarate-dependent dioxygenase alkB homolog 2	ALKBH2	0.130895	13.9107	13.8858	13.9934	14.048	14.0802	14.0544	4		+	1.84691	0.00400632	1.73932	0.0158286	4	4	21.5	21.5	21.5	29.322	0	16.66	126540000	7	4072	DNA oxidative demethylase ALKBH2 OS=Homo sapiens OX=9606 GN=ALKBH2 PE=1 SV=1
Q96Q83	Q96Q83	Alpha-ketoglutarate-dependent dioxygenase alkB homolog 3	ALKBH3	-0.354457	14.6584	14.8989	15.0263	14.5212	14.5314	14.4676	8		+	2.08383	0.00207353	1.49608	0.0235924	8	8	41.6	41.6	41.6	33.374	0	19.84	183230000	11	5854	Alpha-ketoglutarate-dependent dioxygenase alkB homolog 3 OS=Homo sapiens OX=9606 GN=ALKBH3 PE=1 SV=1
Q9NXW9	Q9NXW9	Alpha-ketoglutarate-dependent dioxygenase alkB homolog 4	ALKBH4	0.21404	13.7731	14.1118	13.9849	14.0658	14.2316	14.2145	6			0.63362	0.0811775	0.891315	0.105162	6	6	31.8	31.8	31.8	33.837	0	48.29	276480000	7	7120	Alpha-ketoglutarate-dependent dioxygenase alkB homolog 4 OS=Homo sapiens OX=9606 GN=ALKBH4 PE=1 SV=1
Q6P6C2	Q6P6C2	RNA demethylase ALKBH5	ALKBH5	-0.187782	16.2405	16.3352	16.4013	16.1413	16.1314	16.141	16		+	2.16287	0.00165839	1.79777	0.0141658	16	16	43.4	43.4	43.4	44.255	0	171.32	900210000	30	4136	RNA demethylase ALKBH5 OS=Homo sapiens OX=9606 GN=ALKBH5 PE=1 SV=2
Q3KRA9	Q3KRA9	Alpha-ketoglutarate-dependent dioxygenase alkB homolog 6	ALKBH6	-0.0629059	11.6529	12.394	11.8158	11.9634	11.852	11.8586	2			0.393172	0.174068	0.0990472	0.870746	2	2	16	16	16	26.483	0	6.7515	17826000	2	3668	Alpha-ketoglutarate-dependent dioxygenase alkB homolog 6 OS=Homo sapiens OX=9606 GN=ALKBH6 PE=1 SV=2
Q9BT30	Q9BT30	Alpha-ketoglutarate-dependent dioxygenase alkB homolog 7, mitochondrial	ALKBH7	0.641677	9.49791	9.28008	9.62227	10.157	10.0275	10.1408	1		+	3.12226	0.000145196	2.39553	0.005	1	1	4.1	4.1	4.1	24.516	0.0023737	1.1944	8387500	1	6129	Alpha-ketoglutarate-dependent dioxygenase alkB homolog 7, mitochondrial OS=Homo sapiens OX=9606 GN=ALKBH7 PE=1 SV=1
Q96BT7	Q96BT7	Alkylated DNA repair protein alkB homolog 8	ALKBH8	0.0302973	14.3771	14.6042	14.4957	14.5264	14.5214	14.5201	6		+	1.41726	0.0103034	0.175058	0.758376	6	6	12.5	12.5	12.5	75.208	0	11.875	84984000	7	5502	Alkylated DNA repair protein alkB homolog 8 OS=Homo sapiens OX=9606 GN=ALKBH8 PE=1 SV=2
Q8TCU4	Q8TCU4	Alstrom syndrome protein 1	ALMS1	-0.155022	16.2695	16.3242	16.3185	16.1488	16.1434	16.1549	41		+	4.4941	0	3.03158	0.0020878	41	41	14.8	14.8	14.8	461.06	0	111.23	307260000	46	5091	Alstrom syndrome protein 1 OS=Homo sapiens OX=9606 GN=ALMS1 PE=1 SV=4
P05186	P05186	Alkaline phosphatase, tissue-nonspecific isozyme	ALPL	-0.712155	13.049	13.014	12.4992	12.0094	12.113	12.3034	3		+	2.16366	0.00166029	1.64529	0.0180091	3	3	8.6	8.6	8.6	57.304	0	6.06	24190000	3	1201	Alkaline phosphatase, tissue-nonspecific isozyme OS=Homo sapiens OX=9606 GN=ALPL PE=1 SV=4
Q96Q42	Q96Q42	Alsin	ALS2	-0.147683	15.4988	15.7845	15.6417	15.5652	15.4617	15.4552	15		+	0.853026	0.0422792	0.755581	0.153612	15	15	12.2	12.2	12.2	183.63	0	32.612	606060000	18	5852	Alsin OS=Homo sapiens OX=9606 GN=ALS2 PE=1 SV=2
Q15699	Q15699	ALX homeobox protein 1	ALX1	-0.475502	13.4244	13.5451	13.4713	12.8811	13.0792	13.054	4		+	2.52868	0.000716418	2.57581	0.00435528	5	4	14.4	12	12	36.961	0	4.6082	38301000	5	3499	ALX homeobox protein 1 OS=Homo sapiens OX=9606 GN=ALX1 PE=1 SV=2
Q9H161	Q9H161	Homeobox protein aristaless-like 4	ALX4	-0.543365	15.5011	15.4885	15.6275	15.0177	14.9884	14.9809	8		+	5.07674	0	3.53959	0.00103311	8	7	34.8	34.8	32.8	44.241	0	41.075	402750000	21	6469	Homeobox protein aristaless-like 4 OS=Homo sapiens OX=9606 GN=ALX4 PE=1 SV=2
Q86V81	Q86V81	THO complex subunit 4	ALYREF	0.017266	16.8199	16.6008	16.6377	16.7174	16.6845	16.7083	15			0.231223	0.309113	0.089791	0.881931	15	14	56	56	54.9	26.888	0	323.31	6348700000	60	4482	THO complex subunit 4 OS=Homo sapiens OX=9606 GN=ALYREF PE=1 SV=3
Q9C0C7	Q9C0C7	Activating molecule in BECN1-regulated autophagy protein 1	AMBRA1	0.0982478	15.0196	15.2932	15.1332	15.1927	15.2001	15.3479	14			0.277816	0.260667	0.449367	0.360431	14	14	18	18	18	142.51	0	53.723	149200000	15	6367	Activating molecule in BECN1-regulated autophagy protein 1 OS=Homo sapiens OX=9606 GN=AMBRA1 PE=1 SV=2
P17707	P17707	S-adenosylmethionine decarboxylase proenzyme;S-adenosylmethionine decarboxylase alpha chain;S-adenosylmethionine decarboxylase beta chain	AMD1	-0.411533	14.4268	14.6321	14.6505	14.1299	14.125	14.22	5		+	3.48231	0.000106061	2.20727	0.00658475	5	5	16.8	16.8	16.8	38.339	0	8.896	64931000	8	1569	S-adenosylmethionine decarboxylase proenzyme OS=Homo sapiens OX=9606 GN=AMD1 PE=1 SV=2
Q9Y303	Q9Y303	Putative N-acetylglucosamine-6-phosphate deacetylase	AMDHD2	-0.0901855	14.6908	14.8248	14.7701	14.6997	14.6663	14.6492	8		+	2.63074	0.000528807	1.01711	0.075238	8	8	35.2	35.2	35.2	43.747	0	24.961	306080000	13	7754	N-acetylglucosamine-6-phosphate deacetylase OS=Homo sapiens OX=9606 GN=AMDHD2 PE=1 SV=2
Q5JTC6	Q5JTC6	APC membrane recruitment protein 1	AMER1	-1.18832	13.035	13.1588	13.1165	11.899	11.9787	11.8676	2		+	5.39153	0	4.76051	0	2	2	2.1	2.1	2.1	124.03	0.0053344	0.97535	68874000	2	3812	APC membrane recruitment protein 1 OS=Homo sapiens OX=9606 GN=AMER1 PE=1 SV=2
Q8N7J2;REV__Q8N7J2	Q8N7J2	APC membrane recruitment protein 2	AMER2	-0.212353	16.9263	17.0526	17.0966	16.8035	16.8134	16.8215	31		+	2.1668	0.00165554	1.84234	0.0127105	31	31	55.4	55.4	55.4	69.506	0	139.88	2049700000	49	4854	APC membrane recruitment protein 2 OS=Homo sapiens OX=9606 GN=AMER2 PE=1 SV=3
Q9Y4X0	Q9Y4X0	AMME syndrome candidate gene 1 protein	AMMECR1	0.00608444	12.5271	12.8285	12.7974	12.7613	12.7792	12.6307	1			0.519525	0.114879	0.018998	0.974854	3	1	8.1	4.8	4.8	35.463	0.0014645	1.3476	22877000	1	7866	AMME syndrome candidate gene 1 protein OS=Homo sapiens OX=9606 GN=AMMECR1 PE=1 SV=1
Q6DCA0	Q6DCA0	AMMECR1-like protein	AMMECR1L	-0.141732	13.6877	13.7809	13.8084	13.6062	13.5627	13.6829	4		+	1.15173	0.0192333	1.30993	0.0356689	4	2	8.7	8.7	5.2	34.499	0	3.8713	61921000	5	4020	AMMECR1-like protein OS=Homo sapiens OX=9606 GN=AMMECR1L PE=1 SV=1
Q8IY45	Q8IY45	Protein AMN1 homolog	AMN1	-0.757181	12.9637	13.4197	13.2893	12.4588	12.3787	12.5636	2		+	2.67608	0.00049234	2.18429	0.00707377	2	2	7.8	7.8	7.8	28.408	0	2.6578	72862000	2	4676	Protein AMN1 homolog OS=Homo sapiens OX=9606 GN=AMN1 PE=2 SV=4
Q8IY63	Q8IY63	Angiomotin-like protein 1	AMOTL1	-0.457085	15.3266	15.6081	15.427	15.0724	14.9314	14.9867	10		+	2.98248	0.000186167	2.11579	0.00804462	11	9	14.1	13.5	12.6	106.57	0	24.07	179180000	12	4679	Angiomotin-like protein 1 OS=Homo sapiens OX=9606 GN=AMOTL1 PE=1 SV=1
Q9Y2J4	Q9Y2J4	Angiomotin-like protein 2	AMOTL2	0.0780506	15.2773	15.4312	15.4184	15.4275	15.4397	15.4939	13		+	1.62142	0.00663312	0.66279	0.198285	14	12	26.3	25.5	24.8	85.763	0	84.61	358340000	16	7710	Angiomotin-like protein 2 OS=Homo sapiens OX=9606 GN=AMOTL2 PE=1 SV=3
Q01433;Q01432	Q01433	AMP deaminase 2	AMPD2	0.0936076	17.237	17.3503	17.2959	17.373	17.3743	17.4169	32		+	2.11856	0.00183377	1.22984	0.043237	32	32	32.7	32.7	32.7	100.69	0	101.45	2843200000	54	2818	AMP deaminase 2 OS=Homo sapiens OX=9606 GN=AMPD2 PE=1 SV=2
Q9H1A4	Q9H1A4	Anaphase-promoting complex subunit 1	ANAPC1	0.0626202	16.5995	16.7352	16.7058	16.7542	16.7061	16.768	30		+	1.46174	0.00942115	0.621792	0.222002	30	30	20.7	20.7	20.7	216.5	0	132.81	599630000	36	6472	Anaphase-promoting complex subunit 1 OS=Homo sapiens OX=9606 GN=ANAPC1 PE=1 SV=1
Q9UM13	Q9UM13	Anaphase-promoting complex subunit 10	ANAPC10	-0.187635	14.6051	14.88	14.7508	14.5096	14.593	14.5705	6		+	1.75881	0.00487945	1.05951	0.0673116	7	6	41.1	37.8	37.8	21.252	0	12.082	121840000	8	7557	Anaphase-promoting complex subunit 10 OS=Homo sapiens OX=9606 GN=ANAPC10 PE=1 SV=1
Q9BS18	Q9BS18	Anaphase-promoting complex subunit 13	ANAPC13	0.219747	11.0361	11.3979	11.5076	11.6116	11.5269	11.4623	2			0.698975	0.0667621	0.66979	0.194669	2	2	62.2	62.2	62.2	8.5213	0	3.2885	56769000	2	6100	Anaphase-promoting complex subunit 13 OS=Homo sapiens OX=9606 GN=ANAPC13 PE=1 SV=1
P60006	P60006	Anaphase-promoting complex subunit 15	ANAPC15	-0.657633	9.6395	10.006	10.6501	9.58069	9.23364	9.50837	1		+	1.59927	0.00699317	0.982572	0.0823112	1	1	8.3	8.3	8.3	14.281	0	2.3678	15093000	1	2523	Anaphase-promoting complex subunit 15 OS=Homo sapiens OX=9606 GN=ANAPC15 PE=1 SV=1
Q96DE5	Q96DE5	Anaphase-promoting complex subunit 16	ANAPC16	0.0341959	12.9727	12.9357	13.1333	13.0579	13.1064	12.9801	3			0.768245	0.0543529	0.18379	0.744974	3	3	37.3	37.3	37.3	11.667	0	5.7269	33072000	4	5557	Anaphase-promoting complex subunit 16 OS=Homo sapiens OX=9606 GN=ANAPC16 PE=1 SV=1
Q9UJX6	Q9UJX6	Anaphase-promoting complex subunit 2	ANAPC2	0.207066	13.8353	14.3391	14.0407	14.2654	14.255	14.316	5			0.656059	0.075855	0.63271	0.215339	5	5	7.2	7.2	7.2	93.827	0	7.9153	98836000	6	7455	Anaphase-promoting complex subunit 2 OS=Homo sapiens OX=9606 GN=ANAPC2 PE=1 SV=1
Q9UJX5	Q9UJX5	Anaphase-promoting complex subunit 4	ANAPC4	0.0742944	13.6311	13.6891	13.766	13.6786	13.815	13.8155	8			0.724001	0.0617226	0.547547	0.272207	8	8	10.4	10.4	10.4	92.115	0	16.572	51418000	8	7454	Anaphase-promoting complex subunit 4 OS=Homo sapiens OX=9606 GN=ANAPC4 PE=1 SV=2
Q9UJX4	Q9UJX4	Anaphase-promoting complex subunit 5	ANAPC5	-0.0718956	15.4904	15.5597	15.5599	15.4869	15.4421	15.4653	14		+	3.40594	0.000117857	1.27171	0.0390825	14	14	23.7	23.7	23.7	85.076	0	46.642	277630000	20	7453	Anaphase-promoting complex subunit 5 OS=Homo sapiens OX=9606 GN=ANAPC5 PE=1 SV=2
Q9UJX3	Q9UJX3	Anaphase-promoting complex subunit 7	ANAPC7	-0.0609862	16.5607	16.6093	16.562	16.5484	16.5139	16.4868	16		+	3.19719	0.000154428	1.19608	0.0476743	16	16	33.7	33.7	33.7	66.855	0	54.208	1580600000	35	7452	Anaphase-promoting complex subunit 7 OS=Homo sapiens OX=9606 GN=ANAPC7 PE=1 SV=4
Q9UNK9	Q9UNK9	Protein angel homolog 1	ANGEL1	0.103973	12.2349	12.6626	12.448	12.5996	12.4905	12.5674	2			0.321694	0.223215	0.336312	0.502981	2	2	3.9	3.9	3.9	75.275	0	3.4253	25407000	2	7585	Protein angel homolog 1 OS=Homo sapiens OX=9606 GN=ANGEL1 PE=1 SV=1
Q5VTE6	Q5VTE6	Protein angel homolog 2	ANGEL2	0.206632	14.8502	15.2157	15.07	15.2354	15.251	15.2695	9		+	0.859162	0.0415136	0.903657	0.101771	9	9	26.7	26.7	26.7	62.338	0	25.135	235040000	14	3930	Protein angel homolog 2 OS=Homo sapiens OX=9606 GN=ANGEL2 PE=2 SV=1
Q15389	Q15389	Angiopoietin-1	ANGPT1	0.230494	11.749	11.7388	11.7659	12.1051	12.0153	11.8248	1			0.706507	0.0653315	1.30103	0.0364985	1	1	2.2	2.2	2.2	57.512	0.0055902	0.95994	8729200	1	3441	Angiopoietin-1 OS=Homo sapiens OX=9606 GN=ANGPT1 PE=1 SV=2
Q9BY76	Q9BY76	Angiopoietin-related protein 4	ANGPTL4	-0.722292	11.8138	12.4352	12.178	11.3192	11.3956	11.5453	3		+	1.84766	0.00400885	1.70375	0.0164032	3	3	10.1	10.1	10.1	45.214	0	4.0041	102930000	3	6292	Angiopoietin-related protein 4 OS=Homo sapiens OX=9606 GN=ANGPTL4 PE=1 SV=2
Q01484	Q01484	Ankyrin-2	ANK2	0.155083	14.4571	14.7656	14.7987	14.7512	14.8443	14.8912	11			0.564469	0.0997104	0.596543	0.23821	13	11	4.8	4.3	4.3	433.71	0	18.799	157860000	11	2821	Ankyrin-2 OS=Homo sapiens OX=9606 GN=ANK2 PE=1 SV=4
Q12955;P16157	Q12955	Ankyrin-3	ANK3	0.145004	14.7517	14.9149	14.8537	14.9477	15.0243	14.9834	16		+	1.21135	0.0165121	1.29448	0.0371954	16	14	4.5	4.5	4	480.4	0	26.345	130070000	16	3031	Ankyrin-3 OS=Homo sapiens OX=9606 GN=ANK3 PE=1 SV=3
Q9P2R3	Q9P2R3	Rabankyrin-5	ANKFY1	0.0949637	17.3243	17.4225	17.458	17.4906	17.4866	17.5123	38		+	1.01195	0.0273343	1.09508	0.0612224	38	38	40.7	40.7	40.7	128.4	0	226.87	3867800000	74	7269	Rabankyrin-5 OS=Homo sapiens OX=9606 GN=ANKFY1 PE=1 SV=2
Q8IWZ3	Q8IWZ3	Ankyrin repeat and KH domain-containing protein 1	ANKHD1	0.0424391	18.2416	18.4028	18.3402	18.3717	18.3845	18.3558	59			0.233381	0.306497	0.373231	0.45192	59	47	34.9	34.9	29.9	269.45	0	323.31	5774600000	128	4639	Ankyrin repeat and KH domain-containing protein 1 OS=Homo sapiens OX=9606 GN=ANKHD1 PE=1 SV=1
Q9P2G1	Q9P2G1	Ankyrin repeat and IBR domain-containing protein 1	ANKIB1	0.205378	13.1596	12.6834	12.6345	13.0183	13.07	13.0053	3		+	0.927417	0.0341743	0.537301	0.280205	3	3	4.9	4.9	4.9	122	0	13.434	36460000	3	7251	Ankyrin repeat and IBR domain-containing protein 1 OS=Homo sapiens OX=9606 GN=ANKIB1 PE=1 SV=3
Q86XL3	Q86XL3	Ankyrin repeat and LEM domain-containing protein 2	ANKLE2	0.167199	15.5287	15.7519	15.6378	15.7978	15.7931	15.8291	16		+	1.19284	0.0173816	1.20086	0.047061	17	16	24.8	24.2	24.2	104.11	0	24.84	189160000	20	4538	Ankyrin repeat and LEM domain-containing protein 2 OS=Homo sapiens OX=9606 GN=ANKLE2 PE=1 SV=4
Q8IV38	Q8IV38	Ankyrin repeat and MYND domain-containing protein 2	ANKMY2	0.324278	16.563	16.6223	16.5736	16.8955	16.9148	16.9213	15		+	4.17256	0.000131796	4.08784	0	15	15	39.5	39.5	39.5	49.298	0	52.789	1339200000	28	4589	Ankyrin repeat and MYND domain-containing protein 2 OS=Homo sapiens OX=9606 GN=ANKMY2 PE=1 SV=1
Q6UB99	Q6UB99	Ankyrin repeat domain-containing protein 11	ANKRD11	-0.637154	15.4296	15.6142	15.646	14.9038	14.9833	14.8912	13		+	2.91489	0.000186732	3.01465	0.00229656	13	13	5.5	5.5	5.5	297.91	0	13.926	130470000	15	4186	Ankyrin repeat domain-containing protein 11 OS=Homo sapiens OX=9606 GN=ANKRD11 PE=1 SV=3
Q8IZ07	Q8IZ07	Ankyrin repeat domain-containing protein 13A	ANKRD13A	0.271756	13.8091	13.8894	13.9852	14.2656	14.1193	14.114	7		+	1.91368	0.00333596	1.72635	0.0158543	7	6	17.3	17.3	15.3	67.618	0	28.332	85940000	10	4711	Ankyrin repeat domain-containing protein 13A OS=Homo sapiens OX=9606 GN=ANKRD13A PE=1 SV=3
Q6ZTN6;Q86YJ7	Q6ZTN6	Ankyrin repeat domain-containing protein 13D	ANKRD13D	0.127855	11.8651	12.3145	12.3131	12.3381	12.2876	12.2506	4			0.57494	0.0967547	0.34986	0.482837	5	4	10.4	8.1	8.1	58.475	0	2.3898	19399000	5	4255	Ankyrin repeat domain-containing protein 13D OS=Homo sapiens OX=9606 GN=ANKRD13D PE=1 SV=2
Q6P6B7	Q6P6B7	Ankyrin repeat domain-containing protein 16	ANKRD16	-0.359722	14.3075	14.497	14.4049	14.0427	14.0055	14.082	5		+	3.30992	0.000154351	2.43664	0.00472507	5	5	20.8	20.8	20.8	39.283	0	77.484	253210000	7	4135	Ankyrin repeat domain-containing protein 16 OS=Homo sapiens OX=9606 GN=ANKRD16 PE=1 SV=1
O75179	O75179	Ankyrin repeat domain-containing protein 17	ANKRD17	-0.101381	16.7728	16.849	16.8652	16.7379	16.7184	16.7265	32		+	2.0261	0.00241602	1.59948	0.0191207	44	32	23.1	18.1	18.1	274.25	0	188.78	881130000	42	761	Ankyrin repeat domain-containing protein 17 OS=Homo sapiens OX=9606 GN=ANKRD17 PE=1 SV=3
Q8TF21	Q8TF21	Ankyrin repeat domain-containing protein 24	ANKRD24	-0.241275	13.7495	13.9722	13.82	13.6619	13.5868	13.5691	4		+	2.73833	0.000406147	1.55204	0.021141	4	4	4.5	4.5	4.5	124.19	0	5.2335	41702000	5	5144	Ankyrin repeat domain-containing protein 24 OS=Homo sapiens OX=9606 GN=ANKRD24 PE=2 SV=2
Q9UPS8;A6NC57;Q8IYA2;A2RUR9	Q9UPS8	Ankyrin repeat domain-containing protein 26	ANKRD26	-0.575131	14.3464	15.0007	14.6973	14.1193	14.122	14.0778	7		+	1.8326	0.00409518	1.41297	0.0280106	7	7	4.8	4.8	4.8	196.41	0	5.2324	93946000	8	7619	Ankyrin repeat domain-containing protein 26 OS=Homo sapiens OX=9606 GN=ANKRD26 PE=1 SV=4
Q96NW4	Q96NW4	Ankyrin repeat domain-containing protein 27	ANKRD27	-0.266391	12.9182	13.256	13.434	12.9455	12.8681	12.9956	6		+	1.02756	0.0263344	0.789527	0.139141	6	6	7.4	7.4	7.4	116.98	0	6.697	31188000	6	5816	Ankyrin repeat domain-containing protein 27 OS=Homo sapiens OX=9606 GN=ANKRD27 PE=1 SV=2
O15084	O15084	Serine/threonine-protein phosphatase 6 regulatory ankyrin repeat subunit A	ANKRD28	0.000216802	16.2246	16.2847	16.3228	16.2559	16.3027	16.2741	18			0.251459	0.286768	0.00223515	0.997284	19	16	25.3	24.3	21.6	112.96	0	66.289	793230000	33	433	Serine/threonine-protein phosphatase 6 regulatory ankyrin repeat subunit A OS=Homo sapiens OX=9606 GN=ANKRD28 PE=1 SV=5
Q9BQI6	Q9BQI6	Ankyrin repeat domain-containing protein 32	ANKRD32	-0.826234	10.9555	11.1871	11.3565	10.2049	10.3369	10.4785	1		+	3.49219	0.00010687	2.37864	0.00505236	1	1	1.3	1.3	1.3	121.05	0.00027647	2.0753	3447200	1	6060	SMC5-SMC6 complex localization factor protein 1 OS=Homo sapiens OX=9606 GN=SLF1 PE=1 SV=2
Q5JPF3;Q8N2N9;A6QL64	Q5JPF3;Q8N2N9;A6QL64	Ankyrin repeat domain-containing protein 36C;Ankyrin repeat domain-containing protein 36B;Ankyrin repeat domain-containing protein 36A	ANKRD36C;ANKRD36B;ANKRD36	-0.635535	12.2007	12.4031	12.2887	11.6468	11.6493	11.6899	2		+	3.92366	0.000106809	3.34049	0.00114974	2	2	4.6	4.6	4.6	199.75	0	3.6365	8881100	2	3799	Ankyrin repeat domain-containing protein 36C OS=Homo sapiens OX=9606 GN=ANKRD36C PE=1 SV=3;Ankyrin repeat domain-containing protein 36B OS=Homo sapiens OX=9606 GN=ANKRD36B PE=1 SV=4;Ankyrin repeat domain-containing protein 36A OS=Homo sapiens OX=9606 GN=AN
Q53RE8	Q53RE8	Ankyrin repeat domain-containing protein 39	ANKRD39	0.318078	11.831	12.0736	12.26	12.3201	12.4533	12.3455	3		+	1.08601	0.0226052	1.14426	0.0545614	3	3	27.9	27.9	27.9	19.651	0	8.9759	105010000	5	3758	Ankyrin repeat domain-containing protein 39 OS=Homo sapiens OX=9606 GN=ANKRD39 PE=1 SV=1
Q6AI12	Q6AI12	Ankyrin repeat domain-containing protein 40	ANKRD40	-0.0917247	14.7696	15.1533	15.1438	14.9652	14.9171	14.9093	6			0.652242	0.0766759	0.290836	0.570776	6	6	22.8	22.8	22.8	41.088	0	22.749	272180000	13	4014	Ankyrin repeat domain-containing protein 40 OS=Homo sapiens OX=9606 GN=ANKRD40 PE=1 SV=2
Q8N8A2	Q8N8A2	Serine/threonine-protein phosphatase 6 regulatory ankyrin repeat subunit B	ANKRD44	0.0611318	15.8183	15.9613	15.9406	15.9272	16.0334	15.943	14			0.544316	0.106211	0.477834	0.332471	16	14	23.1	20.1	20.1	107.6	0	42.195	298690000	18	4858	Serine/threonine-protein phosphatase 6 regulatory ankyrin repeat subunit B OS=Homo sapiens OX=9606 GN=ANKRD44 PE=1 SV=3
Q9ULJ7	Q9ULJ7	Ankyrin repeat domain-containing protein 50	ANKRD50	0.00482623	15.3515	15.458	15.4139	15.4064	15.4271	15.4044	14			0.608891	0.087368	0.0523143	0.930829	14	14	12	12	12	155.86	0	19.421	190190000	20	7536	Ankyrin repeat domain-containing protein 50 OS=Homo sapiens OX=9606 GN=ANKRD50 PE=1 SV=4
Q8NB46	Q8NB46	Serine/threonine-protein phosphatase 6 regulatory ankyrin repeat subunit C	ANKRD52	0.268808	16.5876	16.6995	16.6746	16.9155	16.894	16.9586	23		+	3.17602	0.000151899	2.63939	0.00396082	23	22	27	27	26	115.08	0	144.1	1441700000	42	4899	Serine/threonine-protein phosphatase 6 regulatory ankyrin repeat subunit C OS=Homo sapiens OX=9606 GN=ANKRD52 PE=1 SV=3
Q6NXT1	Q6NXT1	Ankyrin repeat domain-containing protein 54	ANKRD54	-0.0516615	14.9422	15.2016	15.0584	15.0452	14.9767	15.0253	9			0.337723	0.211033	0.265477	0.612484	9	9	38.3	38.3	38.3	32.505	0	34.459	285860000	17	4089	Ankyrin repeat domain-containing protein 54 OS=Homo sapiens OX=9606 GN=ANKRD54 PE=1 SV=2
C9JTQ0	C9JTQ0	Ankyrin repeat domain-containing protein 63	ANKRD63	-0.492104	12.3274	12.5176	12.6723	12.0995	11.9753	11.9662	2		+	2.55693	0.000679726	1.9761	0.0100672	2	2	5.8	5.8	5.8	39.62	0.00013868	2.1465	30414000	2	99	Ankyrin repeat domain-containing protein 63 OS=Homo sapiens OX=9606 GN=ANKRD63 PE=3 SV=1
Q92625;Q7Z6G8	Q92625	Ankyrin repeat and SAM domain-containing protein 1A	ANKS1A	0.0751006	15.9818	16.0467	16.0595	16.0999	16.0841	16.1294	25			0.744477	0.0582362	1.28291	0.0381019	25	25	29	29	29	123.11	0	83.909	487780000	31	5317	Ankyrin repeat and SAM domain-containing protein 1A OS=Homo sapiens OX=9606 GN=ANKS1A PE=1 SV=4
Q68DC2	Q68DC2	Ankyrin repeat and SAM domain-containing protein 6	ANKS6	-1.00211	12.5321	12.8423	12.4551	11.7092	11.6908	11.4232	2		+	3.53818	0.000110236	2.58184	0.00419106	2	2	2.5	2.5	2.5	92.218	0.001078	1.5731	4432000	2	4002	Ankyrin repeat and SAM domain-containing protein 6 OS=Homo sapiens OX=9606 GN=ANKS6 PE=1 SV=2
Q9H8Y5	Q9H8Y5	Ankyrin repeat and zinc finger domain-containing protein 1	ANKZF1	-0.220743	16.3139	16.508	16.4589	16.192	16.2204	16.2062	25		+	2.15067	0.00167933	1.70073	0.0163614	25	25	44.6	44.6	44.6	80.926	0	117.43	685520000	34	6656	Ankyrin repeat and zinc finger domain-containing protein 1 OS=Homo sapiens OX=9606 GN=ANKZF1 PE=1 SV=1
Q9NQW6	Q9NQW6	Actin-binding protein anillin	ANLN	-0.0580839	17.6752	17.7626	17.7772	17.7065	17.6894	17.6449	43		+	0.867698	0.0403829	0.722556	0.167708	43	43	41.9	41.9	41.9	124.2	0	189.01	2263000000	62	6864	Anillin OS=Homo sapiens OX=9606 GN=ANLN PE=1 SV=2
Q4KMQ2	Q4KMQ2	Anoctamin-6	ANO6	-0.356143	13.5646	13.6923	13.2996	13.3148	12.8229	13.3503	4		+	1.15362	0.0191435	0.799846	0.134953	4	4	4.6	4.6	4.6	106.16	0	2.4791	19629000	4	3710	Anoctamin-6 OS=Homo sapiens OX=9606 GN=ANO6 PE=1 SV=2
P39687;O95626;O43423	P39687	Acidic leucine-rich nuclear phosphoprotein 32 family member A	ANP32A	0.0514024	18.6492	18.7721	18.7642	18.7561	18.8102	18.7734	14			0.618154	0.0850259	0.528543	0.2873	14	12	45.4	45.4	43	28.585	0	160.06	27785000000	136	2018	Acidic leucine-rich nuclear phosphoprotein 32 family member A OS=Homo sapiens OX=9606 GN=ANP32A PE=1 SV=1
Q92688;O75952	Q92688	Acidic leucine-rich nuclear phosphoprotein 32 family member B	ANP32B	-0.291105	17.9088	17.7959	17.8707	17.5597	17.5665	17.5759	8		+	2.82716	0.000249423	3.01646	0.00230476	9	8	29.9	29.9	29.9	28.787	0	177.15	16397000000	71	5327	Acidic leucine-rich nuclear phosphoprotein 32 family member B OS=Homo sapiens OX=9606 GN=ANP32B PE=1 SV=1
Q9BTT0	Q9BTT0	Acidic leucine-rich nuclear phosphoprotein 32 family member E	ANP32E	0.175415	17.3557	17.245	17.3424	17.4243	17.4936	17.5516	13		+	1.62497	0.00653599	1.58781	0.0197041	13	12	61.6	61.6	59.3	30.692	0	323.31	9515500000	71	6149	Acidic leucine-rich nuclear phosphoprotein 32 family member E OS=Homo sapiens OX=9606 GN=ANP32E PE=1 SV=1
Q9H6X2	Q9H6X2	Anthrax toxin receptor 1	ANTXR1	-0.570658	14.6641	14.2298	13.9168	13.5156	13.817	13.7662	4		+	1.38233	0.011235	1.1379	0.0552152	4	4	8.7	8.7	8.7	62.788	0	5.3796	59042000	4	6601	Anthrax toxin receptor 1 OS=Homo sapiens OX=9606 GN=ANTXR1 PE=1 SV=2
P04083	P04083	Annexin A1	ANXA1	-0.0849419	20.2943	20.1505	20.1933	20.1177	20.1512	20.1143	39		+	1.08443	0.0227829	0.895359	0.104149	39	39	84.4	84.4	84.4	38.714	0	323.31	88694000000	440	1166	Annexin A1 OS=Homo sapiens OX=9606 GN=ANXA1 PE=1 SV=2
P50995	P50995	Annexin A11	ANXA11	-0.293708	17.4991	17.5648	17.5206	17.1912	17.2461	17.2661	20		+	3.77558	9.61538e-05	3.2367	0.00143202	20	19	42	42	40.2	54.389	0	120.21	5285400000	57	2292	Annexin A11 OS=Homo sapiens OX=9606 GN=ANXA11 PE=1 SV=1
P07355;A6NMY6	P07355;A6NMY6	Annexin A2;Putative annexin A2-like protein	ANXA2;ANXA2P2	-0.0597922	19.9156	19.868	19.9087	19.7881	19.8641	19.8607	43		+	0.821614	0.046221	0.969305	0.0850732	43	43	90	90	90	38.604	0	323.31	95839000000	319	1250	Annexin A2 OS=Homo sapiens OX=9606 GN=ANXA2 PE=1 SV=2;Putative annexin A2-like protein OS=Homo sapiens OX=9606 GN=ANXA2P2 PE=5 SV=2
P09525	P09525	Annexin A4	ANXA4	0.346091	15.085	15.0794	15.0091	15.4562	15.362	15.3936	9		+	3.67471	8.77193e-05	3.14173	0.00156948	9	9	32.6	32.6	32.6	35.882	0	20.356	400070000	14	1314	Annexin A4 OS=Homo sapiens OX=9606 GN=ANXA4 PE=1 SV=4
P08758	P08758	Annexin A5	ANXA5	0.157045	19.4687	19.2931	19.3049	19.5231	19.5224	19.4923	31		+	2.22842	0.00133545	1.27924	0.0383756	31	31	87.8	87.8	87.8	35.936	0	323.31	84968000000	194	1296	Annexin A5 OS=Homo sapiens OX=9606 GN=ANXA5 PE=1 SV=2
P08133	P08133	Annexin A6	ANXA6	0.12549	20.0389	19.8377	19.8153	20.0129	20.0247	20.0309	58		+	1.45521	0.00958853	0.814541	0.129605	58	58	79.8	79.8	79.8	75.872	0	323.31	38765000000	298	1274	Annexin A6 OS=Homo sapiens OX=9606 GN=ANXA6 PE=1 SV=3
P20073	P20073	Annexin A7	ANXA7	0.215567	17.3665	17.4486	17.3864	17.6116	17.6165	17.6202	21		+	3.79313	9.72053e-05	3.01134	0.00228033	21	20	47.5	47.5	46.3	52.739	0	168.94	7853800000	55	1624	Annexin A7 OS=Homo sapiens OX=9606 GN=ANXA7 PE=1 SV=3
Q10567	Q10567	AP-1 complex subunit beta-1	AP1B1	0.204678	17.8462	17.7191	17.7324	17.9751	17.9525	17.9841	24		+	2.92779	0.000188235	2.10729	0.00814502	45	24	46.4	29	29	104.64	0	323.31	8592900000	76	2983	AP-1 complex subunit beta-1 OS=Homo sapiens OX=9606 GN=AP1B1 PE=1 SV=2
O43747	O43747	AP-1 complex subunit gamma-1	AP1G1	0.357794	17.3982	17.5042	17.4672	17.8048	17.7892	17.849	29		+	4.17219	0.000131579	3.24719	0.00145399	29	29	39.5	39.5	39.5	91.35	0	190.11	3768200000	73	607	AP-1 complex subunit gamma-1 OS=Homo sapiens OX=9606 GN=AP1G1 PE=1 SV=5
O75843	O75843	AP-1 complex subunit gamma-like 2	AP1G2	0.00237433	14.0513	14.059	13.9783	14.1196	13.8594	14.1167	6			0.0544139	0.665606	0.00867674	0.988981	6	5	8.8	8.8	8	87.116	0	3.6432	65631000	8	865	AP-1 complex subunit gamma-like 2 OS=Homo sapiens OX=9606 GN=AP1G2 PE=1 SV=1
Q9BXS5;Q9Y6Q5	Q9BXS5	AP-1 complex subunit mu-1	AP1M1	0.208515	16.5972	16.8328	16.7312	16.9383	16.902	16.9466	21		+	1.54016	0.00786744	1.39733	0.0288196	21	21	56.3	56.3	56.3	48.586	0	75.687	2947400000	49	6273	AP-1 complex subunit mu-1 OS=Homo sapiens OX=9606 GN=AP1M1 PE=1 SV=3
P61966	P61966	AP-1 complex subunit sigma-1A	AP1S1	0.443555	13.0011	12.5584	12.7348	13.2586	13.1685	13.1977	4		+	1.82682	0.00419981	1.55462	0.0210681	4	4	21.5	21.5	21.5	18.733	0	32.083	253170000	4	2588	AP-1 complex subunit sigma-1A OS=Homo sapiens OX=9606 GN=AP1S1 PE=1 SV=1
P56377	P56377	AP-1 complex subunit sigma-2	AP1S2	-0.305278	14.7939	14.9918	14.8259	14.5285	14.5933	14.5739	3		+	2.87009	0.00023753	2.04676	0.00914938	3	3	21	21	21	18.615	0	8.1432	210470000	6	2487	AP-1 complex subunit sigma-2 OS=Homo sapiens OX=9606 GN=AP1S2 PE=1 SV=1
O95782	O95782	AP-2 complex subunit alpha-1	AP2A1	0.124295	17.8328	17.9434	17.8527	17.9751	17.9694	18.0574	29		+	1.36827	0.0115898	1.31294	0.0354208	44	29	52.4	38.1	38.1	107.54	0	189.5	5457000000	78	1052	AP-2 complex subunit alpha-1 OS=Homo sapiens OX=9606 GN=AP2A1 PE=1 SV=3
O94973	O94973	AP-2 complex subunit alpha-2	AP2A2	0.0261765	18.2602	18.3082	18.3265	18.3049	18.3259	18.3427	45			0.639671	0.0795453	0.506653	0.305488	45	30	56.3	56.3	41.4	103.96	0	316.58	7275000000	121	952	AP-2 complex subunit alpha-2 OS=Homo sapiens OX=9606 GN=AP2A2 PE=1 SV=2
P63010	P63010	AP-2 complex subunit beta	AP2B1	0.0262445	19.3195	19.3172	19.2567	19.3236	19.3067	19.3418	48			0.662524	0.0744577	0.50015	0.311684	48	27	52.5	52.5	34.9	104.55	0	323.31	31085000000	197	2666	AP-2 complex subunit beta OS=Homo sapiens OX=9606 GN=AP2B1 PE=1 SV=1
Q96CW1	Q96CW1	AP-2 complex subunit mu	AP2M1	-0.0225639	17.1734	17.1377	17.1277	17.1536	17.0892	17.1283	20		+	0.924289	0.0344491	0.411559	0.402884	20	20	48	48	48	49.654	0	78.281	2885600000	50	5542	AP-2 complex subunit mu OS=Homo sapiens OX=9606 GN=AP2M1 PE=1 SV=2
P53680	P53680	AP-2 complex subunit sigma	AP2S1	0.203256	13.5662	13.8369	13.9141	13.996	13.9518	13.9791	4			0.603568	0.088783	0.891542	0.105161	4	4	30.3	30.3	30.3	17.018	0	5.1163	408310000	5	2398	AP-2 complex subunit sigma OS=Homo sapiens OX=9606 GN=AP2S1 PE=1 SV=2
O00203	O00203	AP-3 complex subunit beta-1	AP3B1	0.0488275	17.7243	17.6431	17.67	17.6965	17.733	17.7543	36		+	0.800492	0.0492363	0.768674	0.14774	36	30	40.9	40.9	35.1	121.32	0	135.32	3893100000	85	250	AP-3 complex subunit beta-1 OS=Homo sapiens OX=9606 GN=AP3B1 PE=1 SV=3
Q13367	Q13367	AP-3 complex subunit beta-2	AP3B2	-0.178848	13.4482	14.5374	14.0018	13.7508	13.8503	13.8499	5			0.471952	0.132878	0.220513	0.687039	11	5	9.8	4	4	119.06	0.0001399	2.3338	26526000	5	3114	AP-3 complex subunit beta-2 OS=Homo sapiens OX=9606 GN=AP3B2 PE=1 SV=2
O14617	O14617	AP-3 complex subunit delta-1	AP3D1	0.106272	17.9618	18.0644	18.0559	18.1257	18.1382	18.137	37		+	1.39428	0.0108958	1.48706	0.0238575	37	37	35.2	35.2	35.2	130.16	0	323.31	5146900000	87	346	AP-3 complex subunit delta-1 OS=Homo sapiens OX=9606 GN=AP3D1 PE=1 SV=1
Q9Y2T2	Q9Y2T2	AP-3 complex subunit mu-1	AP3M1	0.0117594	16.3036	16.5188	16.4536	16.4007	16.4596	16.4509	15			0.0245556	0.804588	0.0615475	0.918621	15	12	48.6	48.6	41.4	46.939	0	176.03	2334600000	45	7732	AP-3 complex subunit mu-1 OS=Homo sapiens OX=9606 GN=AP3M1 PE=1 SV=1
P53677	P53677	AP-3 complex subunit mu-2	AP3M2	-0.682791	13.6626	14.2425	14.082	13.2184	13.4154	13.3049	3		+	2.26358	0.00127059	1.70028	0.0163904	6	3	13.9	6.7	6.7	46.977	0	2.6779	69322000	3	2397	AP-3 complex subunit mu-2 OS=Homo sapiens OX=9606 GN=AP3M2 PE=2 SV=1
Q92572	Q92572	AP-3 complex subunit sigma-1	AP3S1	-0.148473	15.5807	15.9698	15.7732	15.5921	15.6516	15.6346	10		+	0.985658	0.0293645	0.582209	0.247077	10	10	48.7	48.7	48.7	21.732	0	27.498	1327300000	19	5296	AP-3 complex subunit sigma-1 OS=Homo sapiens OX=9606 GN=AP3S1 PE=1 SV=1
P59780	P59780	AP-3 complex subunit sigma-2	AP3S2	0.488802	15.4177	15.6067	15.4594	15.9727	15.9702	16.0073	7		+	3.30124	0.000152846	2.94864	0.0025805	7	7	38.3	38.3	38.3	22.017	0	20.612	482040000	15	2520	AP-3 complex subunit sigma-2 OS=Homo sapiens OX=9606 GN=AP3S2 PE=2 SV=1
Q9Y6B7	Q9Y6B7	AP-4 complex subunit beta-1	AP4B1	0.357143	15.1847	15.4555	15.3058	15.6146	15.7085	15.6942	14		+	2.06215	0.00220223	1.88885	0.0118238	14	14	27.1	27.1	27.1	83.259	0	63.425	187050000	14	7951	AP-4 complex subunit beta-1 OS=Homo sapiens OX=9606 GN=AP4B1 PE=1 SV=2
Q9UPM8	Q9UPM8	AP-4 complex subunit epsilon-1	AP4E1	0.54562	15.3561	15.5462	15.489	15.9792	16.0131	16.0359	14		+	4.14819	0.000128617	3.12848	0.00155047	14	14	16.2	16.2	16.2	127.29	0	25.953	230750000	21	7604	AP-4 complex subunit epsilon-1 OS=Homo sapiens OX=9606 GN=AP4E1 PE=1 SV=2
O00189	O00189	AP-4 complex subunit mu-1	AP4M1	0.126203	12.623	13.1865	13.1396	13.028	13.1236	13.1762	5			0.340532	0.209106	0.27243	0.600515	5	5	12.8	12.8	12.8	49.976	0	7.283	48738000	6	247	AP-4 complex subunit mu-1 OS=Homo sapiens OX=9606 GN=AP4M1 PE=1 SV=2
Q9Y587	Q9Y587	AP-4 complex subunit sigma-1	AP4S1	-0.060578	13.1231	13.4971	13.3534	13.2586	13.2055	13.3278	2			0.626037	0.083073	0.204238	0.713083	2	2	14.6	14.6	14.6	17.005	0.0002759	2.0335	36079000	3	7885	AP-4 complex subunit sigma-1 OS=Homo sapiens OX=9606 GN=AP4S1 PE=1 SV=1
Q2VPB7	Q2VPB7	AP-5 complex subunit beta-1	AP5B1	0.0106277	13.3836	13.6866	13.7445	13.5923	13.5202	13.7341	4		+	1.10408	0.0214295	0.0278064	0.962486	4	4	6.5	6.5	6.5	93.948	0	8.2695	36296000	5	3650	AP-5 complex subunit beta-1 OS=Homo sapiens OX=9606 GN=AP5B1 PE=1 SV=4
Q9H0R1	Q9H0R1	AP-5 complex subunit mu-1	AP5M1	0.0813608	12.2972	12.4199	12.2909	12.2245	12.6015	12.426	2			0.646174	0.0780532	0.280508	0.586896	2	2	5.7	5.7	5.7	54.766	0.00013881	2.1663	22748000	2	6450	AP-5 complex subunit mu-1 OS=Homo sapiens OX=9606 GN=AP5M1 PE=1 SV=2
Q9NUS5	Q9NUS5	AP-5 complex subunit sigma-1	AP5S1	0.516887	12.6612	12.9051	12.688	13.3419	13.2881	13.1749	4		+	2.63427	0.000529897	2.31407	0.00559855	4	4	30.5	30.5	30.5	22.522	0	4.904	42627000	5	6985	AP-5 complex subunit sigma-1 OS=Homo sapiens OX=9606 GN=AP5S1 PE=1 SV=1
O43299	O43299	AP-5 complex subunit zeta-1	AP5Z1	0.24264	14.1518	14.2343	14.2977	14.4789	14.4626	14.4703	8		+	2.33236	0.00108769	2.33237	0.00541048	8	8	15.1	15.1	15.1	88.604	0	20.868	72329000	12	540	AP-5 complex subunit zeta-1 OS=Homo sapiens OX=9606 GN=AP5Z1 PE=1 SV=2
O14727	O14727	Apoptotic protease-activating factor 1	APAF1	-0.0141195	15.8217	15.9644	15.9057	15.8738	15.8294	15.9463	18			0.0296033	0.776326	0.0940323	0.87612	18	18	20.7	20.7	20.7	141.84	0	45.099	571310000	28	362	Apoptotic protease-activating factor 1 OS=Homo sapiens OX=9606 GN=APAF1 PE=1 SV=2
Q99767	Q99767	Amyloid beta A4 precursor protein-binding family A member 2	APBA2	0.231294	13.4273	13.5104	13.4322	13.6474	13.5809	13.8354	3		+	1.45939	0.00946334	1.3386	0.0331757	3	3	5.6	5.6	5.6	82.511	0	6.5248	46307000	5	5999	Amyloid-beta A4 precursor protein-binding family A member 2 OS=Homo sapiens OX=9606 GN=APBA2 PE=1 SV=3
O96018	O96018	Amyloid beta A4 precursor protein-binding family A member 3	APBA3	0.517012	12.3171	12.9728	12.9714	13.3188	13.1787	13.3149	4		+	1.09568	0.021925	1.08936	0.0619168	4	4	8.9	8.9	8.9	61.453	0	13.023	68823000	4	1097	Amyloid-beta A4 precursor protein-binding family A member 3 OS=Homo sapiens OX=9606 GN=APBA3 PE=1 SV=1
O00213	O00213	Amyloid beta A4 precursor protein-binding family B member 1	APBB1	-0.522461	16.7408	16.8428	16.8354	16.2762	16.26	16.3153	20		+	4.5476	0	3.84994	0.000318937	20	19	44.2	44.2	42.8	77.243	0	133.69	941620000	35	251	Amyloid-beta A4 precursor protein-binding family B member 1 OS=Homo sapiens OX=9606 GN=APBB1 PE=1 SV=2
Q92870	Q92870	Amyloid beta A4 precursor protein-binding family B member 2	APBB2	-0.216521	12.0775	12.1993	12.2491	11.9044	12.0825	11.8894	3			0.793845	0.0502892	1.26544	0.0397633	4	3	8	6.7	6.7	83.373	0	6.6157	16694000	3	5361	Amyloid-beta A4 precursor protein-binding family B member 2 OS=Homo sapiens OX=9606 GN=APBB2 PE=1 SV=3
P25054	P25054	Adenomatous polyposis coli protein	APC	-0.113811	16.2663	16.4327	16.4756	16.2399	16.2723	16.321	28		+	1.12661	0.0204118	0.77002	0.147157	28	28	13.6	13.6	13.6	311.64	0	54.956	351070000	34	1735	Adenomatous polyposis coli protein OS=Homo sapiens OX=9606 GN=APC PE=1 SV=2
P13798	P13798	Acylamino-acid-releasing enzyme	APEH	0.251299	16.8058	16.8212	16.8037	17.0524	17.0563	17.0759	23		+	5.07911	0	4.98228	0	23	23	46.6	46.6	46.6	81.224	0	302.71	2270300000	53	1457	Acylamino-acid-releasing enzyme OS=Homo sapiens OX=9606 GN=APEH PE=1 SV=4
P27695	P27695	DNA-(apurinic or apyrimidinic site) lyase;DNA-(apurinic or apyrimidinic site) lyase, mitochondrial	APEX1	-0.002491	18.0593	18.0683	18.1706	18.0792	18.1072	18.1043	21			0.738861	0.0591852	0.0226006	0.969983	21	21	64.2	64.2	64.2	35.554	0	244.87	13229000000	89	1782	DNA-(apurinic or apyrimidinic site) lyase OS=Homo sapiens OX=9606 GN=APEX1 PE=1 SV=2
Q9UBZ4	Q9UBZ4	DNA-(apurinic or apyrimidinic site) lyase 2	APEX2	0.0869589	13.2739	13.6904	13.5611	13.5605	13.5671	13.6587	6		+	0.853333	0.0422153	0.27458	0.597835	6	6	15.3	15.3	15.3	57.4	0	11.404	117070000	6	7323	DNA-(apurinic or apyrimidinic site) lyase 2 OS=Homo sapiens OX=9606 GN=APEX2 PE=1 SV=1
Q9BZZ5	Q9BZZ5	Apoptosis inhibitor 5	API5	-0.0433083	18.409	18.4953	18.493	18.3741	18.4338	18.4595	33			0.43935	0.148635	0.497304	0.314084	33	33	59.5	59.5	59.5	59.004	0	323.31	19931000000	130	6347	Apoptosis inhibitor 5 OS=Homo sapiens OX=9606 GN=API5 PE=1 SV=3
Q96GX9	Q96GX9	Methylthioribulose-1-phosphate dehydratase	APIP	-0.487513	15.9662	16.2353	16.2337	15.6662	15.5945	15.712	13		+	3.11698	0.000144784	2.1533	0.00779476	13	13	56.6	56.6	56.6	27.125	0	20.622	1027500000	27	5666	Methylthioribulose-1-phosphate dehydratase OS=Homo sapiens OX=9606 GN=APIP PE=1 SV=1
Q8N2Z9	Q8N2Z9	Centromere protein S	APITD1	0.0400648	14.0778	14.3642	14.4555	14.3697	14.2581	14.39	4		+	0.995186	0.0285869	0.120859	0.840672	4	4	33.3	33.3	33.3	15.893	0	4.4214	135620000	6	4768	Centromere protein S OS=Homo sapiens OX=9606 GN=CENPS PE=1 SV=1
Q8IW19	Q8IW19	Aprataxin and PNK-like factor	APLF	0.157874	14.2327	14.4176	14.2006	14.4323	14.4803	14.4119	8		+	1.78389	0.00463164	1.05071	0.068877	8	8	21.3	21.3	21.3	56.955	0	15.549	88989000	8	4611	Aprataxin and PNK-like factor OS=Homo sapiens OX=9606 GN=APLF PE=1 SV=1
P51693	P51693	Amyloid-like protein 1;C30	APLP1	-0.340135	10.6606	10.5572	10.6855	10.2288	10.1618	10.4923	1			0.742854	0.0584965	1.45863	0.0254156	1	1	2.9	2.9	2.9	72.176	0	2.8016	11149000	1	2323	Amyloid-like protein 1 OS=Homo sapiens OX=9606 GN=APLP1 PE=1 SV=3
Q06481	Q06481	Amyloid-like protein 2	APLP2	-0.0348447	13.4263	13.2395	13.176	13.1784	13.2107	13.3482	4			0.0468052	0.696735	0.141242	0.810746	4	4	6.9	6.9	6.9	86.955	0	5.1662	55805000	4	2916	Amyloid-like protein 2 OS=Homo sapiens OX=9606 GN=APLP2 PE=1 SV=2
Q9HDC9	Q9HDC9	Adipocyte plasma membrane-associated protein	APMAP	-0.111562	13.2589	13.7715	13.5624	13.3403	13.3547	13.5631	4			0.744399	0.058234	0.270247	0.604415	4	4	12.7	12.7	12.7	46.48	0	4.366	57569000	4	6794	Adipocyte plasma membrane-associated protein OS=Homo sapiens OX=9606 GN=APMAP PE=1 SV=2
Q8NCW5	Q8NCW5	NAD(P)H-hydrate epimerase	APOA1BP	-0.0921033	18.0455	18.1069	18.0974	17.9736	18.0215	17.9784	17		+	2.05168	0.00225384	1.70899	0.016288	17	17	58	58	58	31.674	0	287.12	10607000000	113	4941	NAD(P)H-hydrate epimerase OS=Homo sapiens OX=9606 GN=NAXE PE=1 SV=2
P04114	P04114	Apolipoprotein B-100;Apolipoprotein B-48	APOB	-0.370253	15.9086	16.1545	16.0257	15.6249	15.7182	15.6349	9		+	2.54333	0.000688986	2.06717	0.00890185	13	9	2.8	1.9	1.9	515.6	0	6.7837	1066600000	16	1167	Apolipoprotein B-100 OS=Homo sapiens OX=9606 GN=APOB PE=1 SV=2
Q9UH17;P31941	Q9UH17	DNA dC->dU-editing enzyme APOBEC-3B	APOBEC3B	0.124519	14.6486	15.0713	15.0049	15.0066	15.0626	15.0292	9			0.541209	0.107305	0.39829	0.419462	9	6	27	27	19.9	45.924	0	22.3	368310000	15	7365	DNA dC->dU-editing enzyme APOBEC-3B OS=Homo sapiens OX=9606 GN=APOBEC3B PE=1 SV=1
Q9NRW3	Q9NRW3	DNA dC->dU-editing enzyme APOBEC-3C	APOBEC3C	-0.0158612	10.9468	10.887	11.4355	10.8621	11.1882	11.1714	3			0.250506	0.287723	0.026123	0.964374	4	3	26.8	23.7	23.7	22.826	0	3.517	120660000	3	6917	DNA dC->dU-editing enzyme APOBEC-3C OS=Homo sapiens OX=9606 GN=APOBEC3C PE=1 SV=2
Q8IUX4	Q8IUX4	DNA dC->dU-editing enzyme APOBEC-3F	APOBEC3F	-0.146024	12.9667	12.9568	12.9337	12.675	12.852	12.8921	5		+	0.920915	0.0347122	1.01677	0.0752954	5	3	16.6	16.6	9.1	45.02	0	3.6921	40080000	5	4587	DNA dC->dU-editing enzyme APOBEC-3F OS=Homo sapiens OX=9606 GN=APOBEC3F PE=1 SV=3
P02656	P02656	Apolipoprotein C-III	APOC3	0.38529	11.8424	12.0476	11.661	12.2179	12.2593	12.2296	1		+	1.71191	0.00558515	1.57603	0.0202699	1	1	16.2	16.2	16.2	10.852	0	7.5245	36802000	2	1147	Apolipoprotein C-III OS=Homo sapiens OX=9606 GN=APOC3 PE=1 SV=1
Q9BQE5	Q9BQE5	Apolipoprotein L2	APOL2	1.02087	16.5129	16.6217	16.5708	17.6083	17.624	17.5358	16		+	6.61036	0	4.78919	0	16	16	42.4	42.4	42.4	37.092	0	111.88	3386700000	31	6054	Apolipoprotein L2 OS=Homo sapiens OX=9606 GN=APOL2 PE=1 SV=1
Q9BUR5	Q9BUR5	Apolipoprotein O	APOO	-0.636101	13.7589	13.9016	13.4774	12.9598	13.0119	13.258	3		+	2.35832	0.000987102	1.83084	0.0130556	3	3	22.2	22.2	22.2	22.284	0	8.0755	126330000	7	6187	MICOS complex subunit MIC26 OS=Homo sapiens OX=9606 GN=APOO PE=1 SV=1
P05067	P05067	Amyloid beta A4 protein;N-APP;Soluble APP-alpha;Soluble APP-beta;C99;Beta-amyloid protein 42;Beta-amyloid protein 40;C83;P3(42);P3(40);C80;Gamma-secretase C-terminal fragment 59;Gamma-secretase C-terminal fragment 57;Gamma-secretase C-terminal fragment 50;C31	APP	-0.157248	15.4503	15.3847	15.3273	15.2127	15.2304	15.2474	10		+	2.59676	0.000617396	1.88391	0.0118349	10	10	20.3	20.3	20.3	86.942	0	28.105	260450000	13	1193	Amyloid-beta precursor protein OS=Homo sapiens OX=9606 GN=APP PE=1 SV=3
Q9UKG1	Q9UKG1	DCC-interacting protein 13-alpha	APPL1	0.0457681	16.3714	16.2432	16.2799	16.3397	16.3512	16.3408	21		+	1.75479	0.00496325	0.525826	0.289352	21	20	39.5	39.5	38.5	79.663	0	133.57	908080000	33	7479	DCC-interacting protein 13-alpha OS=Homo sapiens OX=9606 GN=APPL1 PE=1 SV=1
Q8NEU8	Q8NEU8	DCC-interacting protein 13-beta	APPL2	-0.00745773	14.8549	14.8677	14.923	14.8693	14.8841	14.8698	12			0.0576642	0.65358	0.127636	0.83058	13	12	32.1	31	31	74.493	0	35.444	125560000	17	4972	DCC-interacting protein 13-beta OS=Homo sapiens OX=9606 GN=APPL2 PE=1 SV=3
P07741	P07741	Adenine phosphoribosyltransferase	APRT	0.179691	15.8726	15.9885	15.995	16.1236	16.1432	16.1283	12		+	2.4853	0.00079925	1.95591	0.0105422	12	12	75.6	75.6	75.6	19.608	0	208.91	5013600000	33	1258	Adenine phosphoribosyltransferase OS=Homo sapiens OX=9606 GN=APRT PE=1 SV=2
Q7Z2E3	Q7Z2E3	Aprataxin	APTX	0.07761	15.3107	15.5378	15.4385	15.5106	15.5146	15.4946	10			0.374606	0.185437	0.515911	0.297196	10	10	30.3	30.3	30.3	40.74	0	20.61	600510000	20	4347	Aprataxin OS=Homo sapiens OX=9606 GN=APTX PE=1 SV=2
O60306	O60306	Intron-binding protein aquarius	AQR	-0.14952	17.5134	17.5555	17.5896	17.3871	17.3916	17.4312	39		+	3.83336	0.000100503	2.33648	0.00537164	39	39	32.7	32.7	32.7	171.29	0	198.95	2279700000	64	657	RNA helicase aquarius OS=Homo sapiens OX=9606 GN=AQR PE=1 SV=4
P10398;Q9Y5K1	P10398	Serine/threonine-protein kinase A-Raf	ARAF	0.063249	15.3086	15.5316	15.5682	15.4732	15.5442	15.5807	13			0.300073	0.240937	0.2944	0.565112	16	11	35.6	30.7	26.6	67.585	0	37.387	335920000	22	1371	Serine/threonine-protein kinase A-Raf OS=Homo sapiens OX=9606 GN=ARAF PE=1 SV=2
Q96P48	Q96P48	Arf-GAP with Rho-GAP domain, ANK repeat and PH domain-containing protein 1	ARAP1	0.207087	16.0575	16.1259	16.1593	16.3185	16.3206	16.3248	26		+	3.0133	0.000191108	2.63673	0.00394472	26	26	23	23	23	162.19	0	111.13	503920000	31	5825	Arf-GAP with Rho-GAP domain, ANK repeat and PH domain-containing protein 1 OS=Homo sapiens OX=9606 GN=ARAP1 PE=1 SV=3
P48444	P48444	Coatomer subunit delta	ARCN1	0.211878	18.581	18.6735	18.6407	18.8343	18.8427	18.8539	32		+	3.89807	0.000104987	2.80635	0.00302786	32	32	54.2	54.2	54.2	57.21	0	169.56	15518000000	134	2172	Coatomer subunit delta OS=Homo sapiens OX=9606 GN=ARCN1 PE=1 SV=1
P84077	P84077	ADP-ribosylation factor 1	ARF1	-0.0728601	18.4	18.2793	18.2429	18.3116	18.291	18.101	9			0.266249	0.272	0.371436	0.454358	9	1	65.2	65.2	5	20.697	0	149.96	8264000000	114	2767	ADP-ribosylation factor 1 OS=Homo sapiens OX=9606 GN=ARF1 PE=1 SV=2
P61204	P61204	ADP-ribosylation factor 3	ARF3	-0.116308	12.593	12.9809	12.8293	12.6074	12.8216	12.6253	1			0.346341	0.204773	0.368323	0.457409	9	1	65.2	5	5	20.601	0.0012089	1.5189	11660000	1	2561	ADP-ribosylation factor 3 OS=Homo sapiens OX=9606 GN=ARF3 PE=1 SV=2
P18085	P18085	ADP-ribosylation factor 4	ARF4	0.212112	15.3261	15.171	15.1179	15.436	15.4081	15.4071	5		+	1.9186	0.00331262	1.54708	0.0212798	8	5	60	31.1	31.1	20.511	0	11.538	4396300000	17	1585	ADP-ribosylation factor 4 OS=Homo sapiens OX=9606 GN=ARF4 PE=1 SV=3
P84085	P84085	ADP-ribosylation factor 5	ARF5	-0.22881	15.607	15.2307	15.2373	15.2369	15.1607	14.991	5			0.594691	0.0914099	0.727341	0.165694	9	5	64.4	35.6	35.6	20.529	0	15.783	1001100000	17	2768	ADP-ribosylation factor 5 OS=Homo sapiens OX=9606 GN=ARF5 PE=1 SV=2
P62330	P62330	ADP-ribosylation factor 6	ARF6	-0.476506	15.3522	15.1155	14.9418	14.8351	14.8015	14.3433	5		+	1.18702	0.0176698	1.13036	0.056135	5	5	42.9	42.9	42.9	20.082	0	23.01	366050000	11	2622	ADP-ribosylation factor 6 OS=Homo sapiens OX=9606 GN=ARF6 PE=1 SV=2
Q8N6T3	Q8N6T3	ADP-ribosylation factor GTPase-activating protein 1	ARFGAP1	-0.198964	16.6303	16.7755	16.7755	16.5354	16.5143	16.5347	19		+	2.25587	0.00130214	1.81753	0.0137479	19	19	51	51	51	44.667	0	109.17	1228100000	42	4847	ADP-ribosylation factor GTPase-activating protein 1 OS=Homo sapiens OX=9606 GN=ARFGAP1 PE=1 SV=2
Q8N6H7	Q8N6H7	ADP-ribosylation factor GTPase-activating protein 2	ARFGAP2	0.450496	17.0129	17.1944	17.1901	17.5483	17.599	17.6016	19		+	3.4979	0.000107177	2.71311	0.00368421	19	19	37.2	37.2	37.2	56.72	0	124.96	4343500000	50	4841	ADP-ribosylation factor GTPase-activating protein 2 OS=Homo sapiens OX=9606 GN=ARFGAP2 PE=1 SV=1
Q9NP61	Q9NP61	ADP-ribosylation factor GTPase-activating protein 3	ARFGAP3	-0.0797202	16.634	16.6631	16.6576	16.5275	16.5607	16.6274	18		+	1.32242	0.0129241	1.21991	0.0445075	18	18	35.9	35.9	35.9	56.928	0	46.766	1471000000	34	6800	ADP-ribosylation factor GTPase-activating protein 3 OS=Homo sapiens OX=9606 GN=ARFGAP3 PE=1 SV=1
Q9Y6D6	Q9Y6D6	Brefeldin A-inhibited guanine nucleotide-exchange protein 1	ARFGEF1	0.203187	15.554	15.7625	15.6596	15.8032	15.87	15.9125	20		+	1.49924	0.00863218	1.39226	0.029145	27	20	18.8	15	15	208.76	0	84.292	374280000	27	7955	Brefeldin A-inhibited guanine nucleotide-exchange protein 1 OS=Homo sapiens OX=9606 GN=ARFGEF1 PE=1 SV=2
Q9Y6D5	Q9Y6D5	Brefeldin A-inhibited guanine nucleotide-exchange protein 2	ARFGEF2	0.255578	16.4765	16.7653	16.7111	16.8843	16.8796	16.9558	28		+	1.38	0.0112603	1.30194	0.036411	28	21	19.4	19.4	14.6	202.04	0	70.829	791420000	44	7954	Brefeldin A-inhibited guanine nucleotide-exchange protein 2 OS=Homo sapiens OX=9606 GN=ARFGEF2 PE=1 SV=3
P53367	P53367	Arfaptin-1	ARFIP1	0.245206	16.5698	16.6024	16.5403	16.7621	16.8099	16.8761	16		+	3.35403	0.000140171	2.54393	0.00446657	16	16	58.2	58.2	58.2	41.738	0	159.37	1934900000	39	2383	Arfaptin-1 OS=Homo sapiens OX=9606 GN=ARFIP1 PE=1 SV=2
P53365	P53365	Arfaptin-2	ARFIP2	0.0314382	14.9258	15.0429	15.0801	15.0717	15.0041	15.0673	7			0.753195	0.0568508	0.241447	0.651717	7	7	22.6	22.6	22.6	37.855	0	17.742	757140000	13	2382	Arfaptin-2 OS=Homo sapiens OX=9606 GN=ARFIP2 PE=1 SV=1
Q13795	Q13795	ADP-ribosylation factor-related protein 1	ARFRP1	0.599553	14.047	14.3031	14.2302	14.7036	14.7969	14.8784	5		+	3.15381	0.000149123	2.55396	0.00434809	5	5	30.3	30.3	30.3	22.614	0	16.057	177760000	5	3201	ADP-ribosylation factor-related protein 1 OS=Homo sapiens OX=9606 GN=ARFRP1 PE=1 SV=1
P78540	P78540	Arginase-2, mitochondrial	ARG2	-0.381485	14.4096	14.5114	14.4688	14.1124	14.1704	13.9624	7		+	2.67365	0.00049208	2.28962	0.00595409	7	7	28.8	28.8	28.8	38.577	0	24.172	531120000	13	2730	Arginase-2, mitochondrial OS=Homo sapiens OX=9606 GN=ARG2 PE=1 SV=1
Q9NWB6	Q9NWB6	Arginine and glutamate-rich protein 1	ARGLU1	0.308659	15.1656	15.2579	15.1191	15.4377	15.4868	15.5441	8		+	2.42566	0.00089108	2.42187	0.00472776	8	8	22.7	22.7	22.7	33.216	0	3.6927	857230000	11	7049	Arginine and glutamate-rich protein 1 OS=Homo sapiens OX=9606 GN=ARGLU1 PE=1 SV=1
Q07960	Q07960	Rho GTPase-activating protein 1	ARHGAP1	0.430825	17.8735	17.6911	17.7399	18.2176	18.2108	18.1686	25		+	3.87671	0.000103226	2.79498	0.00310772	25	25	70.4	70.4	70.4	50.435	0	323.31	12935000000	84	2940	Rho GTPase-activating protein 1 OS=Homo sapiens OX=9606 GN=ARHGAP1 PE=1 SV=1
A1A4S6	A1A4S6	Rho GTPase-activating protein 10	ARHGAP10	-0.141997	10.9713	11.5241	11.3203	11.2021	11.2083	10.9792	3			0.200618	0.347244	0.327898	0.514197	3	3	7.8	7.8	7.8	89.374	0	31.012	17897000	3	15	Rho GTPase-activating protein 10 OS=Homo sapiens OX=9606 GN=ARHGAP10 PE=1 SV=1
Q6P4F7;Q3KRB8	Q6P4F7;Q3KRB8	Rho GTPase-activating protein 11A;Rho GTPase-activating protein 11B	ARHGAP11A;ARHGAP11B	-0.810624	12.5246	13.294	12.7472	12.0977	12.1161	11.9201	3		+	2.1366	0.00180776	1.57253	0.0203234	3	3	3.2	3.2	3.2	113.86	0	3.194	28292000	4	4126	Rho GTPase-activating protein 11A OS=Homo sapiens OX=9606 GN=ARHGAP11A PE=1 SV=2;Rho GTPase-activating protein 11B OS=Homo sapiens OX=9606 GN=ARHGAP11B PE=2 SV=1
Q8IWW6	Q8IWW6	Rho GTPase-activating protein 12	ARHGAP12	-0.15843	15.2148	15.4691	15.4415	15.195	15.1679	15.2872	14		+	1.06392	0.0241286	0.832275	0.123211	14	14	24.2	24.2	24.2	96.253	0	39.145	299990000	18	4634	Rho GTPase-activating protein 12 OS=Homo sapiens OX=9606 GN=ARHGAP12 PE=1 SV=1
Q68EM7;Q17R89	Q68EM7	Rho GTPase-activating protein 17	ARHGAP17	-0.166872	17.4605	17.38	17.3943	17.2044	17.2359	17.2939	33		+	1.9794	0.00278189	2.00629	0.00974689	33	32	51.1	51.1	50.4	95.436	0	257.83	4402100000	72	4008	Rho GTPase-activating protein 17 OS=Homo sapiens OX=9606 GN=ARHGAP17 PE=1 SV=1
Q8N392	Q8N392	Rho GTPase-activating protein 18	ARHGAP18	-0.185555	15.5781	15.6616	15.7182	15.4257	15.4779	15.4976	12		+	2.71785	0.000437466	1.80468	0.0140646	12	11	29.1	29.1	27.9	74.976	0	67.787	307700000	18	4776	Rho GTPase-activating protein 18 OS=Homo sapiens OX=9606 GN=ARHGAP18 PE=1 SV=3
Q14CB8	Q14CB8	Rho GTPase-activating protein 19	ARHGAP19	-0.413422	12.5654	12.7748	12.8481	12.1372	12.4275	12.3833	3		+	1.78779	0.0046003	1.53963	0.0215365	3	3	10.5	10.5	10.5	55.756	0	6.4371	27341000	5	3354	Rho GTPase-activating protein 19 OS=Homo sapiens OX=9606 GN=ARHGAP19 PE=1 SV=1
Q5T5U3	Q5T5U3	Rho GTPase-activating protein 21	ARHGAP21	-0.299846	15.8665	16.1418	16.0308	15.7115	15.7255	15.7026	21		+	2.07317	0.00215051	1.69526	0.0165089	21	21	13.8	13.8	13.8	217.46	0	33.254	215870000	22	3876	Rho GTPase-activating protein 21 OS=Homo sapiens OX=9606 GN=ARHGAP21 PE=1 SV=2
Q7Z5H3	Q7Z5H3	Rho GTPase-activating protein 22	ARHGAP22	-1.18439	13.2113	13.6766	13.5351	12.1662	12.3153	12.3883	1		+	3.87192	0.00010296	2.83014	0.00300099	1	1	1.6	1.6	1.6	76.778	0.0023731	1.1903	140300000	3	4393	Rho GTPase-activating protein 22 OS=Homo sapiens OX=9606 GN=ARHGAP22 PE=1 SV=1
Q9UNA1	Q9UNA1	Rho GTPase-activating protein 26	ARHGAP26	-0.357142	14.4026	14.7854	14.6181	14.2762	14.1747	14.2839	7		+	1.53731	0.00790549	1.42932	0.0269866	7	6	9	9	8.1	92.234	0	11.02	52427000	7	7577	Rho GTPase-activating protein 26 OS=Homo sapiens OX=9606 GN=ARHGAP26 PE=1 SV=1
Q52LW3	Q52LW3	Rho GTPase-activating protein 29	ARHGAP29	-0.464918	12.1376	12.4606	11.9579	11.861	11.7066	11.5937	2		+	1.65119	0.00620663	1.31018	0.0356445	2	2	2.2	2.2	2.2	142.06	0.0001393	2.2425	34659000	2	3726	Rho GTPase-activating protein 29 OS=Homo sapiens OX=9606 GN=ARHGAP29 PE=1 SV=2
Q2M1Z3	Q2M1Z3	Rho GTPase-activating protein 31	ARHGAP31	0.149787	15.9869	16.165	16.0853	16.2362	16.2203	16.2302	28		+	1.16887	0.0184511	1.35382	0.0320262	28	28	28.4	28.4	28.4	156.98	0	55.219	423280000	33	3626	Rho GTPase-activating protein 31 OS=Homo sapiens OX=9606 GN=ARHGAP31 PE=1 SV=2
A7KAX9	A7KAX9	Rho GTPase-activating protein 32	ARHGAP32	-0.13754	13.7638	13.9639	14.0112	13.7612	13.8025	13.7626	11		+	1.21582	0.0163345	0.827766	0.124967	11	11	7	7	7	230.53	0	39.124	69442000	12	77	Rho GTPase-activating protein 32 OS=Homo sapiens OX=9606 GN=ARHGAP32 PE=1 SV=1
Q9NRY4	Q9NRY4	Rho GTPase-activating protein 35	ARHGAP35	-0.0878919	17.2061	17.2931	17.2687	17.1899	17.1084	17.2059	41		+	1.44093	0.0097314	1.03841	0.0710501	41	41	38.7	38.7	38.7	170.51	0	133.87	1024000000	61	6923	Rho GTPase-activating protein 35 OS=Homo sapiens OX=9606 GN=ARHGAP35 PE=1 SV=3
Q9C0H5	Q9C0H5	Rho GTPase-activating protein 39	ARHGAP39	-0.0892569	12.9001	13.1262	13.1003	13.0053	12.9209	12.9327	4			0.164789	0.398449	0.514037	0.299192	4	4	4.6	4.6	4.6	121.28	0	9.2149	19008000	4	6381	Rho GTPase-activating protein 39 OS=Homo sapiens OX=9606 GN=ARHGAP39 PE=1 SV=2
A6NI28	A6NI28	Rho GTPase-activating protein 42	ARHGAP42	-0.0624008	11.7965	11.9366	12.133	11.965	11.7892	11.9247	3		+	1.56204	0.00753518	0.218681	0.690106	4	3	7.8	7	7	98.568	0.0083709	0.81653	22360000	3	61	Rho GTPase-activating protein 42 OS=Homo sapiens OX=9606 GN=ARHGAP42 PE=1 SV=3
Q13017	Q13017	Rho GTPase-activating protein 5	ARHGAP5	0.0571934	15.4675	15.6217	15.5469	15.6426	15.5362	15.6288	14			0.703895	0.0657483	0.440877	0.369139	14	14	11.1	11.1	11.1	172.46	0	14.342	136780000	18	3046	Rho GTPase-activating protein 5 OS=Homo sapiens OX=9606 GN=ARHGAP5 PE=1 SV=2
P52565	P52565	Rho GDP-dissociation inhibitor 1	ARHGDIA	0.0927327	18.101	17.94	18.0369	18.1437	18.1387	18.0737	17		+	1.07558	0.023414	0.827389	0.124964	17	17	76.5	76.5	76.5	23.207	0	194.83	33575000000	96	2351	Rho GDP-dissociation inhibitor 1 OS=Homo sapiens OX=9606 GN=ARHGDIA PE=1 SV=3
P52566	P52566	Rho GDP-dissociation inhibitor 2	ARHGDIB	-0.284597	17.5465	17.324	17.483	17.2032	17.1673	17.1292	12		+	2.31615	0.00113904	1.82556	0.0131499	12	12	66.2	66.2	66.2	22.988	0	129.5	7613900000	58	2352	Rho GDP-dissociation inhibitor 2 OS=Homo sapiens OX=9606 GN=ARHGDIB PE=1 SV=3
Q92888;REV__Q9BZR6	Q92888	Rho guanine nucleotide exchange factor 1	ARHGEF1	0.143008	17.9666	18.0047	18.0138	18.1218	18.1238	18.1686	42		+	3.27362	0.00014992	2.61335	0.00413672	42	42	47.5	47.5	47.5	102.43	0	252.36	6439400000	102	5366	Rho guanine nucleotide exchange factor 1 OS=Homo sapiens OX=9606 GN=ARHGEF1 PE=1 SV=2
O15013	O15013	Rho guanine nucleotide exchange factor 10	ARHGEF10	-0.186694	15.7716	15.8617	15.9055	15.7101	15.6602	15.6084	17		+	1.88049	0.0036657	1.71832	0.016	17	16	21.2	21.2	20.6	151.61	0	99.143	483800000	24	413	Rho guanine nucleotide exchange factor 10 OS=Homo sapiens OX=9606 GN=ARHGEF10 PE=1 SV=4
Q9HCE6	Q9HCE6	Rho guanine nucleotide exchange factor 10-like protein	ARHGEF10L	-1.30313	13.7537	13.8325	13.8615	12.5712	12.3971	12.5701	3		+	4.98325	0	4.40544	0	4	3	3.6	3	3	140.38	0	2.673	69876000	4	6761	Rho guanine nucleotide exchange factor 10-like protein OS=Homo sapiens OX=9606 GN=ARHGEF10L PE=1 SV=4
O15085	O15085	Rho guanine nucleotide exchange factor 11	ARHGEF11	0.0207939	15.3622	15.5424	15.547	15.5455	15.4666	15.5019	21			0.0328345	0.759591	0.116312	0.846395	21	21	22.8	22.8	22.8	167.7	0	60.362	292150000	25	434	Rho guanine nucleotide exchange factor 11 OS=Homo sapiens OX=9606 GN=ARHGEF11 PE=1 SV=1
Q9NZN5	Q9NZN5	Rho guanine nucleotide exchange factor 12	ARHGEF12	-0.0933367	17.2437	17.4059	17.3024	17.2391	17.2212	17.2118	44		+	1.20397	0.0169634	0.906172	0.101198	44	44	37.1	37.1	37.1	173.23	0	194.06	1716800000	60	7186	Rho guanine nucleotide exchange factor 12 OS=Homo sapiens OX=9606 GN=ARHGEF12 PE=1 SV=1
Q5VV41	Q5VV41	Rho guanine nucleotide exchange factor 16	ARHGEF16	-0.226744	16.3491	16.3152	16.262	16.0602	16.1587	16.0272	13		+	2.60306	0.000589007	2.07295	0.00892022	13	13	24.7	24.7	24.7	80.104	0	81.053	462240000	21	3940	Rho guanine nucleotide exchange factor 16 OS=Homo sapiens OX=9606 GN=ARHGEF16 PE=1 SV=1
Q96PE2	Q96PE2	Rho guanine nucleotide exchange factor 17	ARHGEF17	-0.369357	15.5923	15.8381	15.7442	15.4482	15.3355	15.2827	22		+	2.39493	0.000924429	1.88492	0.0118646	22	22	16.4	16.4	16.4	221.67	0	121.71	359600000	28	5831	Rho guanine nucleotide exchange factor 17 OS=Homo sapiens OX=9606 GN=ARHGEF17 PE=1 SV=1
Q6ZSZ5	Q6ZSZ5	Rho guanine nucleotide exchange factor 18	ARHGEF18	-0.0671574	15.7262	15.7804	15.7756	15.6755	15.7264	15.6789	18		+	0.92411	0.0344428	1.31599	0.0351191	18	18	22	22	22	151.64	0	89.927	408080000	28	4252	Rho guanine nucleotide exchange factor 18 OS=Homo sapiens OX=9606 GN=ARHGEF18 PE=1 SV=4
Q92974;REV__P0DJD0;REV__P0DJD1;REV__A6NKT7;REV__Q99666;REV__O14715	Q92974	Rho guanine nucleotide exchange factor 2	ARHGEF2	-0.206241	18.2767	18.4471	18.4465	18.1759	18.2036	18.172	55		+	2.23137	0.00131901	1.63644	0.0183351	55	55	60.9	60.9	60.9	111.54	0	323.31	8498300000	116	5383	Rho guanine nucleotide exchange factor 2 OS=Homo sapiens OX=9606 GN=ARHGEF2 PE=1 SV=4
Q96DR7	Q96DR7	Rho guanine nucleotide exchange factor 26	ARHGEF26	-0.207989	11.3601	11.9296	11.6827	11.4373	11.5083	11.4028	2			0.426306	0.155478	0.548396	0.271517	2	2	4.2	4.2	4.2	97.344	0.00041254	1.9675	9640600	2	5564	Rho guanine nucleotide exchange factor 26 OS=Homo sapiens OX=9606 GN=ARHGEF26 PE=1 SV=4
Q8TER5	Q8TER5	Rho guanine nucleotide exchange factor 40	ARHGEF40	-0.581469	16.4488	16.849	16.5448	16.0627	16.0409	15.9946	25		+	2.84648	0.000232964	2.0489	0.00910338	25	25	24.4	24.4	24.4	164.66	0	101.6	671950000	37	5136	Rho guanine nucleotide exchange factor 40 OS=Homo sapiens OX=9606 GN=ARHGEF40 PE=1 SV=3
Q12774;A5YM69	Q12774;A5YM69	Rho guanine nucleotide exchange factor 5;Rho guanine nucleotide exchange factor 35	ARHGEF5;ARHGEF35	0.894743	11.8553	12.2835	12.059	12.8956	12.9925	12.9938	5		+	3.21066	0.000143511	2.65846	0.00386957	5	5	5.2	5.2	5.2	176.8	0	14.591	32263000	5	2994	Rho guanine nucleotide exchange factor 5 OS=Homo sapiens OX=9606 GN=ARHGEF5 PE=1 SV=3;Rho guanine nucleotide exchange factor 35 OS=Homo sapiens OX=9606 GN=ARHGEF35 PE=1 SV=1
Q15052	Q15052	Rho guanine nucleotide exchange factor 6	ARHGEF6	-0.294642	15.809	16.0161	15.8299	15.594	15.5889	15.5881	10		+	2.63866	0.000518595	1.95705	0.0105562	12	10	20.2	17.3	17.3	87.498	0	28.968	263630000	16	3387	Rho guanine nucleotide exchange factor 6 OS=Homo sapiens OX=9606 GN=ARHGEF6 PE=1 SV=2
Q14155	Q14155	Rho guanine nucleotide exchange factor 7	ARHGEF7	-0.00584793	16.466	16.5564	16.5352	16.512	16.4986	16.5296	17			0.382117	0.180875	0.0712606	0.906836	17	15	25.8	25.8	22.9	90.011	0	88.533	485910000	37	3244	Rho guanine nucleotide exchange factor 7 OS=Homo sapiens OX=9606 GN=ARHGEF7 PE=1 SV=2
O14497	O14497	AT-rich interactive domain-containing protein 1A	ARID1A	-0.460704	18.2281	18.2738	18.2514	17.7818	17.7831	17.8062	54		+	6.57793	0	5.12863	0	54	50	34.4	34.4	32.5	242.04	0	323.31	3436200000	119	331	AT-rich interactive domain-containing protein 1A OS=Homo sapiens OX=9606 GN=ARID1A PE=1 SV=3
Q8NFD5	Q8NFD5	AT-rich interactive domain-containing protein 1B	ARID1B	-0.335455	16.3374	16.5721	16.504	16.1872	16.0287	16.1914	21		+	2.43354	0.000883281	1.725	0.0158366	24	21	15.2	13.5	13.5	236.12	0	77.989	626410000	24	4984	AT-rich interactive domain-containing protein 1B OS=Homo sapiens OX=9606 GN=ARID1B PE=1 SV=2
Q68CP9	Q68CP9	AT-rich interactive domain-containing protein 2	ARID2	-0.0534045	17.2058	17.3457	17.3199	17.252	17.1984	17.2608	37		+	0.979826	0.0299239	0.493033	0.318445	37	37	28.5	28.5	28.5	197.39	0	135.54	1704000000	67	3994	AT-rich interactive domain-containing protein 2 OS=Homo sapiens OX=9606 GN=ARID2 PE=1 SV=2
Q99856	Q99856	AT-rich interactive domain-containing protein 3A	ARID3A	-0.614128	14.6245	14.6996	14.7372	14.0219	14.0611	14.136	12		+	4.44125	0	3.69988	0.00060274	12	11	27.8	27.8	25.1	62.888	0	26.143	297590000	18	6012	AT-rich interactive domain-containing protein 3A OS=Homo sapiens OX=9606 GN=ARID3A PE=1 SV=2
Q8IVW6	Q8IVW6	AT-rich interactive domain-containing protein 3B	ARID3B	-0.259454	14.3147	14.5601	14.5612	14.1985	14.2387	14.2204	8		+	1.59392	0.00709818	1.45521	0.0257127	9	8	24.1	21.2	21.2	60.636	0	33.431	127340000	11	4610	AT-rich interactive domain-containing protein 3B OS=Homo sapiens OX=9606 GN=ARID3B PE=1 SV=2
P29374	P29374	AT-rich interactive domain-containing protein 4A	ARID4A	-0.198334	15.2428	15.2724	15.2921	15.0424	15.1159	15.0541	13		+	3.92907	0.000107239	2.74299	0.00334237	14	13	17	16.6	16.6	142.75	0	39.216	277490000	18	1825	AT-rich interactive domain-containing protein 4A OS=Homo sapiens OX=9606 GN=ARID4A PE=1 SV=3
Q4LE39	Q4LE39	AT-rich interactive domain-containing protein 4B	ARID4B	-0.0212568	16.3798	16.3841	16.4745	16.3733	16.4232	16.3781	21		+	1.60657	0.00690839	0.241485	0.651761	21	20	17.5	17.5	16.6	147.81	0	41.047	350250000	29	3714	AT-rich interactive domain-containing protein 4B OS=Homo sapiens OX=9606 GN=ARID4B PE=1 SV=2
Q14865	Q14865	AT-rich interactive domain-containing protein 5B	ARID5B	-0.412108	13.8899	14.1826	14.1502	13.6215	13.6169	13.7481	8		+	2.4318	0.000881691	1.80522	0.0140757	8	8	11.3	11.3	11.3	132.37	0	48.282	76157000	9	3340	AT-rich interactive domain-containing protein 5B OS=Homo sapiens OX=9606 GN=ARID5B PE=1 SV=3
Q9Y4X5	Q9Y4X5	E3 ubiquitin-protein ligase ARIH1	ARIH1	0.367397	15.8374	16.0395	15.9908	16.335	16.2951	16.3397	17		+	3.10215	0.000143662	2.37793	0.0050427	17	17	37.3	37.3	37.3	64.117	0	144.18	1114300000	24	7867	E3 ubiquitin-protein ligase ARIH1 OS=Homo sapiens OX=9606 GN=ARIH1 PE=1 SV=2
O95376	O95376	E3 ubiquitin-protein ligase ARIH2	ARIH2	-0.178043	15.2814	15.2025	15.3052	15.1173	15.071	15.0667	11		+	2.39937	0.000928508	2.15064	0.00790382	11	11	36.3	36.3	36.3	57.818	0	34.082	355110000	19	1002	E3 ubiquitin-protein ligase ARIH2 OS=Homo sapiens OX=9606 GN=ARIH2 PE=1 SV=1
P40616	P40616	ADP-ribosylation factor-like protein 1	ARL1	0.101039	16.0518	15.8147	15.9109	16.0447	16.0449	15.991	6		+	1.2388	0.0156918	0.641013	0.211222	6	6	50.8	50.8	50.8	20.417	0	65.788	1288200000	22	2032	ADP-ribosylation factor-like protein 1 OS=Homo sapiens OX=9606 GN=ARL1 PE=1 SV=1
Q3SXY8	Q3SXY8	ADP-ribosylation factor-like protein 13B	ARL13B	-0.313477	10.5365	10.4765	10.5888	10.0343	10.287	10.34	1		+	3.21845	0.000144393	1.4592	0.025431	1	1	4	4	4	48.643	0	4.6319	5775500	1	3675	ADP-ribosylation factor-like protein 13B OS=Homo sapiens OX=9606 GN=ARL13B PE=1 SV=1
Q8N8R7	Q8N8R7	ARL14 effector protein	ARL14EP	0.275353	15.1315	15.303	15.4311	15.5422	15.6313	15.5181	9		+	1.57689	0.00730416	1.37684	0.03012	9	9	42.7	42.7	42.7	29.337	0	15.944	248300000	14	4868	ARL14 effector protein OS=Homo sapiens OX=9606 GN=ARL14EP PE=1 SV=1
Q9NXU5	Q9NXU5	ADP-ribosylation factor-like protein 15	ARL15	-0.0640977	12.2559	12.5151	12.1872	12.0853	12.2991	12.3814	2			0.0911319	0.550961	0.183338	0.745155	2	2	10.8	10.8	10.8	22.876	0.0010783	1.5748	11491000	2	7116	ADP-ribosylation factor-like protein 15 OS=Homo sapiens OX=9606 GN=ARL15 PE=1 SV=1
P36404	P36404	ADP-ribosylation factor-like protein 2	ARL2	0.0234947	16.4901	16.5567	16.5089	16.4896	16.5777	16.559	12			0.499819	0.121612	0.284201	0.581097	12	12	60.3	60.3	60.3	20.878	0	98.284	1295400000	29	1977	ADP-ribosylation factor-like protein 2 OS=Homo sapiens OX=9606 GN=ARL2 PE=1 SV=4
Q9Y2Y0	Q9Y2Y0	ADP-ribosylation factor-like protein 2-binding protein	ARL2BP	-0.0282151	14.6503	14.9618	14.8579	14.7566	14.7778	14.8509	5		+	1.13532	0.0199914	0.106093	0.860526	5	5	30.1	30.1	30.1	18.822	0	9.8265	379540000	13	7746	ADP-ribosylation factor-like protein 2-binding protein OS=Homo sapiens OX=9606 GN=ARL2BP PE=1 SV=1
P36405	P36405	ADP-ribosylation factor-like protein 3	ARL3	-0.0169964	17.2642	16.9655	17.1251	17.1044	17.143	17.0564	14			0.140168	0.442	0.0659272	0.913791	14	13	84.1	84.1	84.1	20.455	0	158.02	3628200000	61	1978	ADP-ribosylation factor-like protein 3 OS=Homo sapiens OX=9606 GN=ARL3 PE=1 SV=2
Q96KC2;Q9Y689	Q96KC2	ADP-ribosylation factor-like protein 5B	ARL5B	-0.0451647	14.5013	14.4345	14.4898	14.4358	14.381	14.4733	4			0.253146	0.284984	0.597557	0.237645	4	4	21.2	21.2	21.2	20.374	0	5.8545	86678000	8	5751	ADP-ribosylation factor-like protein 5B OS=Homo sapiens OX=9606 GN=ARL5B PE=1 SV=1
Q9H0F7	Q9H0F7	ADP-ribosylation factor-like protein 6	ARL6	0.417323	14.6776	14.8425	14.8358	15.1762	15.1564	15.2753	7		+	3.14023	0.000147612	2.51379	0.0044924	7	7	43.5	43.5	43.5	21.097	0	22.611	308310000	12	6436	ADP-ribosylation factor-like protein 6 OS=Homo sapiens OX=9606 GN=ARL6 PE=1 SV=1
Q15041	Q15041	ADP-ribosylation factor-like protein 6-interacting protein 1	ARL6IP1	0.979844	12.7143	13.3264	13.4386	13.9756	14.1236	14.3197	2		+	2.04562	0.00229141	1.78532	0.0144695	2	2	7.9	7.9	7.9	23.362	0.0023828	1.2557	181710000	4	3379	ADP-ribosylation factor-like protein 6-interacting protein 1 OS=Homo sapiens OX=9606 GN=ARL6IP1 PE=1 SV=2
Q66PJ3	Q66PJ3	ADP-ribosylation factor-like protein 6-interacting protein 4	ARL6IP4	-0.289422	15.3635	15.503	15.5543	15.1503	15.1733	15.2289	7		+	2.43261	0.000882485	2.03027	0.0093215	7	7	20	20	20	44.915	0	35.1	878850000	18	3990	ADP-ribosylation factor-like protein 6-interacting protein 4 OS=Homo sapiens OX=9606 GN=ARL6IP4 PE=1 SV=2
Q96BM9	Q96BM9	ADP-ribosylation factor-like protein 8A	ARL8A	-0.581528	13.5237	14.0476	13.7723	13.2272	13.1042	13.2677	4		+	2.1035	0.00191953	1.66427	0.0176091	9	4	40.3	17.7	17.7	21.416	0	2.732	87835000	5	5494	ADP-ribosylation factor-like protein 8A OS=Homo sapiens OX=9606 GN=ARL8A PE=1 SV=1
Q9NVJ2	Q9NVJ2	ADP-ribosylation factor-like protein 8B	ARL8B	-0.135938	15.8562	15.9769	15.9804	15.7805	15.8241	15.8011	9		+	1.73739	0.0052118	1.4755	0.0243053	9	4	39.2	39.2	29	21.539	0	68.637	536790000	16	7012	ADP-ribosylation factor-like protein 8B OS=Homo sapiens OX=9606 GN=ARL8B PE=1 SV=1
Q9NVT9	Q9NVT9	Armadillo repeat-containing protein 1	ARMC1	-0.0596428	16.0585	16.0292	16.0445	15.9794	15.9538	16.0201	13		+	2.0666	0.00216006	1.32493	0.0343522	13	13	64.2	64.2	64.2	31.28	0	30.277	769160000	21	7028	Armadillo repeat-containing protein 1 OS=Homo sapiens OX=9606 GN=ARMC1 PE=1 SV=1
Q96C12	Q96C12	Armadillo repeat-containing protein 5	ARMC5	0.319421	10.3543	10.3044	10.2219	10.6465	10.6297	10.5627	4		+	3.04042	0.000151045	2.63493	0.00393512	4	4	10.4	10.4	10.4	97.68	0	6.3572	6353700	4	5515	Armadillo repeat-containing protein 5 OS=Homo sapiens OX=9606 GN=ARMC5 PE=1 SV=2
Q6NXE6	Q6NXE6	Armadillo repeat-containing protein 6	ARMC6	0.555471	16.3906	16.5438	16.482	16.9831	17.0268	17.0729	16		+	3.56797	0.00011279	3.37838	0.000998217	16	16	41.9	41.9	41.9	54.141	0	323.31	1804400000	32	4087	Armadillo repeat-containing protein 6 OS=Homo sapiens OX=9606 GN=ARMC6 PE=1 SV=2
Q9H6L4	Q9H6L4	Armadillo repeat-containing protein 7	ARMC7	-0.0312125	12.1663	11.8999	11.8359	12.1328	11.8634	11.8122	4			0.214717	0.3289	0.077464	0.898738	4	4	35.4	35.4	35.4	21.924	0	25.916	47398000	4	6589	Armadillo repeat-containing protein 7 OS=Homo sapiens OX=9606 GN=ARMC7 PE=1 SV=1
Q8IUR7	Q8IUR7	Armadillo repeat-containing protein 8	ARMC8	0.14141	16.1786	16.0655	16.0787	16.2531	16.2108	16.2831	16		+	1.61369	0.00679967	1.5707	0.0204037	16	16	31.4	31.4	31.4	75.509	0	54.05	837780000	27	4584	Armadillo repeat-containing protein 8 OS=Homo sapiens OX=9606 GN=ARMC8 PE=1 SV=2
Q7Z3E5	Q7Z3E5	LisH domain-containing protein ARMC9	ARMC9	-0.0771659	15.6269	15.8073	15.7358	15.5105	15.7028	15.7252	12			0.347445	0.203988	0.37661	0.447644	12	11	14.4	14.4	13.7	91.818	0	46.027	377320000	18	4363	LisH domain-containing protein ARMC9 OS=Homo sapiens OX=9606 GN=ARMC9 PE=1 SV=3
Q9P291	Q9P291	Armadillo repeat-containing X-linked protein 1	ARMCX1	0.128127	10.236	11.0491	10.922	10.7497	10.9439	10.8978	2			0.0616567	0.639607	0.189079	0.737323	2	2	4.9	4.9	4.9	49.18	0	2.6286	14450000	2	7240	Armadillo repeat-containing X-linked protein 1 OS=Homo sapiens OX=9606 GN=ARMCX1 PE=1 SV=1
Q7L311	Q7L311	Armadillo repeat-containing X-linked protein 2	ARMCX2	-0.316689	12.787	12.7327	12.5306	12.3195	12.4126	12.368	3		+	2.09655	0.0019787	1.73319	0.0158953	3	3	10.6	10.6	10.6	65.683	0	14.105	25689000	3	4314	Armadillo repeat-containing X-linked protein 2 OS=Homo sapiens OX=9606 GN=ARMCX2 PE=2 SV=1
Q9UH62	Q9UH62	Armadillo repeat-containing X-linked protein 3	ARMCX3	0.103794	15.6749	15.7517	15.6601	15.8071	15.8032	15.7878	12		+	1.20816	0.0167035	1.63487	0.0183033	12	12	34.3	34.3	34.3	42.5	0	33.065	558230000	20	7366	Armadillo repeat-containing X-linked protein 3 OS=Homo sapiens OX=9606 GN=ARMCX3 PE=1 SV=1
Q9H993	Q9H993	Protein-glutamate O-methyltransferase	ARMT1	0.292952	16.7715	16.9311	16.9314	17.1039	17.1956	17.2133	19		+	2.49919	0.000750118	2.01201	0.00950625	19	19	53.3	53.3	53.3	51.172	0	196.03	3022200000	44	6668	Damage-control phosphatase ARMT1 OS=Homo sapiens OX=9606 GN=ARMT1 PE=1 SV=1
P27540;Q9HBZ2	P27540	Aryl hydrocarbon receptor nuclear translocator	ARNT	-0.314569	15.8561	16.0632	16.0028	15.6312	15.6885	15.6587	22		+	3.07449	0.000154376	2.10687	0.00820121	22	21	55.8	55.8	51	86.636	0	121.03	523750000	25	1779	Aryl hydrocarbon receptor nuclear translocator OS=Homo sapiens OX=9606 GN=ARNT PE=1 SV=1
Q92747	Q92747	Actin-related protein 2/3 complex subunit 1A	ARPC1A	0.0775102	17.2977	17.3848	17.4403	17.4488	17.4452	17.4612	22		+	1.52311	0.00814301	0.863212	0.113759	22	21	57.6	57.6	51.4	41.569	0	101.8	3983100000	55	5333	Actin-related protein 2/3 complex subunit 1A OS=Homo sapiens OX=9606 GN=ARPC1A PE=2 SV=2
O15143	O15143	Actin-related protein 2/3 complex subunit 1B	ARPC1B	0.0746346	16.8117	16.8988	16.9671	16.98	16.957	16.9645	16		+	2.1502	0.00167869	0.75456	0.154092	17	16	53	46.8	46.8	40.949	0	85.859	3181500000	37	442	Actin-related protein 2/3 complex subunit 1B OS=Homo sapiens OX=9606 GN=ARPC1B PE=1 SV=3
O15144	O15144	Actin-related protein 2/3 complex subunit 2	ARPC2	0.263338	17.4351	17.5457	17.4671	17.7252	17.7258	17.787	23		+	3.41194	0.000100539	2.61153	0.00422504	23	23	73.3	73.3	73.3	34.333	0	120.49	7931300000	70	443	Actin-related protein 2/3 complex subunit 2 OS=Homo sapiens OX=9606 GN=ARPC2 PE=1 SV=1
O15145	O15145	Actin-related protein 2/3 complex subunit 3	ARPC3	0.244792	17.5469	17.1162	17.1824	17.5742	17.5003	17.5054	12		+	1.10333	0.0214655	0.834825	0.122502	12	12	64.6	64.6	64.6	20.546	0	61.545	4745000000	44	444	Actin-related protein 2/3 complex subunit 3 OS=Homo sapiens OX=9606 GN=ARPC3 PE=1 SV=3
P59998	P59998	Actin-related protein 2/3 complex subunit 4	ARPC4	0.459637	16.5147	16.4115	16.3663	16.8734	16.913	16.8851	10		+	4.79321	0	3.26834	0.00148589	10	10	48.8	48.8	48.8	19.667	0	34.691	5048900000	32	2521	Actin-related protein 2/3 complex subunit 4 OS=Homo sapiens OX=9606 GN=ARPC4 PE=1 SV=3
O15511	O15511	Actin-related protein 2/3 complex subunit 5	ARPC5	0.10733	16.7197	16.6618	16.7467	16.8077	16.8669	16.7756	14		+	2.62124	0.000576098	1.36779	0.0309167	14	12	81.5	81.5	72.2	16.32	0	117.48	4097100000	38	502	Actin-related protein 2/3 complex subunit 5 OS=Homo sapiens OX=9606 GN=ARPC5 PE=1 SV=3
Q9BPX5	Q9BPX5	Actin-related protein 2/3 complex subunit 5-like protein	ARPC5L	-0.115023	16.1526	16.2042	16.1569	16.0688	16.052	16.0479	11		+	2.40227	0.000931386	2.53748	0.00444346	13	11	73.2	69.3	69.3	16.941	0	124.49	2837700000	35	6030	Actin-related protein 2/3 complex subunit 5-like protein OS=Homo sapiens OX=9606 GN=ARPC5L PE=1 SV=1
Q7Z6K5	Q7Z6K5	Arpin	ARPIN	-0.365766	15.2453	15.1257	15.0224	14.8061	14.7369	14.7531	7		+	2.78399	0.000310986	2.24592	0.00615891	7	7	38.1	38.1	38.1	24.943	0	6.5627	245500000	8	4412	Arpin OS=Homo sapiens OX=9606 GN=ARPIN PE=1 SV=1
P56211	P56211	cAMP-regulated phosphoprotein 19	ARPP19	-0.282462	15.5192	15.7794	15.6938	15.3659	15.4	15.3792	10		+	2.0506	0.00226919	1.66536	0.0175435	11	10	60.7	50.9	50.9	12.323	0	71.074	1410000000	21	2484	cAMP-regulated phosphoprotein 19 OS=Homo sapiens OX=9606 GN=ARPP19 PE=1 SV=2
P36575	P36575	Arrestin-C	ARR3	-0.260208	12.3118	12.112	12.5448	11.9409	12.0719	12.1752	1		+	1.74554	0.00509911	0.849621	0.118108	2	1	4.6	2.6	2.6	42.778	0.00081235	1.6816	12095000	3	1984	Arrestin-C OS=Homo sapiens OX=9606 GN=ARR3 PE=1 SV=2
P49407	P49407	Beta-arrestin-1	ARRB1	-0.233834	16.7352	16.7495	16.7665	16.4633	16.5493	16.5371	22		+	3.73616	9.31315e-05	2.92958	0.00254153	22	21	66	66	64.1	47.065	0	167.23	1765000000	44	2209	Beta-arrestin-1 OS=Homo sapiens OX=9606 GN=ARRB1 PE=1 SV=2
P32121	P32121	Beta-arrestin-2	ARRB2	-0.0282564	15.68	15.7461	15.6523	15.6147	15.6755	15.7035	13		+	1.22312	0.0161209	0.300304	0.555922	14	13	44.3	42.3	42.3	46.105	0	24.657	767850000	18	1900	Beta-arrestin-2 OS=Homo sapiens OX=9606 GN=ARRB2 PE=1 SV=2
Q8N5I2	Q8N5I2	Arrestin domain-containing protein 1	ARRDC1	0.187455	13.1971	14.0519	13.674	13.7838	13.8247	13.877	3			0.312214	0.230996	0.307092	0.546186	3	3	8.5	8.5	8.5	45.981	0	2.7785	40572000	4	4822	Arrestin domain-containing protein 1 OS=Homo sapiens OX=9606 GN=ARRDC1 PE=1 SV=1
P15289	P15289	Arylsulfatase A;Arylsulfatase A component B;Arylsulfatase A component C	ARSA	0.0261285	13.7735	13.8506	13.8506	13.7572	13.9561	13.8397	6			0.236531	0.302911	0.1547	0.789504	6	6	18.1	18.1	18.1	53.588	0	41.687	321010000	9	1498	Arylsulfatase A OS=Homo sapiens OX=9606 GN=ARSA PE=1 SV=3
P15848	P15848	Arylsulfatase B	ARSB	0.130317	15.4592	15.6507	15.496	15.6668	15.6488	15.6812	12		+	0.82633	0.0456261	1.03001	0.0726418	12	12	25.1	25.1	25.1	59.687	0	31.825	521300000	17	1512	Arylsulfatase B OS=Homo sapiens OX=9606 GN=ARSB PE=1 SV=1
O00192	O00192	Armadillo repeat protein deleted in velo-cardio-facial syndrome	ARVCF	0.0602926	13.5829	13.7487	13.6927	13.7818	13.7454	13.678	6			0.306216	0.235698	0.452575	0.357138	6	6	8.3	8.3	8.3	104.64	0	12.17	42002000	6	248	Armadillo repeat protein deleted in velo-cardio-facial syndrome OS=Homo sapiens OX=9606 GN=ARVCF PE=1 SV=1
Q96QS3	Q96QS3	Homeobox protein ARX	ARX	-0.238643	12.9993	12.8683	12.909	12.6279	12.6979	12.7349	6		+	2.05478	0.00223226	2.05963	0.0089947	7	6	17.4	16	16	58.159	0	23.376	67160000	6	5864	Homeobox protein ARX OS=Homo sapiens OX=9606 GN=ARX PE=1 SV=1
Q9HBK9	Q9HBK9	Arsenite methyltransferase	AS3MT	-0.115021	15.5178	15.607	15.6233	15.4208	15.4927	15.4895	11		+	2.82822	0.000249711	1.33519	0.0333735	11	11	37.3	37.3	37.3	41.747	0	21.671	408710000	18	6738	Arsenite methyltransferase OS=Homo sapiens OX=9606 GN=AS3MT PE=1 SV=3
Q13510	Q13510	Acid ceramidase;Acid ceramidase subunit alpha;Acid ceramidase subunit beta	ASAH1	-0.1313	15.677	15.7241	15.6767	15.529	15.5807	15.5742	9		+	2.35698	0.00100387	2.35706	0.00507731	9	9	30.1	30.1	30.1	44.659	0	71.494	381430000	19	3153	Acid ceramidase OS=Homo sapiens OX=9606 GN=ASAH1 PE=1 SV=5
Q9ULH1	Q9ULH1	Arf-GAP with SH3 domain, ANK repeat and PH domain-containing protein 1	ASAP1	-0.647404	17.0507	17.2158	17.122	16.4743	16.4827	16.4893	27		+	5.22827	0	3.75788	0.000641399	27	25	30.1	30.1	29.2	125.5	0	177.16	959430000	52	7531	Arf-GAP with SH3 domain, ANK repeat and PH domain-containing protein 1 OS=Homo sapiens OX=9606 GN=ASAP1 PE=1 SV=4
O43150	O43150	Arf-GAP with SH3 domain, ANK repeat and PH domain-containing protein 2	ASAP2	-0.30788	16.2715	16.39	16.3903	16.0417	16.0552	16.0313	18		+	2.45716	0.000840367	2.80802	0.00303369	20	18	27.6	25.7	25.7	111.65	0	88.636	891080000	31	514	Arf-GAP with SH3 domain, ANK repeat and PH domain-containing protein 2 OS=Homo sapiens OX=9606 GN=ASAP2 PE=1 SV=3
Q8TDY4	Q8TDY4	Arf-GAP with SH3 domain, ANK repeat and PH domain-containing protein 3	ASAP3	-0.174732	11.9408	12.37	12.2177	11.9913	11.9303	12.0827	5			0.578358	0.0957588	0.585335	0.245117	5	5	9	9	9	99.154	0	10.781	24766000	5	5120	Arf-GAP with SH3 domain, ANK repeat and PH domain-containing protein 3 OS=Homo sapiens OX=9606 GN=ASAP3 PE=1 SV=1
Q9Y576	Q9Y576	Ankyrin repeat and SOCS box protein 1	ASB1	-0.661087	13.5394	12.8284	12.6803	12.4096	12.2399	12.4153	2		+	1.18645	0.0177319	1.14581	0.054406	2	2	5.4	5.4	5.4	37.014	0.003277	1.0934	17657000	2	7882	Ankyrin repeat and SOCS box protein 1 OS=Homo sapiens OX=9606 GN=ASB1 PE=1 SV=1
Q9Y575	Q9Y575	Ankyrin repeat and SOCS box protein 3	ASB3	0.438598	13.4422	13.1454	13.2607	13.6602	13.7344	13.7695	2		+	2.88911	0.000240819	2.04983	0.00907252	2	2	4.8	4.8	4.8	57.745	0	4.666	43532000	3	7881	Ankyrin repeat and SOCS box protein 3 OS=Homo sapiens OX=9606 GN=ASB3 PE=1 SV=1
Q9NWX5	Q9NWX5	Ankyrin repeat and SOCS box protein 6	ASB6	0.185998	14.6682	14.7482	14.5998	14.8748	14.8457	14.8536	11		+	2.17	0.00162678	1.88136	0.011887	11	11	32.5	32.5	32.5	47.135	0	27.845	229840000	14	7071	Ankyrin repeat and SOCS box protein 6 OS=Homo sapiens OX=9606 GN=ASB6 PE=1 SV=1
Q8N9N2	Q8N9N2	Activating signal cointegrator 1 complex subunit 1	ASCC1	0.00822258	15.3057	15.5996	15.526	15.406	15.4864	15.5635	12			0.0358206	0.744709	0.0278025	0.96236	12	11	23	23	20.5	45.509	0	20.347	328170000	13	4881	Activating signal cointegrator 1 complex subunit 1 OS=Homo sapiens OX=9606 GN=ASCC1 PE=1 SV=1
Q9H1I8	Q9H1I8	Activating signal cointegrator 1 complex subunit 2	ASCC2	0.0275609	15.951	15.9958	15.9728	16.0078	15.9589	16.0357	18			0.34513	0.205663	0.459496	0.350249	18	18	30	30	30	86.359	0	87.736	602190000	23	6478	Activating signal cointegrator 1 complex subunit 2 OS=Homo sapiens OX=9606 GN=ASCC2 PE=1 SV=3
Q8N3C0	Q8N3C0	Activating signal cointegrator 1 complex subunit 3	ASCC3	0.119345	17.4956	17.6232	17.5811	17.6586	17.676	17.7234	51		+	1.09525	0.0219372	1.32252	0.0347503	51	51	24.9	24.9	24.9	251.46	0	83.913	1342000000	64	4777	Activating signal cointegrator 1 complex subunit 3 OS=Homo sapiens OX=9606 GN=ASCC3 PE=1 SV=3
Q9Y294	Q9Y294	Histone chaperone ASF1A	ASF1A	0.0731745	15.5976	15.7075	15.7132	15.7352	15.7239	15.7787	7			0.684033	0.0696991	0.823454	0.126483	7	6	48	48	44.1	22.968	0	218.79	1621000000	22	7685	Histone chaperone ASF1A OS=Homo sapiens OX=9606 GN=ASF1A PE=1 SV=1
Q9NVP2	Q9NVP2	Histone chaperone ASF1B	ASF1B	-0.295032	13.3879	12.8216	13.1363	12.8844	12.7751	12.8011	4		+	1.29386	0.0137443	0.81761	0.128343	5	4	42.1	38.1	38.1	22.433	0	16.776	92802000	5	7021	Histone chaperone ASF1B OS=Homo sapiens OX=9606 GN=ASF1B PE=1 SV=1
Q9NR48	Q9NR48	Histone-lysine N-methyltransferase ASH1L	ASH1L	-0.305166	14.9373	15.0683	14.8736	14.7424	14.55	14.6712	11		+	2.57889	0.000671634	1.72007	0.015898	11	11	5.4	5.4	5.4	332.79	0	16.892	449770000	11	6882	Histone-lysine N-methyltransferase ASH1L OS=Homo sapiens OX=9606 GN=ASH1L PE=1 SV=2
Q9UBL3	Q9UBL3	Set1/Ash2 histone methyltransferase complex subunit ASH2	ASH2L	-0.0882937	17.0199	17.1813	17.1368	16.9988	17.0391	17.0353	25		+	0.86781	0.0403724	0.820626	0.127489	25	25	43.9	43.9	43.9	68.722	0	60.667	2338300000	53	7296	Set1/Ash2 histone methyltransferase complex subunit ASH2 OS=Homo sapiens OX=9606 GN=ASH2L PE=1 SV=1
P04424	P04424	Argininosuccinate lyase	ASL	-0.169927	14.4867	14.5182	14.5411	14.3915	14.2975	14.3472	8		+	2.45529	0.000850869	2.2491	0.00612756	8	8	19.6	19.6	19.6	51.657	0	9.6486	106740000	9	1180	Argininosuccinate lyase OS=Homo sapiens OX=9606 GN=ASL PE=1 SV=4
O95671	O95671	N-acetylserotonin O-methyltransferase-like protein	ASMTL	-0.369631	16.4748	16.6624	16.5381	16.2258	16.1718	16.1688	19		+	3.06303	0.00015311	2.50338	0.00446331	19	19	35.4	35.4	35.4	68.856	0	79.574	1238400000	34	1038	Probable bifunctional dTTP/UTP pyrophosphatase/methyltransferase protein OS=Homo sapiens OX=9606 GN=ASMTL PE=1 SV=3
O43681	O43681	ATPase ASNA1	ASNA1	0.153756	16.634	16.6967	16.7088	16.7749	16.8232	16.9026	13		+	2.33317	0.00109045	1.60601	0.0189151	13	13	40.2	40.2	40.2	38.792	0	51.315	3795700000	45	594	ATPase ASNA1 OS=Homo sapiens OX=9606 GN=ASNA1 PE=1 SV=2
P08243	P08243	Asparagine synthetase [glutamine-hydrolyzing]	ASNS	0.649035	17.6158	17.5931	17.5202	18.2402	18.254	18.1821	28		+	5.54569	0	4.24108	0	28	28	51.9	51.9	51.9	64.369	0	127.94	4371000000	97	1282	Asparagine synthetase [glutamine-hydrolyzing] OS=Homo sapiens OX=9606 GN=ASNS PE=1 SV=4
Q9NWL6	Q9NWL6	Asparagine synthetase domain-containing protein 1	ASNSD1	-0.764585	11.7672	12.3198	12.3392	11.4838	11.2741	11.3745	3		+	2.6207	0.000575804	1.74861	0.0157243	3	3	6.5	6.5	6.5	72.079	0	2.7145	19872000	3	7054	Asparagine synthetase domain-containing protein 1 OS=Homo sapiens OX=9606 GN=ASNSD1 PE=2 SV=2
L0R819	L0R819		ASNSD1	0.199279	13.9373	13.8172	13.9167	14.0399	14.1745	14.0548	6		+	1.41765	0.0102921	1.61499	0.0188036	6	6	64.6	64.6	64.6	11.25	0	17.414	202420000	9	231	ASNSD1 upstream open reading frame protein OS=Homo sapiens OX=9606 GN=ASDURF PE=1 SV=1
Q12797	Q12797	Aspartyl/asparaginyl beta-hydroxylase	ASPH	-0.0392707	11.9615	12.1566	11.9486	11.9658	11.9612	12.0219	2		+	1.34065	0.0124285	0.218189	0.690851	2	2	4.5	4.5	4.5	85.862	0.00041231	1.9604	11811000	2	2998	Aspartyl/asparaginyl beta-hydroxylase OS=Homo sapiens OX=9606 GN=ASPH PE=1 SV=3
Q8IZT6	Q8IZT6	Abnormal spindle-like microcephaly-associated protein	ASPM	-0.476013	16.1526	16.3893	16.2358	15.7261	15.8205	15.8031	22		+	4.17811	0.00013267	2.4971	0.0047032	22	22	7.8	7.8	7.8	409.8	0	46.126	385120000	24	4729	Abnormal spindle-like microcephaly-associated protein OS=Homo sapiens OX=9606 GN=ASPM PE=1 SV=2
Q9BZE9	Q9BZE9	Tether containing UBX domain for GLUT4	ASPSCR1	0.0497589	16.4072	16.648	16.6392	16.6121	16.631	16.6005	19			0.117522	0.487344	0.248237	0.640017	19	19	46.5	46.5	46.5	60.182	0	155.3	1718700000	37	6327	Tether containing UBX domain for GLUT4 OS=Homo sapiens OX=9606 GN=ASPSCR1 PE=1 SV=1
Q7L266	Q7L266	Isoaspartyl peptidase/L-asparaginase;Isoaspartyl peptidase/L-asparaginase alpha chain;Isoaspartyl peptidase/L-asparaginase beta chain	ASRGL1	0.252712	14.7531	15.0651	14.9535	15.1972	15.1805	15.152	7		+	1.39152	0.0109439	1.28489	0.0380174	7	7	34.4	34.4	34.4	32.054	0	31.986	531820000	15	4307	Isoaspartyl peptidase/L-asparaginase OS=Homo sapiens OX=9606 GN=ASRGL1 PE=1 SV=2
P00966	P00966	Argininosuccinate synthase	ASS1	-0.0291023	13.7089	13.8626	13.9755	13.7914	13.8619	13.8064	4		+	1.79909	0.00447131	0.13374	0.822661	4	4	11.9	11.9	11.9	46.53	0	4.718	40601000	5	1125	Argininosuccinate synthase OS=Homo sapiens OX=9606 GN=ASS1 PE=1 SV=2
Q2TB18	Q2TB18	Protein asteroid homolog 1	ASTE1	0.282496	11.1986	11.4641	11.3969	11.5518	11.5044	11.8509	2		+	1.2971	0.0136347	0.98365	0.0821828	2	2	3.2	3.2	3.2	77.092	0.00081599	1.7658	6625200	3	3647	Protein asteroid homolog 1 OS=Homo sapiens OX=9606 GN=ASTE1 PE=1 SV=1
Q9NVM9	Q9NVM9	Protein asunder homolog	ASUN	-0.0175819	16.796	16.6352	16.5591	16.681	16.6472	16.6094	24			0.245623	0.292948	0.0856057	0.888108	24	24	42.2	42.2	42.2	80.224	0	48.114	1541600000	35	7017	Integrator complex subunit 13 OS=Homo sapiens OX=9606 GN=INTS13 PE=1 SV=2
Q8IXJ9	Q8IXJ9	Putative Polycomb group protein ASXL1	ASXL1	0.108369	11.6922	11.7429	11.9552	11.9511	11.9155	11.8488	3			0.254471	0.283581	0.559248	0.262915	3	3	2.7	2.7	2.7	165.43	0	5.49	12610000	3	4656	Polycomb group protein ASXL1 OS=Homo sapiens OX=9606 GN=ASXL1 PE=1 SV=4
Q76L83	Q76L83	Putative Polycomb group protein ASXL2	ASXL2	-0.40481	14.8956	15.186	15.1137	14.6034	14.6175	14.76	16		+	2.2982	0.00116529	1.80094	0.0140149	16	16	18.5	18.5	18.5	153.82	0	48.005	122420000	20	4293	Putative Polycomb group protein ASXL2 OS=Homo sapiens OX=9606 GN=ASXL2 PE=1 SV=1
Q8NBU5	Q8NBU5	ATPase family AAA domain-containing protein 1	ATAD1	-0.208317	12.7061	13.2902	13.0197	12.8475	12.7232	12.8204	5		+	1.48961	0.00879385	0.530636	0.285699	5	5	17.5	17.5	17.5	40.744	0	4.5654	68957000	6	4920	ATPase family AAA domain-containing protein 1 OS=Homo sapiens OX=9606 GN=ATAD1 PE=1 SV=1
Q6PL18	Q6PL18	ATPase family AAA domain-containing protein 2	ATAD2	-0.568933	18.5824	18.7173	18.6241	18.0526	18.0916	18.0729	59		+	4.02589	0.000116959	3.78736	0.000294479	59	52	45.8	45.8	41	158.55	0	257.5	4928500000	117	4170	ATPase family AAA domain-containing protein 2 OS=Homo sapiens OX=9606 GN=ATAD2 PE=1 SV=1
Q9ULI0	Q9ULI0	ATPase family AAA domain-containing protein 2B	ATAD2B	0.157812	14.7222	14.969	14.9097	14.9375	15.0414	15.0955	15			0.76149	0.0553346	0.835246	0.122465	22	15	19.2	15.4	15.4	164.91	0	29.348	200330000	20	7533	ATPase family AAA domain-containing protein 2B OS=Homo sapiens OX=9606 GN=ATAD2B PE=1 SV=3
Q9NVI7	Q9NVI7	ATPase family AAA domain-containing protein 3A	ATAD3A	-0.138805	15.6443	16.1683	15.8899	15.6379	15.774	15.8741	17			0.505208	0.119767	0.34634	0.487967	17	6	29.3	29.3	11.8	71.368	0	24.423	758300000	22	7011	ATPase family AAA domain-containing protein 3A OS=Homo sapiens OX=9606 GN=ATAD3A PE=1 SV=2
Q5T9A4	Q5T9A4	ATPase family AAA domain-containing protein 3B	ATAD3B	0.571571	12.2792	12.7824	12.2967	13.0584	12.9862	13.0283	3		+	1.7742	0.00472387	1.57949	0.0200587	12	2	19	6	2.8	72.572	0	6.4629	48974000	3	3892	ATPase family AAA domain-containing protein 3B OS=Homo sapiens OX=9606 GN=ATAD3B PE=1 SV=1
Q5SQI0	Q5SQI0	Alpha-tubulin N-acetyltransferase 1	ATAT1	0.0274363	15.3263	15.422	15.2906	15.4289	15.3143	15.378	12			0.48868	0.12599	0.206587	0.708886	12	12	36.3	36.3	36.3	46.81	0	29.324	423430000	16	3839	Alpha-tubulin N-acetyltransferase 1 OS=Homo sapiens OX=9606 GN=ATAT1 PE=1 SV=1
O95260	O95260	Arginyl-tRNA--protein transferase 1	ATE1	0.0500447	15.1496	15.203	15.2434	15.2896	15.2629	15.1937	10			0.593773	0.0915087	0.563395	0.259957	10	10	29.2	29.2	29.2	59.09	0	48.497	525910000	15	985	Arginyl-tRNA--protein transferase 1 OS=Homo sapiens OX=9606 GN=ATE1 PE=1 SV=2
P18846	P18846	Cyclic AMP-dependent transcription factor ATF-1	ATF1	-0.296422	11.8956	11.6999	11.8319	11.4793	11.5504	11.5084	1		+	1.51328	0.00831623	2.07673	0.00891007	3	1	15.5	9.6	9.6	29.232	0	15.675	66575000	5	1596	Cyclic AMP-dependent transcription factor ATF-1 OS=Homo sapiens OX=9606 GN=ATF1 PE=1 SV=2
P15336;Q02930	P15336	Cyclic AMP-dependent transcription factor ATF-2	ATF2	-0.0178973	15.3983	15.4991	15.4388	15.3836	15.4436	15.4553	13		+	1.67666	0.0058672	0.185891	0.741503	13	10	36.4	36.4	32.9	54.537	0	70.252	291030000	20	1501	Cyclic AMP-dependent transcription factor ATF-2 OS=Homo sapiens OX=9606 GN=ATF2 PE=1 SV=4
P17544	P17544	Cyclic AMP-dependent transcription factor ATF-7	ATF7	-0.124717	14.4772	14.8259	14.8025	14.5637	14.6073	14.5604	7			0.380269	0.181861	0.476755	0.33347	10	7	27.3	22.3	22.3	52.967	0	14.197	88204000	11	1560	Cyclic AMP-dependent transcription factor ATF-7 OS=Homo sapiens OX=9606 GN=ATF7 PE=1 SV=2
Q6VMQ6	Q6VMQ6	Activating transcription factor 7-interacting protein 1	ATF7IP	0.125597	16.4906	16.6147	16.5927	16.6803	16.7102	16.6843	21		+	1.58286	0.00722459	1.4795	0.0241839	21	21	24.3	24.3	24.3	136.39	0	189.84	920990000	40	4206	Activating transcription factor 7-interacting protein 1 OS=Homo sapiens OX=9606 GN=ATF7IP PE=1 SV=3
Q9BSB4	Q9BSB4	Autophagy-related protein 101	ATG101	0.0160713	14.1219	14.0146	13.8668	14.019	14.0399	13.9928	3		+	1.71077	0.00560093	0.0750957	0.902153	3	3	21.6	21.6	21.6	25.002	0	64.868	181860000	4	6104	Autophagy-related protein 101 OS=Homo sapiens OX=9606 GN=ATG101 PE=1 SV=1
O94817	O94817	Ubiquitin-like protein ATG12	ATG12	0.580245	14.0967	14.3009	14.2684	14.7869	14.8672	14.7527	4		+	3.12958	0.000146341	2.89326	0.00266667	4	4	19.3	19.3	19.3	15.113	0	3.9055	118720000	6	916	Ubiquitin-like protein ATG12 OS=Homo sapiens OX=9606 GN=ATG12 PE=1 SV=1
O75143	O75143	Autophagy-related protein 13	ATG13	-0.00152969	14.6383	14.6982	14.7833	14.7594	14.6686	14.6873	11			0.350307	0.202102	0.01001	0.986732	11	11	29.2	29.2	29.2	56.571	0	48.154	198630000	13	745	Autophagy-related protein 13 OS=Homo sapiens OX=9606 GN=ATG13 PE=1 SV=1
Q6ZNE5	Q6ZNE5	Beclin 1-associated autophagy-related key regulator	ATG14	-0.544555	9.6845	8.47857	8.84304	8.45508	8.89433	8.02303	1			0.650875	0.077	0.552053	0.268854	1	1	4.9	4.9	4.9	55.309	0	8.7211	4865900	1	4236	Beclin 1-associated autophagy-related key regulator OS=Homo sapiens OX=9606 GN=ATG14 PE=1 SV=1
Q676U5	Q676U5	Autophagy-related protein 16-1	ATG16L1	0.0678336	16.3145	16.473	16.4152	16.4352	16.5083	16.4625	18			0.735079	0.059864	0.594959	0.238882	18	18	37.1	37.1	37.1	68.264	0	323.31	1390600000	29	3992	Autophagy-related protein 16-1 OS=Homo sapiens OX=9606 GN=ATG16L1 PE=1 SV=2
Q2TAZ0	Q2TAZ0	Autophagy-related protein 2 homolog A	ATG2A	0.571851	15.6246	15.6718	15.6572	16.1821	16.2303	16.2568	17		+	5.72751	0	4.60209	0	18	17	15.5	15.1	15.1	212.86	0	129.06	518560000	23	3645	Autophagy-related protein 2 homolog A OS=Homo sapiens OX=9606 GN=ATG2A PE=1 SV=3
Q96BY7	Q96BY7	Autophagy-related protein 2 homolog B	ATG2B	0.112733	16.1727	16.4761	16.4255	16.4894	16.425	16.4981	24			0.349216	0.202709	0.511252	0.301632	24	23	14.7	14.7	14.3	232.76	0	51.549	656100000	31	5509	Autophagy-related protein 2 homolog B OS=Homo sapiens OX=9606 GN=ATG2B PE=1 SV=5
Q9NT62	Q9NT62	Ubiquitin-like-conjugating enzyme ATG3	ATG3	0.409748	15.8453	15.8043	15.68	16.2028	16.1846	16.1714	7		+	3.75284	9.46746e-05	2.90054	0.00268625	7	7	22	22	22	35.864	0	35.836	2481600000	12	6950	Ubiquitin-like-conjugating enzyme ATG3 OS=Homo sapiens OX=9606 GN=ATG3 PE=1 SV=1
Q8WYN0	Q8WYN0	Cysteine protease ATG4A	ATG4A	0.503014	11.1819	11.2886	11.5729	11.8217	11.8834	11.8473	3		+	2.00433	0.00255089	1.88456	0.0118497	3	3	12.6	12.6	12.6	45.377	0	6.9296	10560000	3	5260	Cysteine protease ATG4A OS=Homo sapiens OX=9606 GN=ATG4A PE=1 SV=1
Q9Y4P1	Q9Y4P1	Cysteine protease ATG4B	ATG4B	0.128743	16.6866	16.6371	16.6689	16.7409	16.8411	16.7967	15		+	1.60652	0.0069065	1.78333	0.0145252	15	15	49.6	49.6	49.6	44.294	0	152.68	1425500000	35	7859	Cysteine protease ATG4B OS=Homo sapiens OX=9606 GN=ATG4B PE=1 SV=2
Q96DT6	Q96DT6	Cysteine protease ATG4C	ATG4C	-0.137845	12.4922	12.7051	12.6945	12.545	12.4944	12.4388	2			0.699474	0.066689	0.844986	0.119354	2	2	8.1	8.1	8.1	52.497	0	11.865	32313000	3	5565	Cysteine protease ATG4C OS=Homo sapiens OX=9606 GN=ATG4C PE=1 SV=1
Q9H1Y0	Q9H1Y0	Autophagy protein 5	ATG5	0.0294491	15.7291	15.6733	15.6576	15.7285	15.7342	15.6857	11			0.301973	0.239273	0.482065	0.328054	11	11	40	40	40	32.447	0	60.674	535820000	20	6483	Autophagy protein 5 OS=Homo sapiens OX=9606 GN=ATG5 PE=1 SV=2
O95352	O95352	Ubiquitin-like modifier-activating enzyme ATG7	ATG7	0.116229	16.3107	16.3735	16.292	16.4126	16.433	16.4792	20		+	1.71401	0.00554794	1.67481	0.0173935	20	20	39.7	39.7	39.7	77.959	0	56.537	536830000	31	996	Ubiquitin-like modifier-activating enzyme ATG7 OS=Homo sapiens OX=9606 GN=ATG7 PE=1 SV=1
Q7Z3C6	Q7Z3C6	Autophagy-related protein 9A	ATG9A	-0.0262426	15.482	15.6936	15.591	15.5195	15.5414	15.627	19			0.755813	0.0563908	0.140102	0.812063	19	19	28.7	28.7	28.7	94.446	0	50.243	402960000	30	4360	Autophagy-related protein 9A OS=Homo sapiens OX=9606 GN=ATG9A PE=1 SV=3
Q32M88	Q32M88	Acid trehalase-like protein 1	ATHL1	-0.452335	13.4613	13.6546	13.6187	13.1657	13.0293	13.1825	5		+	2.73653	0.000405036	2.38405	0.00508157	5	5	10.4	10.4	10.4	80.654	0	4.6693	49171000	6	3655	Protein-glucosylgalactosylhydroxylysine glucosidase OS=Homo sapiens OX=9606 GN=PGGHG PE=1 SV=2
P31939	P31939	Bifunctional purine biosynthesis protein PURH;Phosphoribosylaminoimidazolecarboxamide formyltransferase;IMP cyclohydrolase	ATIC	0.0315571	19.955	19.8636	19.9319	19.9439	19.9565	19.9447	47		+	1.18441	0.0178424	0.496452	0.314759	47	46	84.6	84.6	83.8	64.615	0	323.31	61468000000	343	1890	Bifunctional purine biosynthesis protein PURH OS=Homo sapiens OX=9606 GN=ATIC PE=1 SV=3
Q8NHH9	Q8NHH9	Atlastin-2	ATL2	0.0390803	14.2602	14.326	14.3683	14.2805	14.353	14.4381	6			0.640623	0.0793044	0.284773	0.580059	6	6	16	16	16	66.228	0	13.53	188220000	9	5013	Atlastin-2 OS=Homo sapiens OX=9606 GN=ATL2 PE=1 SV=2
Q6DD88	Q6DD88	Atlastin-3	ATL3	-0.0374187	15.8898	15.9998	15.9864	15.9016	15.9324	15.9297	15		+	1.4859	0.0088898	0.446514	0.363219	15	15	35.3	35.3	35.3	60.541	0	25.561	426920000	24	4022	Atlastin-3 OS=Homo sapiens OX=9606 GN=ATL3 PE=1 SV=1
Q13315	Q13315	Serine-protein kinase ATM	ATM	-0.0755024	15.4936	15.7863	15.8093	15.6463	15.608	15.6083	24		+	1.15295	0.0192173	0.299436	0.557016	24	24	10.3	10.3	10.3	350.68	0	55.646	204810000	27	3105	Serine-protein kinase ATM OS=Homo sapiens OX=9606 GN=ATM PE=1 SV=4
P54259	P54259	Atrophin-1	ATN1	-0.800606	13.9979	14.2567	14.0491	13.2552	13.3849	13.2617	7		+	4.22031	0.000139616	3.06026	0.00172362	7	7	9.7	9.7	9.7	125.41	0	25.955	103270000	9	2416	Atrophin-1 OS=Homo sapiens OX=9606 GN=ATN1 PE=1 SV=3
O00244	O00244	Copper transport protein ATOX1	ATOX1	0.18418	15.9426	15.9975	16.0021	16.1549	16.1409	16.199	6		+	3.27994	0.000150641	2.68326	0.00386986	6	6	83.8	83.8	83.8	7.4016	0	16.185	1050500000	22	259	Copper transport protein ATOX1 OS=Homo sapiens OX=9606 GN=ATOX1 PE=1 SV=1
Q9Y2G3	Q9Y2G3	Probable phospholipid-transporting ATPase IF	ATP11B	-0.134414	12.8383	12.7318	12.6442	12.5015	12.4785	12.8311	4			0.322978	0.222306	0.456577	0.352972	5	4	5	4.5	4.5	134.19	0	11.503	57774000	4	7700	Probable phospholipid-transporting ATPase IF OS=Homo sapiens OX=9606 GN=ATP11B PE=1 SV=2
Q8NB49;REV__Q13315;P98196	Q8NB49	Phospholipid-transporting ATPase IG	ATP11C	-0.473854	15.5753	15.8139	15.3037	15.0365	15.0779	15.1569	14		+	2.31846	0.00113999	1.45206	0.0257668	14	13	17.2	17.2	16.7	129.48	0	39.235	247320000	16	4900	Phospholipid-transporting ATPase IG OS=Homo sapiens OX=9606 GN=ATP11C PE=1 SV=3
Q9H7F0	Q9H7F0	Probable cation-transporting ATPase 13A3	ATP13A3	-0.130314	12.6609	12.8024	12.7959	12.3076	12.7403	12.8204	5			0.440657	0.147863	0.322538	0.521775	5	5	8.1	8.1	8.1	138.04	0	18.499	48910000	5	6615	Probable cation-transporting ATPase 13A3 OS=Homo sapiens OX=9606 GN=ATP13A3 PE=1 SV=4
P05023;P13637;P50993;Q13733;P20648;P54707	P05023	Sodium/potassium-transporting ATPase subunit alpha-1	ATP1A1	-0.577936	18.76	18.6926	18.2651	17.7882	17.9513	18.2443	45		+	1.76681	0.0048207	1.32306	0.0346488	45	45	43.9	43.9	43.9	112.89	0	323.31	7396800000	131	1191	Sodium/potassium-transporting ATPase subunit alpha-1 OS=Homo sapiens OX=9606 GN=ATP1A1 PE=1 SV=1
P05026	P05026	Sodium/potassium-transporting ATPase subunit beta-1	ATP1B1	-0.573263	13.1553	13.3117	12.9163	12.425	12.3649	12.8736	2		+	1.63531	0.00642694	1.35692	0.0318768	2	2	11.2	11.2	11.2	35.061	0.0023694	1.1612	21935000	2	1192	Sodium/potassium-transporting ATPase subunit beta-1 OS=Homo sapiens OX=9606 GN=ATP1B1 PE=1 SV=1
P54709	P54709	Sodium/potassium-transporting ATPase subunit beta-3	ATP1B3	-0.613147	16.8988	16.7923	16.2521	15.7222	15.9701	16.4114	13		+	1.29578	0.0136408	1.01298	0.076046	13	13	51.6	51.6	51.6	31.512	0	50.958	886870000	32	2428	Sodium/potassium-transporting ATPase subunit beta-3 OS=Homo sapiens OX=9606 GN=ATP1B3 PE=1 SV=1
P16615;O14983;Q93084	P16615	Sarcoplasmic/endoplasmic reticulum calcium ATPase 2	ATP2A2	-0.337556	15.7422	16.0881	16.0835	15.589	15.6108	15.7014	19		+	1.91228	0.00334275	1.32151	0.0347869	19	19	20.2	20.2	20.2	114.76	0	58.949	483150000	23	1536	Sarcoplasmic/endoplasmic reticulum calcium ATPase 2 OS=Homo sapiens OX=9606 GN=ATP2A2 PE=1 SV=1
P20020	P20020	Plasma membrane calcium-transporting ATPase 1	ATP2B1	-0.360151	15.484	15.473	15.2101	14.8399	15.0162	15.2306	16		+	1.7927	0.00455661	1.17491	0.0502611	16	11	20.2	20.2	13.3	134.68	0	59.055	379180000	19	1622	Plasma membrane calcium-transporting ATPase 1 OS=Homo sapiens OX=9606 GN=ATP2B1 PE=1 SV=4
Q16720	Q16720	Plasma membrane calcium-transporting ATPase 3	ATP2B3	-0.500993	13.3178	13.6722	13.015	12.6191	12.6995	13.1834	2		+	1.21315	0.0164264	0.902129	0.102499	5	2	5.7	1.5	1.5	134.2	0.0012043	1.4362	46721000	2	3583	Plasma membrane calcium-transporting ATPase 3 OS=Homo sapiens OX=9606 GN=ATP2B3 PE=1 SV=3
P23634	P23634	Plasma membrane calcium-transporting ATPase 4	ATP2B4	-0.667037	13.4752	13.6507	13.2243	12.6063	12.7126	13.0301	2		+	2.03148	0.00238139	1.70288	0.0163853	7	2	9.3	2.4	2.4	137.92	0	2.772	32148000	2	1716	Plasma membrane calcium-transporting ATPase 4 OS=Homo sapiens OX=9606 GN=ATP2B4 PE=1 SV=2
P98194	P98194	Calcium-transporting ATPase type 2C member 1	ATP2C1	-0.326575	14.1967	14.2764	13.9271	13.7954	13.7436	13.8815	8		+	1.98622	0.0026685	1.35004	0.0323917	8	8	13.4	13.4	13.4	100.58	0	22.107	206920000	9	2786	Calcium-transporting ATPase type 2C member 1 OS=Homo sapiens OX=9606 GN=ATP2C1 PE=1 SV=3
P25705	P25705	ATP synthase subunit alpha, mitochondrial	ATP5A1	0.0597191	18.9777	19.0133	18.7807	19.0214	18.9891	18.9403	38			0.193277	0.356791	0.322151	0.522262	38	38	62.2	62.2	62.2	59.75	0	323.31	53771000000	234	1748	ATP synthase subunit alpha, mitochondrial OS=Homo sapiens OX=9606 GN=ATP5F1A PE=1 SV=1
P06576	P06576	ATP synthase subunit beta, mitochondrial	ATP5B	0.129567	19.4621	19.1334	19.0377	19.3808	19.3466	19.2945	30			0.257512	0.280933	0.422067	0.390203	30	30	79.2	79.2	79.2	56.559	0	323.31	24220000000	254	1225	ATP synthase subunit beta, mitochondrial OS=Homo sapiens OX=9606 GN=ATP5F1B PE=1 SV=3
P36542	P36542	ATP synthase subunit gamma, mitochondrial	ATP5C1	0.218302	17.0004	16.8743	16.5591	17.0736	17.0366	16.9785	13			0.653912	0.076299	0.747238	0.157221	13	13	43	43	43	32.996	0	47.12	4640400000	33	1981	ATP synthase subunit gamma, mitochondrial OS=Homo sapiens OX=9606 GN=ATP5F1C PE=1 SV=1
P30049	P30049	ATP synthase subunit delta, mitochondrial	ATP5D	-0.00932916	15.7161	15.7811	15.7168	15.7431	15.7679	15.675	4		+	0.961657	0.0312923	0.0948302	0.875228	4	4	41.1	41.1	41.1	17.49	0	155.37	1733800000	23	1846	ATP synthase subunit delta, mitochondrial OS=Homo sapiens OX=9606 GN=ATP5F1D PE=1 SV=2
P56381;Q5VTU8	P56381	ATP synthase subunit epsilon, mitochondrial	ATP5E	0.016984	14.8805	15.3446	15.0316	15.07	15.1408	15.0969	3			0.067989	0.61906	0.0418578	0.942369	3	3	41.2	41.2	41.2	5.7797	0.0023709	1.1702	1634200000	5	2488	ATP synthase subunit epsilon, mitochondrial OS=Homo sapiens OX=9606 GN=ATP5F1E PE=1 SV=2
P24539	P24539	ATP synthase F(0) complex subunit B1, mitochondrial	ATP5F1	-0.540919	13.5746	14.1329	13.8784	13.2553	13.2066	13.5012	3		+	2.08952	0.00203655	1.36331	0.0312147	3	3	13.7	13.7	13.7	28.908	0	7.3033	119820000	5	1728	ATP synthase F(0) complex subunit B1, mitochondrial OS=Homo sapiens OX=9606 GN=ATP5PB PE=1 SV=2
O75947	O75947	ATP synthase subunit d, mitochondrial	ATP5H	-0.328265	15.6794	15.9927	15.7522	15.4421	15.3832	15.6142	8		+	1.98764	0.00265979	1.31059	0.0355892	8	8	61.5	61.5	61.5	18.491	0	28.616	470540000	15	883	ATP synthase subunit d, mitochondrial OS=Homo sapiens OX=9606 GN=ATP5PD PE=1 SV=3
P56385	P56385	ATP synthase subunit e, mitochondrial	ATP5I	0.254733	13.2156	13.66	13.3467	13.7188	13.555	13.7127	3		+	0.946846	0.0325311	0.829814	0.124064	3	3	31.9	31.9	31.9	7.9331	0	2.6284	76861000	6	2489	ATP synthase subunit e, mitochondrial OS=Homo sapiens OX=9606 GN=ATP5ME PE=1 SV=2
P18859	P18859	ATP synthase-coupling factor 6, mitochondrial	ATP5J	0.0962995	17.2671	17.467	17.0841	17.3782	17.3516	17.3773	7			0.292433	0.247234	0.362212	0.465648	7	7	55.6	55.6	55.6	12.587	0	190.94	7347100000	37	1599	ATP synthase-coupling factor 6, mitochondrial OS=Homo sapiens OX=9606 GN=ATP5PF PE=1 SV=1
O75964	O75964	ATP synthase subunit g, mitochondrial	ATP5L	-0.265431	14.1514	14.7992	14.3126	14.0428	14.0694	14.3547	3			0.604111	0.0886373	0.534896	0.282366	3	3	35.9	35.9	35.9	11.428	0	7.0865	141550000	7	888	ATP synthase subunit g, mitochondrial OS=Homo sapiens OX=9606 GN=ATP5MG PE=1 SV=3
P48047	P48047	ATP synthase subunit O, mitochondrial	ATP5O	0.0167116	17.2167	17.453	17.2007	17.2869	17.3129	17.3207	11			0.245381	0.293198	0.0711729	0.906849	11	11	57.7	57.7	57.7	23.277	0	178.54	5936100000	59	2160	ATP synthase subunit O, mitochondrial OS=Homo sapiens OX=9606 GN=ATP5PO PE=1 SV=1
Q99766	Q99766	ATP synthase subunit s, mitochondrial	ATP5S	0.279097	10.4189	10.8106	10.6905	10.9863	10.9755	10.7955	1		+	0.90682	0.0360749	0.99668	0.0792651	1	1	4.2	4.2	4.2	24.866	0.0076306	0.87678	5204700	1	5998	ATP synthase subunit s, mitochondrial OS=Homo sapiens OX=9606 GN=DMAC2L PE=1 SV=3
Q9NW81	Q9NW81	ATP synthase subunit s-like protein	ATP5SL	-0.310445	13.5397	13.3295	13.5235	13.2822	13.0405	13.1386	4		+	1.03807	0.0256476	1.47737	0.0243144	4	4	19.8	19.8	19.8	29.267	0	20.973	254370000	5	7045	Distal membrane-arm assembly complex protein 2 OS=Homo sapiens OX=9606 GN=DMAC2 PE=1 SV=3
Q15904	Q15904	V-type proton ATPase subunit S1	ATP6AP1	-0.0948248	12.5065	12.9872	12.9055	12.7031	12.6621	12.7496	3			0.765538	0.05474	0.249353	0.638371	3	3	8.9	8.9	8.9	52.025	0	6.2076	446300000	3	3528	V-type proton ATPase subunit S1 OS=Homo sapiens OX=9606 GN=ATP6AP1 PE=1 SV=2
O75787	O75787	Renin receptor	ATP6AP2	-0.162711	13.8204	13.9127	13.8746	13.7528	13.6727	13.6941	2		+	2.49491	0.000788706	1.9753	0.0101066	2	2	7.7	7.7	7.7	39.008	0	3.5805	26886000	3	855	Renin receptor OS=Homo sapiens OX=9606 GN=ATP6AP2 PE=1 SV=2
Q93050	Q93050	V-type proton ATPase 116 kDa subunit a isoform 1	ATP6V0A1	-0.18239	15.4757	15.5615	15.3325	15.1888	15.2135	15.4202	14		+	1.0943	0.021987	0.854167	0.11665	14	14	20.8	20.8	20.8	96.412	0	52.961	423260000	20	5396	V-type proton ATPase 116 kDa subunit a isoform 1 OS=Homo sapiens OX=9606 GN=ATP6V0A1 PE=1 SV=3
Q9Y487	Q9Y487	V-type proton ATPase 116 kDa subunit a isoform 2	ATP6V0A2	-0.353585	14.9038	15.0258	14.6979	14.3918	14.4863	14.6888	10		+	2.09587	0.00198533	1.27826	0.0384244	10	10	16	16	16	98.081	0	33.269	193640000	13	7830	V-type proton ATPase 116 kDa subunit a isoform 2 OS=Homo sapiens OX=9606 GN=ATP6V0A2 PE=1 SV=2
P61421	P61421	V-type proton ATPase subunit d 1	ATP6V0D1	0.859978	15.6409	15.6325	15.6444	16.4937	16.49	16.5141	11		+	7.51646	0	7.28807	0	11	11	42.7	42.7	42.7	40.329	0	84.216	1914100000	29	2572	V-type proton ATPase subunit d 1 OS=Homo sapiens OX=9606 GN=ATP6V0D1 PE=1 SV=1
Q8N8Y2	Q8N8Y2	V-type proton ATPase subunit d 2	ATP6V0D2	0.377865	11.896	12.1971	12.3324	12.3433	12.5733	12.6425	1		+	1.49978	0.00863028	1.12799	0.0565308	1	1	4.3	4.3	4.3	40.426	0	3.5909	53818000	1	4870	V-type proton ATPase subunit d 2 OS=Homo sapiens OX=9606 GN=ATP6V0D2 PE=2 SV=1
P38606	P38606	V-type proton ATPase catalytic subunit A	ATP6V1A	0.192334	18.0043	17.9243	18.0571	18.1784	18.2071	18.1772	37		+	2.82602	0.000248991	2.07183	0.00889409	37	37	70.7	70.7	70.7	68.303	0	323.31	14673000000	98	2009	V-type proton ATPase catalytic subunit A OS=Homo sapiens OX=9606 GN=ATP6V1A PE=1 SV=2
P21281;P15313	P21281	V-type proton ATPase subunit B, brain isoform	ATP6V1B2	0.125449	18.0295	18.1046	18.0968	18.1907	18.2171	18.1994	32		+	1.73565	0.00524175	2.1259	0.00792449	32	32	75.5	75.5	75.5	56.5	0	318.24	8215900000	132	1653	V-type proton ATPase subunit B, brain isoform OS=Homo sapiens OX=9606 GN=ATP6V1B2 PE=1 SV=3
P21283	P21283	V-type proton ATPase subunit C 1	ATP6V1C1	0.491819	16.8841	17.0677	16.9902	17.4543	17.4895	17.4738	24		+	3.77079	9.56938e-05	3.08775	0.00176577	24	24	58.4	58.4	58.4	43.941	0	86.413	1482100000	43	1654	V-type proton ATPase subunit C 1 OS=Homo sapiens OX=9606 GN=ATP6V1C1 PE=1 SV=4
Q9Y5K8	Q9Y5K8	V-type proton ATPase subunit D	ATP6V1D	-0.136395	15.9255	15.9692	15.959	15.7938	15.8924	15.7582	10		+	1.49303	0.00874089	1.49457	0.0236651	10	10	43.3	43.3	43.3	28.262	0	65	1288600000	23	7901	V-type proton ATPase subunit D OS=Homo sapiens OX=9606 GN=ATP6V1D PE=1 SV=1
P36543;Q96A05	P36543	V-type proton ATPase subunit E 1	ATP6V1E1	0.102832	17.2088	17.2251	17.1969	17.3232	17.345	17.2712	14		+	2.60608	0.000590495	1.93307	0.0109978	14	14	61.5	61.5	61.5	26.145	0	51.031	2706000000	49	1982	V-type proton ATPase subunit E 1 OS=Homo sapiens OX=9606 GN=ATP6V1E1 PE=1 SV=1
Q16864	Q16864	V-type proton ATPase subunit F	ATP6V1F	-0.350773	15.9722	15.8406	15.8163	15.5217	15.5842	15.4709	5		+	2.09197	0.00203149	2.41069	0.00480893	5	5	63	63	63	13.37	0	24.847	1076100000	16	3602	V-type proton ATPase subunit F OS=Homo sapiens OX=9606 GN=ATP6V1F PE=1 SV=2
O75348	O75348	V-type proton ATPase subunit G 1	ATP6V1G1	0.313583	15.1629	15.1592	15.3519	15.5376	15.5945	15.4828	5		+	2.12076	0.00183719	1.9307	0.0109691	5	4	42.4	42.4	29.7	13.757	0	40.384	2507700000	14	776	V-type proton ATPase subunit G 1 OS=Homo sapiens OX=9606 GN=ATP6V1G1 PE=1 SV=3
Q9UI12	Q9UI12	V-type proton ATPase subunit H	ATP6V1H	0.171195	16.4273	16.7222	16.6668	16.7421	16.7873	16.8004	19			0.757069	0.056141	0.863596	0.113593	19	19	46.2	46.2	46.2	55.882	0	75.391	2914800000	42	7408	V-type proton ATPase subunit H OS=Homo sapiens OX=9606 GN=ATP6V1H PE=1 SV=1
Q5TC12;REV__Q15738	Q5TC12	ATP synthase mitochondrial F1 complex assembly factor 1	ATPAF1	-0.204748	14.739	14.9112	14.7393	14.6047	14.6232	14.5473	8		+	2.10132	0.00194105	1.53074	0.0219527	8	8	27.4	27.4	27.4	36.436	0	15.594	114440000	9	3901	ATP synthase mitochondrial F1 complex assembly factor 1 OS=Homo sapiens OX=9606 GN=ATPAF1 PE=1 SV=1
Q8N5M1	Q8N5M1	ATP synthase mitochondrial F1 complex assembly factor 2	ATPAF2	-0.0565888	12.3317	12.5656	12.5805	12.4848	12.427	12.3962	2		+	2.35221	0.00102266	0.267264	0.609265	2	2	10.7	10.7	10.7	32.772	0	5.834	19714000	2	4827	ATP synthase mitochondrial F1 complex assembly factor 2 OS=Homo sapiens OX=9606 GN=ATPAF2 PE=1 SV=1
Q9UII2	Q9UII2	ATPase inhibitor, mitochondrial	ATPIF1	0.095355	15.495	15.9837	15.5727	15.7679	15.8085	15.761	7			0.11128	0.501943	0.247727	0.640816	7	7	29.2	29.2	29.2	12.249	0	7.7124	1784300000	14	7422	ATPase inhibitor, mitochondrial OS=Homo sapiens OX=9606 GN=ATP5IF1 PE=1 SV=1
Q13535	Q13535	Serine/threonine-protein kinase ATR	ATR	0.177612	15.3756	15.634	15.5854	15.6918	15.6874	15.7487	20		+	1.62436	0.00655522	1.02045	0.0745181	20	20	7.9	7.9	7.9	301.36	0	18.621	129230000	21	3158	Serine/threonine-protein kinase ATR OS=Homo sapiens OX=9606 GN=ATR PE=1 SV=3
Q8WXE1	Q8WXE1	ATR-interacting protein	ATRIP	0.014788	13.8574	14.3942	14.2149	14.1705	14.1537	14.1866	7			0.73693	0.0595135	0.0315409	0.957367	7	7	9.2	9.2	9.2	85.837	0	9.7284	88484000	8	5243	ATR-interacting protein OS=Homo sapiens OX=9606 GN=ATRIP PE=1 SV=1
O75882	O75882	Attractin	ATRN	0.139022	12.4538	13.2576	12.9213	13.0381	12.9717	13.0399	4			0.255359	0.282749	0.233112	0.666126	4	4	4.3	4.3	4.3	158.54	0	5.1125	27186000	4	871	Attractin OS=Homo sapiens OX=9606 GN=ATRN PE=1 SV=2
P46100	P46100	Transcriptional regulator ATRX	ATRX	-0.0903956	17.7268	17.8293	17.784	17.6647	17.6775	17.7266	52		+	2.36244	0.000962899	1.20847	0.0460722	52	52	21.5	21.5	21.5	282.58	0	121.06	1992900000	76	2125	Transcriptional regulator ATRX OS=Homo sapiens OX=9606 GN=ATRX PE=1 SV=5
Q9UBB4	Q9UBB4	Ataxin-10	ATXN10	-0.112425	18.064	18.0315	18.0603	17.9375	17.9307	17.9503	27		+	4.01	0.000115108	3.17289	0.00147875	27	27	57.7	57.7	57.7	53.488	0	135.66	8673600000	105	7278	Ataxin-10 OS=Homo sapiens OX=9606 GN=ATXN10 PE=1 SV=1
P0C7T5	P0C7T5	Ataxin-1-like	ATXN1L	-0.07492	15.1005	15.2261	15.177	15.1047	15.0928	15.0812	12		+	0.875587	0.0395092	0.942979	0.09137	12	12	22.8	22.8	22.8	73.305	0	21.951	181540000	13	1336	Ataxin-1-like OS=Homo sapiens OX=9606 GN=ATXN1L PE=1 SV=1
Q99700	Q99700	Ataxin-2	ATXN2	-0.465246	16.4643	16.5156	16.4134	16.0021	16.0099	15.9855	26		+	4.38866	0	3.97621	0.000375	28	26	28.4	27.7	27.7	140.28	0	148.05	1048400000	39	5984	Ataxin-2 OS=Homo sapiens OX=9606 GN=ATXN2 PE=1 SV=2
Q8WWM7	Q8WWM7	Ataxin-2-like protein	ATXN2L	-0.0507329	18.5395	18.593	18.5568	18.5345	18.4989	18.5037	39		+	2.58472	0.000657371	1.23411	0.0427939	39	37	40.6	40.6	39.8	113.37	0	323.31	8319700000	123	5229	Ataxin-2-like protein OS=Homo sapiens OX=9606 GN=ATXN2L PE=1 SV=2
P54252	P54252	Ataxin-3	ATXN3	-0.202883	14.315	14.0408	14.0968	13.9893	13.9389	13.9157	6		+	1.68065	0.00585996	1.10404	0.0601708	6	6	24.9	24.9	24.9	41.25	0	102.06	273960000	10	2415	Ataxin-3 OS=Homo sapiens OX=9606 GN=ATXN3 PE=1 SV=5
Q9ULK2	Q9ULK2	Ataxin-7-like protein 1	ATXN7L1	-0.830123	10.3319	10.5132	10.2496	9.78331	9.37165	9.44938	1		+	2.86339	0.00023571	2.30038	0.00587998	1	1	3	3	3	91.513	0	4.0199	5942700	2	7538	Ataxin-7-like protein 1 OS=Homo sapiens OX=9606 GN=ATXN7L1 PE=1 SV=3
Q14CW9	Q14CW9	Ataxin-7-like protein 3	ATXN7L3	0.110303	12.9611	13.1961	13.4144	13.4057	13.2489	13.2479	4			0.662156	0.0745263	0.320843	0.524496	4	4	15	15	15	38.651	0	5.1768	23770000	4	3356	Ataxin-7-like protein 3 OS=Homo sapiens OX=9606 GN=ATXN7L3 PE=1 SV=1
Q96GX2	Q96GX2	Putative ataxin-7-like protein 3B	ATXN7L3B	0.56362	13.8631	13.9828	13.8855	14.4752	14.4546	14.4924	4		+	4.29629	0.000151229	3.90468	0.000345324	4	4	48.5	48.5	48.5	10.771	0	26.597	201330000	11	5664	Ataxin-7-like protein 3B OS=Homo sapiens OX=9606 GN=ATXN7L3B PE=1 SV=2
Q13825	Q13825	Methylglutaconyl-CoA hydratase, mitochondrial	AUH	0.330123	9.5892	10.1812	9.97287	10.2604	10.2731	10.2002	1		+	0.812563	0.0474412	0.879329	0.108565	1	1	4.1	4.1	4.1	35.608	0.002254	1.2756	2239700	1	3205	Methylglutaconyl-CoA hydratase, mitochondrial OS=Homo sapiens OX=9606 GN=AUH PE=1 SV=1
Q9H7T9	Q9H7T9	Aurora kinase A and ninein-interacting protein	AUNIP	-0.421404	9.29951	9.86439	9.44176	8.59701	9.4953	9.24914	1			0.749951	0.0573454	0.593981	0.239397	1	1	3.4	3.4	3.4	40.252	0.0023819	1.2505	1687400	1	6622	Aurora kinase A and ninein-interacting protein OS=Homo sapiens OX=9606 GN=AUNIP PE=1 SV=1
O14965	O14965	Aurora kinase A	AURKA	-0.324041	15.6573	15.9313	15.9049	15.5071	15.5414	15.4728	12		+	2.67294	0.000491821	1.65085	0.017769	12	11	36	36	34	45.809	0	27.294	342640000	17	405	Aurora kinase A OS=Homo sapiens OX=9606 GN=AURKA PE=1 SV=2
Q9NWT8	Q9NWT8	Aurora kinase A-interacting protein	AURKAIP1	0.174681	12.9657	13.2756	12.6197	13.1501	13.072	13.1628	1			0.312174	0.231009	0.383632	0.438775	1	1	5	5	5	22.354	0.0008129	1.6908	96022000	3	7065	Aurora kinase A-interacting protein OS=Homo sapiens OX=9606 GN=AURKAIP1 PE=1 SV=1
Q96GD4;Q9UQB9	Q96GD4	Aurora kinase B	AURKB	-0.194937	15.7254	15.895	15.8021	15.657	15.6469	15.5338	9		+	2.37897	0.000932579	1.43925	0.0262218	10	9	34.9	32.6	32.6	39.31	0	18.99	358450000	16	5653	Aurora kinase B OS=Homo sapiens OX=9606 GN=AURKB PE=1 SV=3
Q9NQS1	Q9NQS1	Cell death regulator Aven	AVEN	0.282842	15.9275	16.0344	16.0504	16.2639	16.3335	16.2634	17		+	3.23545	0.000145736	2.48264	0.00464698	17	17	52.5	52.5	52.5	38.506	0	138.42	752670000	28	6857	Cell death regulator Aven OS=Homo sapiens OX=9606 GN=AVEN PE=1 SV=1
Q8NBF6	Q8NBF6	Late secretory pathway protein AVL9 homolog	AVL9	0.257003	15.2189	15.3843	15.3053	15.541	15.514	15.6244	11		+	1.65133	0.00619826	1.93758	0.0109116	11	11	20.5	20.5	20.5	71.947	0	32.55	281020000	18	4907	Late secretory pathway protein AVL9 homolog OS=Homo sapiens OX=9606 GN=AVL9 PE=1 SV=1
O15169	O15169	Axin-1	AXIN1	-0.382607	13.3221	13.6861	13.5758	13.2468	13.1306	13.0587	5		+	1.82346	0.00421426	1.46809	0.0247768	8	5	9.4	7.8	7.8	95.634	0	5.8025	47054000	5	449	Axin-1 OS=Homo sapiens OX=9606 GN=AXIN1 PE=1 SV=2
Q9H6S1	Q9H6S1	5-azacytidine-induced protein 2	AZI2	-0.267517	13.3499	13.3388	13.2183	12.9784	12.9563	13.1697	4		+	2.19665	0.00151427	1.54533	0.0212963	4	4	11.2	11.2	11.2	44.934	0	2.3786	77550000	4	6596	5-azacytidine-induced protein 2 OS=Homo sapiens OX=9606 GN=AZI2 PE=1 SV=1
P61769	P61769	Beta-2-microglobulin;Beta-2-microglobulin form pI 5.3	B2M	0.235406	16.7959	16.2863	16.9607	16.9796	16.9894	16.7801	7		+	1.21545	0.0163379	0.477119	0.333313	7	7	57.1	57.1	57.1	13.714	0	88.954	9767100000	27	2579	Beta-2-microglobulin OS=Homo sapiens OX=9606 GN=B2M PE=1 SV=1
Q96L58	Q96L58	Beta-1,3-galactosyltransferase 6	B3GALT6	0.0368071	13.4366	13.5774	13.3457	13.4578	13.428	13.5843	6		+	1.44598	0.00968927	0.167973	0.768844	6	6	18.8	18.8	18.8	37.137	0	4.9194	69834000	6	5761	Beta-1,3-galactosyltransferase 6 OS=Homo sapiens OX=9606 GN=B3GALT6 PE=1 SV=2
Q6Y288	Q6Y288	Beta-1,3-glucosyltransferase	B3GALTL	-0.570701	14.2458	14.2728	14.3494	13.7176	13.6881	13.7502	2		+	5.87142	0	4.04135	0	2	2	5.6	5.6	5.6	56.563	0	18.796	121010000	3	4219	Beta-1,3-glucosyltransferase OS=Homo sapiens OX=9606 GN=B3GLCT PE=1 SV=2
O94766	O94766	Galactosylgalactosylxylosylprotein 3-beta-glucuronosyltransferase 3	B3GAT3	-0.075517	14.3472	14.4409	14.2969	14.2004	14.2342	14.4239	5			0.240784	0.298076	0.391758	0.428137	5	5	19.1	19.1	19.1	37.121	0	4.3024	116500000	5	907	Galactosylgalactosylxylosylprotein 3-beta-glucuronosyltransferase 3 OS=Homo sapiens OX=9606 GN=B3GAT3 PE=1 SV=2
P15291	P15291	Beta-1,4-galactosyltransferase 1;Lactose synthase A protein;N-acetyllactosamine synthase;Beta-N-acetylglucosaminylglycopeptide beta-1,4-galactosyltransferase;Beta-N-acetylglucosaminyl-glycolipid beta-1,4-galactosyltransferase;Processed beta-1,4-galactosyltransferase 1	B4GALT1	0.143904	12.5109	12.1045	12.0643	12.3312	12.5333	12.247	4			0.184628	0.368848	0.361534	0.466665	4	4	16.8	16.8	16.8	43.92	0	14.715	65379000	5	1499	Beta-1,4-galactosyltransferase 1 OS=Homo sapiens OX=9606 GN=B4GALT1 PE=1 SV=5
O43286	O43286	Beta-1,4-galactosyltransferase 5	B4GALT5	0.168648	11.6843	11.3079	11.2379	11.519	11.6319	11.5851	2			0.419578	0.158713	0.520086	0.293944	2	2	6.4	6.4	6.4	45.118	0.0075071	0.88174	13947000	2	536	Beta-1,4-galactosyltransferase 5 OS=Homo sapiens OX=9606 GN=B4GALT5 PE=1 SV=1
O43505	O43505	Beta-1,4-glucuronyltransferase 1	B4GAT1	-0.112482	14.5511	14.694	14.657	14.485	14.479	14.6006	3			0.509482	0.1182	0.89975	0.103049	3	3	7.7	7.7	7.7	47.119	0	5.528	100750000	3	570	Beta-1,4-glucuronyltransferase 1 OS=Homo sapiens OX=9606 GN=B4GAT1 PE=1 SV=1
Q9UPM9	Q9UPM9	B9 domain-containing protein 1	B9D1	-0.0371726	9.65601	10.1548	9.62452	9.81809	9.67492	9.83083	1		+	0.974715	0.0302873	0.0728694	0.905066	1	1	6.9	6.9	6.9	22.775	0.0012059	1.4699	4015100	1	7605	B9 domain-containing protein 1 OS=Homo sapiens OX=9606 GN=B9D1 PE=1 SV=1
Q9NWV8	Q9NWV8	BRISC and BRCA1-A complex member 1	BABAM1	0.313277	15.8579	16.1864	16.0922	16.3206	16.3365	16.4194	8		+	1.58312	0.00722654	1.42421	0.0274621	8	8	29.5	29.5	29.5	36.56	0	102.71	827960000	17	7070	BRISC and BRCA1-A complex member 1 OS=Homo sapiens OX=9606 GN=BABAM1 PE=1 SV=1
O14867	O14867	Transcription regulator protein BACH1	BACH1	-0.219586	15.5965	15.7204	15.7187	15.4509	15.4601	15.4659	19		+	3.14899	0.000148364	2.22257	0.00644049	19	19	33.8	33.8	33.8	81.957	0	41.726	336690000	26	387	Transcription regulator protein BACH1 OS=Homo sapiens OX=9606 GN=BACH1 PE=1 SV=2
Q92934	Q92934	Bcl2-associated agonist of cell death	BAD	-0.460552	13.9279	13.9537	13.8645	13.5197	13.404	13.4407	3		+	3.32469	0.000137699	3.35703	0.000977312	3	3	20.2	20.2	20.2	18.392	0	7.4188	132080000	4	5377	Bcl2-associated agonist of cell death OS=Homo sapiens OX=9606 GN=BAD PE=1 SV=3
Q99933	Q99933	BAG family molecular chaperone regulator 1	BAG1	-0.164737	14.2585	14.4598	14.3576	14.2145	14.1685	14.1987	4		+	3.46027	0.000104283	1.29412	0.0371751	4	4	13.9	13.9	13.9	38.778	0	11.284	105860000	7	6018	BAG family molecular chaperone regulator 1 OS=Homo sapiens OX=9606 GN=BAG1 PE=1 SV=4
O95816	O95816	BAG family molecular chaperone regulator 2	BAG2	0.643193	17.2806	17.3745	17.4272	17.9591	18.0248	18.0279	16		+	4.93378	0	3.73261	0.000628571	16	16	62.1	62.1	62.1	23.772	0	79.753	6035000000	58	1059	BAG family molecular chaperone regulator 2 OS=Homo sapiens OX=9606 GN=BAG2 PE=1 SV=1
O95817	O95817	BAG family molecular chaperone regulator 3	BAG3	0.00316493	17.1811	17.331	17.3033	17.2893	17.2779	17.2577	33			0.19174	0.358785	0.0225158	0.970058	33	32	82.1	82.1	77.2	61.594	0	105.93	3579500000	71	1060	BAG family molecular chaperone regulator 3 OS=Homo sapiens OX=9606 GN=BAG3 PE=1 SV=3
O95429	O95429	BAG family molecular chaperone regulator 4	BAG4	0.144266	15.8714	15.7634	15.9108	15.9826	16.0419	15.9538	11		+	2.17392	0.00159166	1.32151	0.0347965	11	11	45.3	45.3	45.3	49.593	0	103.6	880550000	31	1012	BAG family molecular chaperone regulator 4 OS=Homo sapiens OX=9606 GN=BAG4 PE=1 SV=1
Q9UL15	Q9UL15	BAG family molecular chaperone regulator 5	BAG5	-0.100705	15.7526	15.8267	15.8366	15.668	15.7311	15.7147	13		+	2.50945	0.000739048	1.43796	0.0262903	13	13	38.7	38.7	38.7	51.199	0	46.466	830200000	22	7509	BAG family molecular chaperone regulator 5 OS=Homo sapiens OX=9606 GN=BAG5 PE=1 SV=1
P46379	P46379	Large proline-rich protein BAG6	BAG6	-0.0258121	17.4962	17.5608	17.5602	17.531	17.4976	17.5112	33			0.715449	0.063491	0.47618	0.333838	33	33	37.3	37.3	37.3	119.41	0	244.15	3849500000	82	2129	Large proline-rich protein BAG6 OS=Homo sapiens OX=9606 GN=BAG6 PE=1 SV=2
Q9P281	Q9P281	BAH and coiled-coil domain-containing protein 1	BAHCC1	0.299318	11.4295	11.9805	11.5123	11.8426	11.8753	12.1023	2		+	1.57892	0.00725826	0.72068	0.168656	2	2	1	1	1	280.01	0.0013353	1.3986	47898000	3	7237	BAH and coiled-coil domain-containing protein 1 OS=Homo sapiens OX=9606 GN=BAHCC1 PE=1 SV=4
Q8TBE0	Q8TBE0	Bromo adjacent homology domain-containing 1 protein	BAHD1	0.0617825	13.4853	13.8421	13.7487	13.6836	13.7754	13.8025	5			0.56374	0.0999521	0.212703	0.699195	5	5	7.4	7.4	7.4	84.651	0	6.5673	66365000	6	5060	Bromo adjacent homology domain-containing 1 protein OS=Homo sapiens OX=9606 GN=BAHD1 PE=1 SV=2
O14514	O14514	Brain-specific angiogenesis inhibitor 1	BAI1	-0.243251	10.6687	11.0536	10.3989	10.3509	10.5153	10.5253	1		+	0.969028	0.0306508	0.542064	0.276524	1	1	1.2	1.2	1.2	173.5	0.0023803	1.2263	7491400	1	333	Adhesion G protein-coupled receptor B1 OS=Homo sapiens OX=9606 GN=ADGRB1 PE=1 SV=2
Q9UQB8	Q9UQB8	Brain-specific angiogenesis inhibitor 1-associated protein 2	BAIAP2	-0.310784	16.9823	17.0638	17.0477	16.748	16.7169	16.6965	25		+	4.68475	0	3.3624	0.000985915	25	25	61.6	61.6	61.6	60.867	0	64.649	1686500000	49	7644	Brain-specific angiogenesis inhibitor 1-associated protein 2 OS=Homo sapiens OX=9606 GN=BAIAP2 PE=1 SV=1
Q16611	Q16611	Bcl-2 homologous antagonist/killer	BAK1	0.888378	11.5417	11.3393	11.4769	12.2749	12.2961	12.452	2		+	4.25969	0.000145455	3.3911	0.00100901	2	2	21.3	21.3	21.3	23.408	0	6.7261	17636000	2	3564	Bcl-2 homologous antagonist/killer OS=Homo sapiens OX=9606 GN=BAK1 PE=1 SV=1
O75531	O75531	Barrier-to-autointegration factor;Barrier-to-autointegration factor, N-terminally processed	BANF1	-0.0852674	17.8731	17.5584	17.6412	17.6099	17.6172	17.5897	13		+	1.00968	0.0274906	0.378688	0.445197	14	13	98.9	92.1	92.1	10.058	0	123.93	14196000000	79	822	Barrier-to-autointegration factor OS=Homo sapiens OX=9606 GN=BANF1 PE=1 SV=1
Q8N9N5	Q8N9N5	Protein BANP	BANP	-0.119745	12.868	13.1157	12.7852	12.9164	12.7521	12.7411	2			0.391831	0.174921	0.451032	0.358566	2	2	4.6	4.6	4.6	56.494	0.00041322	1.9976	23470000	2	4882	Protein BANP OS=Homo sapiens OX=9606 GN=BANP PE=1 SV=3
Q92560	Q92560	Ubiquitin carboxyl-terminal hydrolase BAP1	BAP1	-0.133214	15.5427	15.7315	15.6443	15.4948	15.4988	15.5252	9		+	1.21837	0.0162688	1.13118	0.0560985	9	9	17.1	17.1	17.1	80.361	0	33.258	226840000	13	5292	Ubiquitin carboxyl-terminal hydrolase BAP1 OS=Homo sapiens OX=9606 GN=BAP1 PE=1 SV=2
Q8IXM2	Q8IXM2	Chromatin complexes subunit BAP18	BAP18	0.129656	16.4487	16.3682	16.3341	16.5954	16.4665	16.478	10		+	1.17296	0.0183038	1.14188	0.0547625	10	10	82.6	82.6	82.6	17.9	0	204.23	2126400000	42	4658	Chromatin complexes subunit BAP18 OS=Homo sapiens OX=9606 GN=BAP18 PE=1 SV=1
Q99728	Q99728	BRCA1-associated RING domain protein 1	BARD1	-0.69755	12.8855	13.2404	13.1554	12.3842	12.4548	12.3498	6		+	2.68587	0.000470463	2.4797	0.00468531	6	6	11.5	11.5	11.5	86.647	0	12.623	46565000	6	5991	BRCA1-associated RING domain protein 1 OS=Homo sapiens OX=9606 GN=BARD1 PE=1 SV=2
Q9NY43	Q9NY43	BarH-like 2 homeobox protein	BARHL2	-0.530283	12.2037	12.5419	12.6916	11.8563	11.8516	12.1385	2		+	1.81374	0.00432094	1.42872	0.0270348	2	2	9.6	9.6	9.6	41.981	0	14.315	20629000	2	7125	BarH-like 2 homeobox protein OS=Homo sapiens OX=9606 GN=BARHL2 PE=1 SV=2
P80723	P80723	Brain acid soluble protein 1	BASP1	-0.298632	18.615	18.6623	18.3363	18.0839	18.1808	18.4531	28		+	1.18028	0.0179785	0.929267	0.095289	28	28	92.1	92.1	92.1	22.693	0	183.24	26124000000	128	2741	Brain acid soluble protein 1 OS=Homo sapiens OX=9606 GN=BASP1 PE=1 SV=2
Q9NR55	Q9NR55	Basic leucine zipper transcriptional factor ATF-like 3	BATF3	-0.0123717	8.25899	8.3993	8.52814	8.53916	8.35645	8.25371	1			0.0617532	0.639341	0.0367578	0.949245	1	1	18.9	18.9	18.9	14.467	0	4.6623	7939000	1	6884	Basic leucine zipper transcriptional factor ATF-like 3 OS=Homo sapiens OX=9606 GN=BATF3 PE=1 SV=1
Q07812	Q07812	Apoptosis regulator BAX	BAX	-0.0971657	15.6958	15.7598	15.665	15.6386	15.5528	15.6377	8		+	1.27643	0.0143851	1.14639	0.0542618	8	8	39.6	39.6	39.6	21.184	0	41.314	1031400000	24	2931	Apoptosis regulator BAX OS=Homo sapiens OX=9606 GN=BAX PE=1 SV=1
Q9NRL2	Q9NRL2	Bromodomain adjacent to zinc finger domain protein 1A	BAZ1A	0.475706	17.0611	17.1399	17.188	17.6013	17.5713	17.6435	34		+	4.50802	0	3.44046	0.00107486	34	34	26.2	26.2	26.2	178.7	0	164.62	1107900000	53	6903	Bromodomain adjacent to zinc finger domain protein 1A OS=Homo sapiens OX=9606 GN=BAZ1A PE=1 SV=2
Q9UIG0	Q9UIG0	Tyrosine-protein kinase BAZ1B	BAZ1B	0.0354366	16.4964	16.7246	16.7502	16.7392	16.6595	16.6788	30			0.205006	0.341396	0.157831	0.78424	30	30	21.4	21.4	21.4	170.9	0	46.463	541010000	37	7421	Tyrosine-protein kinase BAZ1B OS=Homo sapiens OX=9606 GN=BAZ1B PE=1 SV=2
Q9UIF9	Q9UIF9	Bromodomain adjacent to zinc finger domain protein 2A	BAZ2A	0.0462348	15.514	15.6878	15.8221	15.7454	15.7272	15.6899	20			0.175803	0.381747	0.195928	0.726851	20	20	18.1	18.1	18.1	211.2	0	221.57	493760000	26	7420	Bromodomain adjacent to zinc finger domain protein 2A OS=Homo sapiens OX=9606 GN=BAZ2A PE=1 SV=4
Q9UIF8	Q9UIF8	Bromodomain adjacent to zinc finger domain protein 2B	BAZ2B	-0.0102342	15.1635	15.5071	15.4176	15.3047	15.3261	15.4267	15			0.612729	0.0861975	0.0314858	0.957115	15	15	9.5	9.5	9.5	240.46	0	27.473	134260000	18	7419	Bromodomain adjacent to zinc finger domain protein 2B OS=Homo sapiens OX=9606 GN=BAZ2B PE=1 SV=3
Q8NFJ9	Q8NFJ9	Bardet-Biedl syndrome 1 protein	BBS1	0.394632	12.5945	12.82	12.8874	13.2172	13.1766	13.092	4		+	1.66179	0.00604635	1.8328	0.0129948	4	4	11.8	11.8	11.8	65.083	0	13.214	54997000	4	4991	Bardet-Biedl syndrome 1 protein OS=Homo sapiens OX=9606 GN=BBS1 PE=1 SV=1
Q8N3I7	Q8N3I7	Bardet-Biedl syndrome 5 protein	BBS5	0.234634	11.561	10.832	11.6068	11.6921	11.5733	11.4383	1			0.306552	0.235492	0.376464	0.447589	1	1	5.3	5.3	5.3	38.755	0	2.5996	18531000	1	4780	Bardet-Biedl syndrome 5 protein OS=Homo sapiens OX=9606 GN=BBS5 PE=1 SV=1
Q8IWZ6	Q8IWZ6	Bardet-Biedl syndrome 7 protein	BBS7	0.238698	14.453	14.6404	14.6001	14.8088	14.8059	14.795	7		+	1.97597	0.0027907	1.85679	0.0124176	7	7	10.1	10.1	10.1	80.352	0	5.6628	2159000000	8	4640	Bardet-Biedl syndrome 7 protein OS=Homo sapiens OX=9606 GN=BBS7 PE=1 SV=2
Q3SYG4	Q3SYG4	Protein PTHB1	BBS9	-0.137924	12.7265	13.1454	12.943	12.692	12.7656	12.9436	4		+	0.877315	0.0393701	0.412484	0.401792	4	4	5.7	5.7	5.7	99.279	0	19.919	28992000	4	3679	Protein PTHB1 OS=Homo sapiens OX=9606 GN=BBS9 PE=1 SV=1
Q8WY36	Q8WY36	HMG box transcription factor BBX	BBX	0.344232	14.8223	14.9197	14.8894	15.1847	15.2285	15.251	11		+	5.07489	0	3.2352	0.00142771	11	11	17.2	17.2	17.2	105.13	0	36.206	320870000	13	5253	HMG box transcription factor BBX OS=Homo sapiens OX=9606 GN=BBX PE=1 SV=1
P51572	P51572	B-cell receptor-associated protein 31	BCAP31	0.190042	15.1768	15.5173	15.4888	15.5128	15.6697	15.5705	8		+	1.23074	0.0159182	0.736595	0.161387	8	8	25.6	25.6	25.6	27.991	0	5.7555	774810000	10	2310	B-cell receptor-associated protein 31 OS=Homo sapiens OX=9606 GN=BCAP31 PE=1 SV=3
P56945;Q14511	P56945	Breast cancer anti-estrogen resistance protein 1	BCAR1	-0.179757	15.6276	15.8507	15.7128	15.5752	15.5364	15.5402	15		+	2.27434	0.00124245	1.27464	0.038786	15	15	29.1	29.1	29.1	93.371	0	55.265	554380000	22	2497	Breast cancer anti-estrogen resistance protein 1 OS=Homo sapiens OX=9606 GN=BCAR1 PE=1 SV=2
O75934	O75934	Pre-mRNA-splicing factor SPF27	BCAS2	0.13324	16.7002	16.6116	16.5801	16.7947	16.7461	16.7508	16		+	1.77799	0.00469634	1.56549	0.0206346	16	16	86.7	86.7	86.7	26.131	0	189.94	4454300000	46	878	Pre-mRNA-splicing factor SPF27 OS=Homo sapiens OX=9606 GN=BCAS2 PE=1 SV=1
Q9H6U6	Q9H6U6	Breast carcinoma-amplified sequence 3	BCAS3	-0.257257	12.6875	12.8682	12.8495	12.5201	12.5358	12.5775	5		+	1.72771	0.00529742	1.8968	0.0118325	5	5	10.7	10.7	10.7	101.24	0	44.33	74300000	7	6598	Breast carcinoma-amplified sequence 3 OS=Homo sapiens OX=9606 GN=BCAS3 PE=1 SV=3
Q8TDM0	Q8TDM0	Breast carcinoma-amplified sequence 4	BCAS4	-0.5744	10.0343	10.8403	10.2269	9.74567	9.82139	9.8112	1		+	2.13644	0.00180708	1.10622	0.0597596	1	1	7.1	7.1	7.1	22.758	0.00013996	2.3526	4568800	1	5110	Breast carcinoma-amplified sequence 4 OS=Homo sapiens OX=9606 GN=BCAS4 PE=1 SV=1
P54687	P54687	Branched-chain-amino-acid aminotransferase, cytosolic	BCAT1	0.123757	16.7202	16.6973	16.8718	16.9018	16.8799	16.8788	11		+	1.09158	0.022153	1.05196	0.0686276	11	11	33.4	33.4	33.4	42.966	0	323.31	2825900000	35	2427	Branched-chain-amino-acid aminotransferase, cytosolic OS=Homo sapiens OX=9606 GN=BCAT1 PE=1 SV=3
O15382	O15382	Branched-chain-amino-acid aminotransferase, mitochondrial	BCAT2	0.163069	15.3207	15.6633	15.3369	15.6156	15.6194	15.5752	11			0.531879	0.1104	0.656049	0.201538	11	11	36	36	36	44.287	0	80.841	805380000	18	487	Branched-chain-amino-acid aminotransferase, mitochondrial OS=Homo sapiens OX=9606 GN=BCAT2 PE=1 SV=2
Q9P287	Q9P287	BRCA2 and CDKN1A-interacting protein	BCCIP	0.0544122	17.0149	16.7748	16.9205	16.9223	16.9586	16.9926	9			0.171601	0.387854	0.304667	0.54967	9	9	42	42	42	35.979	0	76.267	3275300000	40	7238	BRCA2 and CDKN1A-interacting protein OS=Homo sapiens OX=9606 GN=BCCIP PE=1 SV=1
P06276	P06276	Cholinesterase	BCHE	0.281562	13.872	13.9955	13.9512	14.1639	14.2539	14.2455	6		+	2.32563	0.00113062	2.43779	0.00467297	6	6	14.5	14.5	14.5	68.417	0	21.319	45701000	8	1219	Cholinesterase OS=Homo sapiens OX=9606 GN=BCHE PE=1 SV=1
P12694	P12694	2-oxoisovalerate dehydrogenase subunit alpha, mitochondrial	BCKDHA	0.276392	13.6519	13.9205	13.8513	14.0877	14.0961	14.069	7		+	1.61192	0.00682819	1.57046	0.0204312	7	7	26.3	26.3	26.3	50.47	0	26.173	155860000	10	1427	2-oxoisovalerate dehydrogenase subunit alpha, mitochondrial OS=Homo sapiens OX=9606 GN=BCKDHA PE=1 SV=2
P21953	P21953	2-oxoisovalerate dehydrogenase subunit beta, mitochondrial	BCKDHB	0.110569	13.9506	14.3903	14.0471	14.2413	14.2972	14.1812	5			0.631465	0.0816821	0.331149	0.510259	5	5	15.8	15.8	15.8	43.122	0	14.144	124770000	7	1670	2-oxoisovalerate dehydrogenase subunit beta, mitochondrial OS=Homo sapiens OX=9606 GN=BCKDHB PE=1 SV=2
O14874	O14874	[3-methyl-2-oxobutanoate dehydrogenase [lipoamide]] kinase, mitochondrial	BCKDK	0.0296653	12.4143	12.8054	12.5735	12.556	12.5992	12.7269	1			0.295486	0.24473	0.0843452	0.89001	1	1	2.7	2.7	2.7	46.36	0	2.559	23970000	2	388	[3-methyl-2-oxobutanoate dehydrogenase [lipoamide]] kinase, mitochondrial OS=Homo sapiens OX=9606 GN=BCKDK PE=1 SV=2
O95999	O95999	B-cell lymphoma/leukemia 10	BCL10	0.421701	14.6422	14.6354	14.5927	15.0455	15.0845	15.0054	8		+	5.1141	0	3.97081	0.000372093	8	8	35.2	35.2	35.2	26.251	0	13.138	644590000	11	1087	B-cell lymphoma/leukemia 10 OS=Homo sapiens OX=9606 GN=BCL10 PE=1 SV=1
Q9C0K0;Q9H165	Q9C0K0	B-cell lymphoma/leukemia 11B	BCL11B	-0.0267086	12.4265	12.6926	12.8048	12.6111	12.5693	12.6633	5			0.324547	0.2213	0.0817701	0.892322	7	5	11.2	9.5	9.5	95.518	0	13.194	24319000	6	6384	B-cell lymphoma/leukemia 11B OS=Homo sapiens OX=9606 GN=BCL11B PE=1 SV=1
Q9HB09	Q9HB09	Bcl-2-like protein 12	BCL2L12	0.0412833	13.2794	13.7003	13.2996	13.4079	13.454	13.5412	4		+	0.826727	0.0455549	0.104326	0.862931	4	4	15.9	15.9	15.9	36.821	0	7.9766	103760000	6	6719	Bcl-2-like protein 12 OS=Homo sapiens OX=9606 GN=BCL2L12 PE=1 SV=1
Q9BXK5	Q9BXK5	Bcl-2-like protein 13	BCL2L13	0.328966	15.5097	15.6813	15.6493	15.8582	16.0227	15.9463	14		+	2.66187	0.000488982	2.01068	0.00960222	14	14	45.4	45.4	45.4	52.723	0	149.36	525270000	25	6268	Bcl-2-like protein 13 OS=Homo sapiens OX=9606 GN=BCL2L13 PE=1 SV=1
Q92843	Q92843	Bcl-2-like protein 2	BCL2L2	-0.315725	11.1305	11.4218	11.5844	11.1522	11.1104	10.9269	3		+	1.51299	0.00831813	0.988753	0.0811601	3	3	30.1	30.1	30.1	20.746	0	7.288	42812000	4	5356	Bcl-2-like protein 2 OS=Homo sapiens OX=9606 GN=BCL2L2 PE=1 SV=2
P20749	P20749	B-cell lymphoma 3 protein	BCL3	-0.382027	14.155	14.022	14.0284	13.7258	13.6898	13.6436	6		+	3.22135	0.000144615	2.82206	0.00297154	6	6	20.5	20.5	20.5	47.583	0	21.566	124970000	8	1643	B-cell lymphoma 3 protein OS=Homo sapiens OX=9606 GN=BCL3 PE=1 SV=2
Q4VC05	Q4VC05	B-cell CLL/lymphoma 7 protein family member A	BCL7A	-0.112411	15.478	15.576	15.5055	15.3869	15.3909	15.4444	8		+	1.56125	0.00752916	1.50373	0.023062	8	6	44.8	44.8	39.5	22.81	0	103.23	500160000	18	3717	B-cell CLL/lymphoma 7 protein family member A OS=Homo sapiens OX=9606 GN=BCL7A PE=1 SV=1
Q9BQE9	Q9BQE9	B-cell CLL/lymphoma 7 protein family member B	BCL7B	-0.685161	12.1756	12.4507	12.334	11.7247	11.6602	11.5199	2		+	3.26916	0.000149325	2.62357	0.00407384	4	2	24.8	19.3	19.3	22.195	0	9.3517	100410000	4	6055	B-cell CLL/lymphoma 7 protein family member B OS=Homo sapiens OX=9606 GN=BCL7B PE=1 SV=1
Q8WUZ0	Q8WUZ0	B-cell CLL/lymphoma 7 protein family member C	BCL7C	-0.897937	12.6702	12.5546	12.5428	11.6742	11.6665	11.733	4		+	4.95831	0	4.40125	0	5	4	32.3	32.3	32.3	23.468	0	19.804	40192000	4	5186	B-cell CLL/lymphoma 7 protein family member C OS=Homo sapiens OX=9606 GN=BCL7C PE=1 SV=3
O00512	O00512	B-cell CLL/lymphoma 9 protein	BCL9	0.102798	14.1018	14.137	14.1514	14.2829	14.2519	14.1637	12		+	0.827991	0.0453599	1.24979	0.041034	12	12	15.8	15.8	15.8	149.29	0	34.761	114530000	13	303	B-cell CLL/lymphoma 9 protein OS=Homo sapiens OX=9606 GN=BCL9 PE=1 SV=4
Q86UU0	Q86UU0	B-cell CLL/lymphoma 9-like protein	BCL9L	-0.646224	15.6662	15.9811	15.926	15.2503	15.2088	15.1755	12		+	3.43993	0.000102752	2.53814	0.00445004	12	12	11.9	11.9	11.9	157.13	0	23.537	1446800000	15	4470	B-cell CLL/lymphoma 9-like protein OS=Homo sapiens OX=9606 GN=BCL9L PE=1 SV=1
Q9NYF8	Q9NYF8	Bcl-2-associated transcription factor 1	BCLAF1	0.0705261	18.5929	18.561	18.612	18.6585	18.6665	18.6524	49		+	2.33254	0.00108815	1.99042	0.00988939	49	48	47.4	47.4	46.2	106.12	0	196.38	12382000000	134	7134	Bcl-2-associated transcription factor 1 OS=Homo sapiens OX=9606 GN=BCLAF1 PE=1 SV=2
Q6W2J9	Q6W2J9	BCL-6 corepressor	BCOR	-0.572176	15.403	15.4726	15.4123	14.8179	14.8443	14.9092	12		+	5.2056	0	4.09555	0	12	12	12	12	12	192.19	0	39.326	192220000	16	4209	BCL-6 corepressor OS=Homo sapiens OX=9606 GN=BCOR PE=1 SV=1
Q5H9F3	Q5H9F3	BCL-6 corepressor-like protein 1	BCORL1	-0.236275	15.4213	15.5872	15.4343	15.2251	15.2598	15.249	18		+	1.59035	0.00714425	1.91737	0.0112629	18	18	16.1	16.1	16.1	182.52	0	58.168	171810000	19	3789	BCL-6 corepressor-like protein 1 OS=Homo sapiens OX=9606 GN=BCORL1 PE=1 SV=1
P11274	P11274	Breakpoint cluster region protein	BCR	0.193776	15.6766	15.8506	15.7806	15.9172	15.9806	15.9915	24		+	1.65893	0.00610621	1.59801	0.0191509	24	21	23.2	23.2	21.7	142.82	0	52.128	573430000	31	1397	Breakpoint cluster region protein OS=Homo sapiens OX=9606 GN=BCR PE=1 SV=2
Q9Y276	Q9Y276	Mitochondrial chaperone BCS1	BCS1L	0.119629	14.3321	14.7742	14.4082	14.4522	14.5971	14.824	7			0.159488	0.407333	0.275812	0.595896	7	7	19.6	19.6	19.6	47.534	0	21.841	106950000	9	7677	Mitochondrial chaperone BCS1 OS=Homo sapiens OX=9606 GN=BCS1L PE=1 SV=1
Q02338	Q02338	D-beta-hydroxybutyrate dehydrogenase, mitochondrial	BDH1	0.190342	14.8017	15.0308	14.8436	15.1218	15.1204	15.0049	8		+	0.845583	0.0431379	1.11354	0.0585377	8	8	35.6	35.6	35.6	38.157	0	61.158	475810000	12	2849	D-beta-hydroxybutyrate dehydrogenase, mitochondrial OS=Homo sapiens OX=9606 GN=BDH1 PE=1 SV=3
Q9BUT1	Q9BUT1	3-hydroxybutyrate dehydrogenase type 2	BDH2	0.361005	15.2791	15.4858	15.3446	15.7208	15.7008	15.771	7		+	3.00269	0.000189225	2.30152	0.00589398	7	7	30.2	30.2	30.2	26.724	0	31.876	974520000	15	6188	3-hydroxybutyrate dehydrogenase type 2 OS=Homo sapiens OX=9606 GN=BDH2 PE=1 SV=2
Q14457	Q14457	Beclin-1	BECN1	-0.054821	13.8066	13.9123	13.8546	13.8593	13.7405	13.8091	5		+	0.96599	0.0309334	0.523653	0.291385	5	5	12.7	12.7	12.7	51.896	0	18.457	75301000	6	3284	Beclin-1 OS=Homo sapiens OX=9606 GN=BECN1 PE=1 SV=2
Q5T5X7	Q5T5X7	BEN domain-containing protein 3	BEND3	0.179214	14.6776	14.7525	14.8005	14.8437	15.1298	14.7947	14			0.755426	0.0564477	0.744731	0.158219	14	14	24.4	24.4	24.4	94.474	0	42.37	200280000	15	3877	BEN domain-containing protein 3 OS=Homo sapiens OX=9606 GN=BEND3 PE=1 SV=1
Q7L4P6	Q7L4P6	BEN domain-containing protein 5	BEND5	-0.249645	14.1654	14.5666	14.334	14.1716	14.1682	13.9772	1		+	0.839148	0.0439547	0.874626	0.109821	1	1	1.7	1.7	1.7	48.181	0.0078771	0.85046	5550900000	6	4319	BEN domain-containing protein 5 OS=Homo sapiens OX=9606 GN=BEND5 PE=1 SV=1
O15155	O15155	BET1 homolog	BET1	-0.350598	13.6703	13.9124	13.8363	13.3768	13.5486	13.4418	2		+	2.03465	0.00235111	1.79854	0.0141935	2	2	28.8	28.8	28.8	13.289	0.0022514	1.2645	106950000	2	445	BET1 homolog OS=Homo sapiens OX=9606 GN=BET1 PE=1 SV=1
Q9NYM9	Q9NYM9	BET1-like protein	BET1L	-0.192398	14.0626	14.0261	13.835	13.8452	13.7461	13.7553	2		+	1.11778	0.0208087	1.16984	0.0509525	2	2	22.5	22.5	22.5	12.388	0	3.9853	56297000	4	7144	BET1-like protein OS=Homo sapiens OX=9606 GN=BET1L PE=1 SV=1
P21810	P21810	Biglycan	BGN	-0.52513	12.9006	13.0967	12.8829	12.4987	12.4072	12.3989	4		+	2.65546	0.000508102	2.64645	0.004	4	4	15.5	15.5	15.5	41.654	0	3.094	79428000	5	1667	Biglycan OS=Homo sapiens OX=9606 GN=BGN PE=1 SV=2
Q93088	Q93088	Betaine--homocysteine S-methyltransferase 1	BHMT	-0.0536308	9.22434	9.41157	9.61141	9.29043	9.15211	9.64389	1			0.0124071	0.883857	0.104905	0.862181	1	1	5.9	5.9	5.9	44.998	0	7.1829	3143500	2	5404	Betaine--homocysteine S-methyltransferase 1 OS=Homo sapiens OX=9606 GN=BHMT PE=1 SV=2
Q96G01	Q96G01	Protein bicaudal D homolog 1	BICD1	-0.451062	15.1788	15.3759	15.224	14.8076	14.8082	14.8097	13		+	3.7726	9.58084e-05	2.78664	0.00309005	18	13	24.1	20	20	110.75	0	43.526	227580000	17	5638	Protein bicaudal D homolog 1 OS=Homo sapiens OX=9606 GN=BICD1 PE=1 SV=3
Q8TD16	Q8TD16	Protein bicaudal D homolog 2	BICD2	0.202264	17.7255	17.8163	17.7458	17.9715	17.972	17.9509	40		+	3.41117	0.000100448	2.68938	0.00382368	40	35	54.2	54.2	49.4	93.532	0	162.53	3952400000	84	5098	Protein bicaudal D homolog 2 OS=Homo sapiens OX=9606 GN=BICD2 PE=1 SV=1
P55957	P55957	BH3-interacting domain death agonist;BH3-interacting domain death agonist p15;BH3-interacting domain death agonist p13;BH3-interacting domain death agonist p11	BID	0.0770102	15.9628	16.1181	16.198	16.1852	16.1651	16.1597	10			0.737517	0.0594045	0.481552	0.328569	10	10	60.5	60.5	60.5	21.994	0	133.38	1889000000	47	2476	BH3-interacting domain death agonist OS=Homo sapiens OX=9606 GN=BID PE=1 SV=1
O00499;Q9UBW5;P49418	O00499	Myc box-dependent-interacting protein 1	BIN1	-0.364415	17.2827	17.3667	17.2989	16.9812	16.941	16.9329	21		+	4.76994	0	3.59449	0.000813239	21	21	41.3	41.3	41.3	64.699	0	123.97	3154400000	52	300	Myc box-dependent-interacting protein 1 OS=Homo sapiens OX=9606 GN=BIN1 PE=1 SV=1
Q9NQY0	Q9NQY0	Bridging integrator 3	BIN3	0.117206	15.1906	15.0428	14.9775	15.1929	15.1793	15.1904	7		+	0.895567	0.0374257	0.862728	0.11386	7	7	30	30	30	29.665	0	23.036	168110000	7	6868	Bridging integrator 3 OS=Homo sapiens OX=9606 GN=BIN3 PE=1 SV=1
Q13490	Q13490	Baculoviral IAP repeat-containing protein 2	BIRC2	0.18785	15.5525	15.746	15.6452	15.8265	15.8394	15.8414	14		+	1.67168	0.00589091	1.54406	0.0214013	14	11	23	23	18.3	69.899	0	33.55	273390000	16	3144	Baculoviral IAP repeat-containing protein 2 OS=Homo sapiens OX=9606 GN=BIRC2 PE=1 SV=2
O15392	O15392	Baculoviral IAP repeat-containing protein 5	BIRC5	0.359863	14.8752	14.9572	14.7691	15.1115	15.3469	15.2228	5		+	2.17032	0.00162741	1.83926	0.0127552	5	5	44.4	44.4	44.4	16.389	0	18.52	204160000	11	489	Baculoviral IAP repeat-containing protein 5 OS=Homo sapiens OX=9606 GN=BIRC5 PE=1 SV=3
Q9NR09	Q9NR09	Baculoviral IAP repeat-containing protein 6	BIRC6	-0.0232697	17.7544	17.8811	17.9353	17.8365	17.8092	17.8553	68		+	1.28218	0.0141188	0.157891	0.784319	68	68	21.6	21.6	21.6	530.25	0	323.31	2140800000	111	6873	Baculoviral IAP repeat-containing protein 6 OS=Homo sapiens OX=9606 GN=BIRC6 PE=1 SV=2
P54132	P54132	Bloom syndrome protein	BLM	-0.130953	16.3923	16.4546	16.3615	16.2742	16.2446	16.2969	25		+	2.56314	0.0006647	1.85711	0.0124227	25	25	23.9	23.9	23.9	159	0	60.99	482350000	34	2412	Bloom syndrome protein OS=Homo sapiens OX=9606 GN=BLM PE=1 SV=1
Q13867	Q13867	Bleomycin hydrolase	BLMH	0.312699	17.9406	17.7703	17.7863	18.1248	18.1335	18.177	24		+	3.38996	0.000143986	2.27874	0.00590543	24	24	53.2	53.2	53.2	52.562	0	170.97	6151300000	72	3209	Bleomycin hydrolase OS=Homo sapiens OX=9606 GN=BLMH PE=1 SV=1
P78537	P78537	Biogenesis of lysosome-related organelles complex 1 subunit 1	BLOC1S1	0.268149	13.8368	13.5086	13.6705	13.9794	13.9653	13.8757	4		+	1.40348	0.0106539	1.25665	0.0403815	4	4	44.4	44.4	44.4	17.262	0	12.847	72966000	7	2728	Biogenesis of lysosome-related organelles complex 1 subunit 1 OS=Homo sapiens OX=9606 GN=BLOC1S1 PE=1 SV=2
Q6QNY1	Q6QNY1	Biogenesis of lysosome-related organelles complex 1 subunit 2	BLOC1S2	0.0845661	13.8504	13.7181	14.0415	13.932	14.0645	13.8672	5			0.579766	0.0953775	0.313079	0.536957	5	4	46.5	46.5	38.7	15.961	0	148.03	174750000	9	4174	Biogenesis of lysosome-related organelles complex 1 subunit 2 OS=Homo sapiens OX=9606 GN=BLOC1S2 PE=1 SV=1
Q6QNY0	Q6QNY0	Biogenesis of lysosome-related organelles complex 1 subunit 3	BLOC1S3	-0.11982	14.3043	14.5114	14.4014	14.3072	14.3055	14.2449	6		+	0.803715	0.0488178	0.882841	0.107674	6	6	37.6	37.6	37.6	21.255	0	18.704	152360000	7	4173	Biogenesis of lysosome-related organelles complex 1 subunit 3 OS=Homo sapiens OX=9606 GN=BLOC1S3 PE=1 SV=1
Q9NUP1	Q9NUP1	Biogenesis of lysosome-related organelles complex 1 subunit 4	BLOC1S4	-0.0889963	12.9267	13.2751	13.0861	12.8814	13.053	13.0865	3			0.420525	0.158232	0.304213	0.550121	3	3	18.4	18.4	18.4	23.351	0	14.473	34148000	3	6976	Biogenesis of lysosome-related organelles complex 1 subunit 4 OS=Homo sapiens OX=9606 GN=BLOC1S4 PE=1 SV=1
Q8TDH9	Q8TDH9	Biogenesis of lysosome-related organelles complex 1 subunit 5	BLOC1S5	-0.300566	14.504	14.5017	14.4114	14.1819	14.151	14.1826	7		+	3.23478	0.000145624	3.13408	0.00156098	7	7	41.2	41.2	41.2	21.609	0	9.9329	159030000	8	5107	Biogenesis of lysosome-related organelles complex 1 subunit 5 OS=Homo sapiens OX=9606 GN=BLOC1S5 PE=1 SV=1
Q9UL45	Q9UL45	Biogenesis of lysosome-related organelles complex 1 subunit 6	BLOC1S6	-0.217429	13.4079	13.629	13.5664	13.3177	13.3563	13.2769	4		+	1.73059	0.00527187	1.44944	0.025849	4	4	35.5	35.5	35.5	19.743	0	33.502	79392000	6	7516	Biogenesis of lysosome-related organelles complex 1 subunit 6 OS=Homo sapiens OX=9606 GN=BLOC1S6 PE=1 SV=1
P53004	P53004	Biliverdin reductase A	BLVRA	0.366549	16.3558	16.5647	16.418	16.8124	16.8012	16.8244	15		+	3.27877	0.0001504	2.37988	0.00505559	15	15	37.8	37.8	37.8	33.428	0	40.104	1213100000	35	2377	Biliverdin reductase A OS=Homo sapiens OX=9606 GN=BLVRA PE=1 SV=2
P30043	P30043	Flavin reductase (NADPH)	BLVRB	-0.165734	16.9941	16.8929	16.9095	16.7956	16.7815	16.7222	13		+	1.72451	0.00535476	1.89822	0.0118068	13	13	71.4	71.4	71.4	22.119	0	188.68	4633700000	57	1842	Flavin reductase (NADPH) OS=Homo sapiens OX=9606 GN=BLVRB PE=1 SV=3
Q9H2G9	Q9H2G9	Golgin-45	BLZF1	0.240612	13.0445	13.1752	13.1697	13.4036	13.3288	13.3787	4		+	1.96571	0.00291502	2.12882	0.0078977	4	4	14	14	14	44.91	0	6.0507	31304000	5	6500	Golgin-45 OS=Homo sapiens OX=9606 GN=BLZF1 PE=1 SV=2
P35226	P35226	Polycomb complex protein BMI-1	BMI1	0.149856	15.2877	15.4646	15.7109	15.6595	15.6455	15.6077	5			0.475558	0.131408	0.534159	0.282999	5	4	17.2	17.2	14.7	36.949	0	7.8511	395840000	13	1936	Polycomb complex protein BMI-1 OS=Homo sapiens OX=9606 GN=BMI1 PE=1 SV=2
Q9NSY1	Q9NSY1	BMP-2-inducible protein kinase	BMP2K	-0.366092	12.0706	12.5483	12.4869	12.0891	11.9896	11.9287	6		+	1.95882	0.00295905	1.09533	0.061214	7	6	8.6	7.6	7.6	129.17	0	27.872	18106000	7	6949	BMP-2-inducible protein kinase OS=Homo sapiens OX=9606 GN=BMP2K PE=1 SV=2
P18075	P18075	Bone morphogenetic protein 7	BMP7	-0.854623	12.7758	13.1567	12.8383	12.144	11.877	12.1859	2		+	3.69916	8.99888e-05	2.30237	0.00575924	2	2	4.6	4.6	4.6	49.312	0.0014659	1.3654	17844000	3	1582	Bone morphogenetic protein 7 OS=Homo sapiens OX=9606 GN=BMP7 PE=1 SV=1
Q13873	Q13873	Bone morphogenetic protein receptor type-2	BMPR2	-0.310222	9.97167	10.668	10.0882	9.99196	9.71906	10.0862	1		+	1.32083	0.012979	0.570456	0.255174	1	1	1.8	1.8	1.8	115.2	0.0012079	1.4883	4733800	1	3211	Bone morphogenetic protein receptor type-2 OS=Homo sapiens OX=9606 GN=BMPR2 PE=1 SV=2
Q14692	Q14692	Ribosome biogenesis protein BMS1 homolog	BMS1	-0.0284875	17.2942	17.3055	17.3703	17.307	17.3287	17.2489	33		+	1.23884	0.0156953	0.35201	0.480153	33	33	31.4	31.4	31.4	145.81	0	253.37	1643400000	49	3322	Ribosome biogenesis protein BMS1 homolog OS=Homo sapiens OX=9606 GN=BMS1 PE=1 SV=1
Q12981	Q12981	Vesicle transport protein SEC20	BNIP1	0.352145	12.6617	12.8523	12.7937	12.8898	13.2415	13.233	2		+	1.28229	0.0141254	1.28183	0.0381483	2	2	8.8	8.8	8.8	26.132	0.0023794	1.2238	21903000	2	3040	Vesicle transport protein SEC20 OS=Homo sapiens OX=9606 GN=BNIP1 PE=1 SV=3
Q12982	Q12982	BCL2/adenovirus E1B 19 kDa protein-interacting protein 2	BNIP2	0.363379	14.0366	14.0701	14.1268	14.4355	14.4553	14.4328	6		+	3.57363	0.00011359	3.73785	0.000632184	6	6	13.7	13.7	13.7	36.017	0	3.4807	173220000	8	3041	BCL2/adenovirus E1B 19 kDa protein-interacting protein 2 OS=Homo sapiens OX=9606 GN=BNIP2 PE=1 SV=1
Q96IK1;Q8IYS8	Q96IK1	Biorientation of chromosomes in cell division protein 1	BOD1	-0.204883	14.1898	13.8496	14.1128	13.9049	13.848	13.7848	5		+	1.24107	0.0156052	0.877838	0.108927	8	5	42.2	28.6	28.6	19.196	0	7.3286	84568000	6	5705	Biorientation of chromosomes in cell division protein 1 OS=Homo sapiens OX=9606 GN=BOD1 PE=1 SV=2
Q8NFC6	Q8NFC6	Biorientation of chromosomes in cell division protein 1-like 1	BOD1L1	-0.111686	17.7547	17.939	17.9468	17.762	17.7848	17.7587	60			0.743597	0.0583625	0.817069	0.128633	60	57	24.6	24.6	23.8	330.46	0	197.2	1252200000	75	4983	Biorientation of chromosomes in cell division protein 1-like 1 OS=Homo sapiens OX=9606 GN=BOD1L1 PE=1 SV=2
Q9Y3E2	Q9Y3E2	BolA-like protein 1	BOLA1	0.0161778	13.5447	13.8146	13.6946	13.7148	13.7087	13.679	4			0.584491	0.0940573	0.0718776	0.906341	4	4	37.2	37.2	37.2	14.289	0	50.186	215290000	8	7801	BolA-like protein 1 OS=Homo sapiens OX=9606 GN=BOLA1 PE=1 SV=1
Q9H3K6	Q9H3K6	BolA-like protein 2	BOLA2	0.468894	15.6035	15.8736	15.7867	16.2301	16.1949	16.2454	6		+	2.92938	0.00017866	2.35387	0.00506153	6	6	73.3	73.3	73.3	10.116	0	35.047	4976800000	34	6523	BolA-like protein 2 OS=Homo sapiens OX=9606 GN=BOLA2 PE=1 SV=1
Q7L3V2	Q7L3V2	Protein Bop	BOP	-0.171211	11.6878	11.4418	11.5087	11.4564	11.5647	11.1036	2			0.52375	0.113341	0.471297	0.338693	2	2	14	14	14	39.299	0	44.157	19092000	2	4317	Protein Bop OS=Homo sapiens OX=9606 GN=RTL10 PE=1 SV=1
Q14137;REV__Q9UIW2	Q14137	Ribosome biogenesis protein BOP1	BOP1	0.0433966	17.5865	17.5122	17.6158	17.6273	17.6089	17.6085	36			0.595462	0.0911412	0.620433	0.222923	36	36	50	50	50	83.629	0	323.31	7905300000	85	3234	Ribosome biogenesis protein BOP1 OS=Homo sapiens OX=9606 GN=BOP1 PE=1 SV=2
P07738	P07738	Bisphosphoglycerate mutase	BPGM	0.0447124	13.3442	13.415	13.3471	13.3512	13.4311	13.4581	4		+	1.78695	0.00460201	0.492377	0.319042	4	4	24.7	24.7	24.7	30.005	0	8.4488	69780000	7	1257	Bisphosphoglycerate mutase OS=Homo sapiens OX=9606 GN=BPGM PE=1 SV=2
Q86WA6	Q86WA6	Valacyclovir hydrolase	BPHL	-0.0603762	13.7512	13.9875	13.7128	13.7908	13.7395	13.7401	5		+	0.965198	0.0309816	0.277019	0.593801	5	5	14.8	14.8	14.8	32.542	0	4.9924	117160000	6	4509	Valacyclovir hydrolase OS=Homo sapiens OX=9606 GN=BPHL PE=1 SV=1
O95861	O95861	3(2),5-bisphosphate nucleotidase 1	BPNT1	0.464974	17.0827	17.0235	16.9995	17.4954	17.4901	17.5151	21		+	6.16485	0	4.24843	0	21	21	76	76	76	33.392	0	113.31	3040300000	54	1070	3(2),5-bisphosphate nucleotidase 1 OS=Homo sapiens OX=9606 GN=BPNT1 PE=1 SV=1
Q12830	Q12830	Nucleosome-remodeling factor subunit BPTF	BPTF	-0.128437	16.567	16.6506	16.6864	16.4969	16.5032	16.5186	32		+	1.33329	0.0126145	1.63162	0.0183549	32	32	13.7	13.7	13.7	338.26	0	52.829	655310000	39	3005	Nucleosome-remodeling factor subunit BPTF OS=Homo sapiens OX=9606 GN=BPTF PE=1 SV=3
P15056	P15056	Serine/threonine-protein kinase B-raf	BRAF	0.211281	13.7698	14.0125	13.8072	13.9903	14.0728	14.1602	5		+	0.833465	0.044587	1.10409	0.0601854	11	5	17.1	9.8	9.8	84.436	0	6.5627	154060000	7	1491	Serine/threonine-protein kinase B-raf OS=Homo sapiens OX=9606 GN=BRAF PE=1 SV=4
Q7Z569	Q7Z569	BRCA1-associated protein	BRAP	-0.0477988	15.9988	16.2262	16.2122	16.1271	16.0813	16.0854	15			0.407162	0.165847	0.252767	0.633472	15	15	30.7	30.7	30.7	67.304	0	41.718	406100000	23	4390	BRCA1-associated protein OS=Homo sapiens OX=9606 GN=BRAP PE=1 SV=2
Q6PJG6	Q6PJG6	BRCA1-associated ATM activator 1	BRAT1	0.121984	16.6042	16.7406	16.6985	16.7927	16.7905	16.8261	19		+	3.41548	0.000100992	1.35893	0.0318059	19	19	36.3	36.3	36.3	88.118	0	184.16	2964200000	47	4164	BRCA1-associated ATM activator 1 OS=Homo sapiens OX=9606 GN=BRAT1 PE=1 SV=2
P38398	P38398	Breast cancer type 1 susceptibility protein	BRCA1	-0.506771	15.5601	15.8277	15.7362	15.1923	15.2025	15.209	15		+	3.65382	8.59291e-05	2.52456	0.00439153	15	15	10.6	10.6	10.6	207.72	0	37.641	165720000	19	2005	Breast cancer type 1 susceptibility protein OS=Homo sapiens OX=9606 GN=BRCA1 PE=1 SV=2
P51587	P51587	Breast cancer type 2 susceptibility protein	BRCA2	-0.156229	15.7111	15.7923	15.6331	15.5242	15.5811	15.5624	19		+	2.23237	0.00132164	1.48057	0.0241668	19	19	7.8	7.8	7.8	384.2	0	31.639	500610000	22	2312	Breast cancer type 2 susceptibility protein OS=Homo sapiens OX=9606 GN=BRCA2 PE=1 SV=3
P46736	P46736	Lys-63-specific deubiquitinase BRCC36	BRCC3	-0.183108	14.718	14.4491	14.6938	14.4824	14.4245	14.4046	9		+	0.795989	0.0499439	0.963454	0.0864261	9	9	37.7	37.7	37.7	36.072	0	19.738	210740000	13	2134	Lys-63-specific deubiquitinase BRCC36 OS=Homo sapiens OX=9606 GN=BRCC3 PE=1 SV=2
O95696	O95696	Bromodomain-containing protein 1	BRD1	-0.0806402	16.7071	16.8161	16.8393	16.7316	16.7194	16.6696	24		+	1.68784	0.00578978	0.831855	0.123538	24	23	26.6	26.6	25.6	119.52	0	38.57	639670000	32	1041	Bromodomain-containing protein 1 OS=Homo sapiens OX=9606 GN=BRD1 PE=1 SV=1
P25440	P25440	Bromodomain-containing protein 2	BRD2	0.00469716	16.3445	16.4488	16.509	16.4635	16.4791	16.3738	21			0.00268068	0.968994	0.0270785	0.9629	24	20	38.8	36.1	35	88.06	0	132.28	1303200000	43	1743	Bromodomain-containing protein 2 OS=Homo sapiens OX=9606 GN=BRD2 PE=1 SV=2
Q15059	Q15059	Bromodomain-containing protein 3	BRD3	-0.464513	16.617	16.6962	16.7421	16.2432	16.2547	16.1638	18		+	4.34856	0	3.25301	0.00146296	22	18	35.7	31	31	79.541	0	99.427	1001100000	36	3392	Bromodomain-containing protein 3 OS=Homo sapiens OX=9606 GN=BRD3 PE=1 SV=1
O60885;Q58F21	O60885	Bromodomain-containing protein 4	BRD4	-0.598549	17.0058	17.0817	17.1675	16.4661	16.4914	16.5019	31		+	4.99468	0	3.62673	0.000851485	31	26	26	26	23.1	152.22	0	62.614	1590400000	45	720	Bromodomain-containing protein 4 OS=Homo sapiens OX=9606 GN=BRD4 PE=1 SV=2
Q9NPI1	Q9NPI1	Bromodomain-containing protein 7	BRD7	-0.0376218	16.0349	16.1484	16.1049	16.0523	16.0612	16.0618	19			0.300487	0.240591	0.494471	0.316952	19	19	39.8	39.8	39.8	74.138	0	48.457	597380000	23	6828	Bromodomain-containing protein 7 OS=Homo sapiens OX=9606 GN=BRD7 PE=1 SV=1
Q9H0E9	Q9H0E9	Bromodomain-containing protein 8	BRD8	-0.155386	16.4405	16.5741	16.5705	16.3748	16.413	16.3311	17		+	1.77318	0.00471959	1.44682	0.0259314	17	17	20.3	20.3	20.3	135.33	0	136.5	1011200000	33	6434	Bromodomain-containing protein 8 OS=Homo sapiens OX=9606 GN=BRD8 PE=1 SV=2
Q9H8M2	Q9H8M2	Bromodomain-containing protein 9	BRD9	-0.0425396	14.9752	14.8653	14.7317	14.8993	14.7884	14.7569	11			0.330639	0.216636	0.198079	0.723093	11	11	27.5	27.5	27.5	66.999	0	41.694	209580000	16	6646	Bromodomain-containing protein 9 OS=Homo sapiens OX=9606 GN=BRD9 PE=1 SV=2
Q9NXR7	Q9NXR7	BRCA1-A complex subunit BRE	BRE	-0.187273	15.0972	15.3407	15.3218	15.0749	15.0603	15.0627	10		+	1.6551	0.00615445	1.12445	0.0569051	10	10	25.6	25.6	25.6	43.551	0	16.056	273490000	13	7114	BRISC and BRCA1-A complex member 2 OS=Homo sapiens OX=9606 GN=BABAM2 PE=1 SV=2
Q92994	Q92994	Transcription factor IIIB 90 kDa subunit	BRF1	0.0205876	13.7961	13.7844	13.8607	13.8427	13.8212	13.8391	4			0.0737978	0.600715	0.346617	0.487587	4	4	7.5	7.5	7.5	73.839	0	5.5426	5816800000	6	5389	Transcription factor IIIB 90 kDa subunit OS=Homo sapiens OX=9606 GN=BRF1 PE=1 SV=1
Q9HAW0	Q9HAW0	Transcription factor IIIB 50 kDa subunit	BRF2	-0.30139	12.9812	13.1686	13.7393	12.9819	12.9567	13.0464	4			0.762556	0.055189	0.586056	0.24476	4	4	13.1	13.1	13.1	46.533	0	5.9865	46666000	4	6715	Transcription factor IIIB 50 kDa subunit OS=Homo sapiens OX=9606 GN=BRF2 PE=1 SV=1
Q9BX63	Q9BX63	Fanconi anemia group J protein	BRIP1	-0.479795	11.9499	11.9457	11.9245	11.499	11.5098	11.3721	4		+	3.12062	0.000144886	3.36218	0.000984183	4	4	4.4	4.4	4.4	140.87	0	2.9444	17561000	4	6258	Fanconi anemia group J protein OS=Homo sapiens OX=9606 GN=BRIP1 PE=1 SV=2
Q8TDN6	Q8TDN6	Ribosome biogenesis protein BRX1 homolog	BRIX1	-0.0217438	17.5417	17.6316	17.6876	17.5953	17.5399	17.6605	17			0.444274	0.146141	0.147206	0.801692	17	17	48.2	48.2	48.2	41.401	0	113.78	3186200000	52	5112	Ribosome biogenesis protein BRX1 homolog OS=Homo sapiens OX=9606 GN=BRIX1 PE=1 SV=2
Q8WUW1	Q8WUW1	Protein BRICK1	BRK1	0.316995	15.473	15.3264	15.3153	15.7206	15.6418	15.7032	7		+	2.48016	0.000806723	2.31417	0.00560193	7	7	73.3	73.3	73.3	8.7448	0	19.169	699630000	17	5182	Protein BRICK1 OS=Homo sapiens OX=9606 GN=BRK1 PE=1 SV=1
Q9HCU9	Q9HCU9	Breast cancer metastasis-suppressor 1	BRMS1	-0.06832	13.8239	13.8462	13.9137	13.7012	13.8225	13.8552	2			0.278748	0.259819	0.560806	0.261846	2	2	10.6	10.6	10.6	28.46	0	5.5358	65237000	5	6782	Breast cancer metastasis-suppressor 1 OS=Homo sapiens OX=9606 GN=BRMS1 PE=1 SV=1
Q5PSV4	Q5PSV4	Breast cancer metastasis-suppressor 1-like protein	BRMS1L	-0.00806936	15.1234	15.2341	15.1978	15.1274	15.1371	15.2665	9			0.00589923	0.937276	0.0499824	0.93276	9	9	28.2	28.2	28.2	37.629	0	5.0985	259580000	10	3831	Breast cancer metastasis-suppressor 1-like protein OS=Homo sapiens OX=9606 GN=BRMS1L PE=1 SV=2
Q5VW32	Q5VW32	BRO1 domain-containing protein BROX	BROX	-0.123596	15.7815	15.8069	15.8313	15.6414	15.7551	15.6524	11		+	1.59757	0.00701037	1.47172	0.0244934	11	11	35.5	35.5	35.5	46.476	0	33.263	566160000	15	3946	BRO1 domain-containing protein BROX OS=Homo sapiens OX=9606 GN=BROX PE=1 SV=1
P55201	P55201	Peregrin	BRPF1	0.0410856	13.7861	14.266	14.1915	14.1358	14.0957	14.1354	7			0.15395	0.416526	0.0983467	0.871734	7	7	7.7	7.7	7.7	137.5	0	15.786	63950000	10	2454	Peregrin OS=Homo sapiens OX=9606 GN=BRPF1 PE=1 SV=2
Q9ULD4	Q9ULD4	Bromodomain and PHD finger-containing protein 3	BRPF3	0.0745834	13.6755	13.8885	13.8016	13.9244	13.8666	13.7983	8			0.476802	0.13089	0.446721	0.363206	9	8	10.5	9.6	9.6	135.74	0	25.497	72299000	10	7525	Bromodomain and PHD finger-containing protein 3 OS=Homo sapiens OX=9606 GN=BRPF3 PE=1 SV=2
Q6RI45	Q6RI45	Bromodomain and WD repeat-containing protein 3	BRWD3	-0.433178	11.4228	11.6511	11.4011	10.9998	11.0293	11.1464	2		+	1.97541	0.00279795	2.03983	0.00917791	3	2	2.3	1.7	1.7	203.6	0	3.3278	16848000	2	4177	Bromodomain and WD repeat-containing protein 3 OS=Homo sapiens OX=9606 GN=BRWD3 PE=1 SV=2
Q9NW68	Q9NW68	BSD domain-containing protein 1	BSDC1	0.132565	15.4452	15.5423	15.5746	15.6476	15.6372	15.6751	16		+	1.37874	0.0113217	1.51275	0.0227225	16	16	52.6	52.6	52.6	47.163	0	83.784	822760000	31	7043	BSD domain-containing protein 1 OS=Homo sapiens OX=9606 GN=BSDC1 PE=1 SV=1
P35613	P35613	Basigin	BSG	-0.32653	16.0877	15.9048	15.8911	15.4728	15.6235	15.8076	7		+	0.925465	0.0343397	1.32124	0.0348028	7	7	23.6	23.6	23.6	42.2	0	18.269	822320000	17	1961	Basigin OS=Homo sapiens OX=9606 GN=BSG PE=1 SV=2
Q10589	Q10589	Bone marrow stromal antigen 2	BST2	-0.077817	14.701	14.7422	14.3392	14.3504	14.5402	14.6583	5			0.241873	0.296971	0.190611	0.734855	5	5	23.3	23.3	23.3	19.769	0	7.423	435560000	9	2985	Bone marrow stromal antigen 2 OS=Homo sapiens OX=9606 GN=BST2 PE=1 SV=1
O14981	O14981	TATA-binding protein-associated factor 172	BTAF1	0.10916	16.5093	16.5824	16.7257	16.6194	16.691	16.8345	34			0.466634	0.135221	0.537101	0.280268	34	34	26.3	26.3	26.3	206.89	0	111.54	914640000	45	412	TATA-binding protein-associated factor 172 OS=Homo sapiens OX=9606 GN=BTAF1 PE=1 SV=2
Q9H0C5	Q9H0C5	BTB/POZ domain-containing protein 1	BTBD1	0.03112	13.8815	14.1316	14.0894	13.985	14.0259	14.185	7			0.368075	0.18976	0.114745	0.848776	7	5	19.3	19.3	15.4	52.771	0	9.0467	89082000	7	6429	BTB/POZ domain-containing protein 1 OS=Homo sapiens OX=9606 GN=BTBD1 PE=1 SV=1
Q9BSF8	Q9BSF8	BTB/POZ domain-containing protein 10	BTBD10	0.136221	13.6836	13.9482	13.9787	13.852	14.0833	14.0839	5			0.384402	0.179583	0.488688	0.322256	5	4	11.8	11.8	9.9	53.779	0	3.2286	38834000	7	6108	BTB/POZ domain-containing protein 10 OS=Homo sapiens OX=9606 GN=BTBD10 PE=1 SV=2
A6QL63	A6QL63	Ankyrin repeat and BTB/POZ domain-containing protein BTBD11	BTBD11	-1.13207	13.047	13.1184	13.1652	11.7531	11.9842	12.197	4		+	4.06718	0.000120846	2.98439	0.00256847	5	4	7.6	6.8	6.8	120.88	0	14.688	32578000	5	73	Ankyrin repeat and BTB/POZ domain-containing protein BTBD11 OS=Homo sapiens OX=9606 GN=BTBD11 PE=2 SV=3
A6NE02	A6NE02	BTB/POZ domain-containing protein 17	BTBD17	-0.676075	10.5632	10.0013	10.2748	9.64652	9.77931	9.38517	1		+	2.08859	0.00205042	1.56104	0.0207104	1	1	4.4	4.4	4.4	52.47	0	4.7557	13158000	1	51	BTB/POZ domain-containing protein 17 OS=Homo sapiens OX=9606 GN=BTBD17 PE=3 SV=1
Q9BX70	Q9BX70	BTB/POZ domain-containing protein 2	BTBD2	0.0106853	13.3474	13.4759	13.5481	13.4806	13.4524	13.4704	4			0.29964	0.241233	0.062625	0.917497	6	4	13.1	9.5	9.5	55.931	0	9.8922	48381000	5	6261	BTB/POZ domain-containing protein 2 OS=Homo sapiens OX=9606 GN=BTBD2 PE=1 SV=1
P20290	P20290	Transcription factor BTF3	BTF3	-0.303571	18.382	18.0639	18.2653	17.9601	17.9609	17.8795	21		+	1.75937	0.00488024	1.45689	0.0255306	21	20	85	85	81.6	22.168	0	323.31	15623000000	148	1629	Transcription factor BTF3 OS=Homo sapiens OX=9606 GN=BTF3 PE=1 SV=1
Q96K17	Q96K17	Transcription factor BTF3 homolog 4	BTF3L4	-0.252913	17.4372	17.0763	17.3466	17.0219	17.1215	16.958	10		+	1.03355	0.0258511	1.00219	0.0779593	11	10	77.2	72.8	72.8	17.27	0	242.68	5119900000	77	5743	Transcription factor BTF3 homolog 4 OS=Homo sapiens OX=9606 GN=BTF3L4 PE=1 SV=1
Q14201	Q14201	Protein BTG3	BTG3	0.327985	11.0718	11.2859	11.1951	11.4096	11.5984	11.5287	1		+	1.5818	0.00722282	1.7752	0.0146929	1	1	6.3	6.3	6.3	29.116	0.00027575	2.0258	21330000	1	3260	Protein BTG3 OS=Homo sapiens OX=9606 GN=BTG3 PE=1 SV=3
Q7KYR7;Q8WVV5	Q7KYR7	Butyrophilin subfamily 2 member A1	BTN2A1	-0.12946	13.046	13.3571	12.9194	12.9224	12.8418	13.1699	5			0.578528	0.0957288	0.325821	0.517015	5	5	16.9	16.9	16.9	59.632	0	23.689	56805000	5	4296	Butyrophilin subfamily 2 member A1 OS=Homo sapiens OX=9606 GN=BTN2A1 PE=1 SV=3
P78410;O00481;O00478	P78410;O00481;O00478	Butyrophilin subfamily 3 member A2;Butyrophilin subfamily 3 member A1;Butyrophilin subfamily 3 member A3	BTN3A2;BTN3A1;BTN3A3	-0.0406472	11.4414	12.0324	11.5009	11.573	11.6458	11.6339	2			0.200759	0.347079	0.0754935	0.901719	2	2	6.6	6.6	6.6	36.427	0.00041334	2.0081	10227000	2	2722	Butyrophilin subfamily 3 member A2 OS=Homo sapiens OX=9606 GN=BTN3A2 PE=1 SV=2;Butyrophilin subfamily 3 member A1 OS=Homo sapiens OX=9606 GN=BTN3A1 PE=1 SV=3;Butyrophilin subfamily 3 member A3 OS=Homo sapiens OX=9606 GN=BTN3A3 PE=1 SV=1
Q9Y297	Q9Y297	F-box/WD repeat-containing protein 1A	BTRC	-0.0619189	10.308	10.6225	10.7368	10.4173	10.5386	10.5256	1		+	1.59111	0.00713402	0.17543	0.758124	6	1	10.9	2.5	2.5	68.866	0.009377	0.78427	5510200	1	7688	F-box/WD repeat-containing protein 1A OS=Homo sapiens OX=9606 GN=BTRC PE=1 SV=1
O43683	O43683	Mitotic checkpoint serine/threonine-protein kinase BUB1	BUB1	-0.150174	15.2624	15.3866	15.4642	15.1785	15.229	15.2551	12		+	2.39336	0.000923617	1.12226	0.0572606	12	12	16.1	16.1	16.1	122.37	0	26.474	244520000	18	595	Mitotic checkpoint serine/threonine-protein kinase BUB1 OS=Homo sapiens OX=9606 GN=BUB1 PE=1 SV=1
O60566	O60566	Mitotic checkpoint serine/threonine-protein kinase BUB1 beta	BUB1B	-0.196485	17.3983	17.5127	17.4152	17.2331	17.252	17.2516	36		+	3.09819	0.000143258	2.25275	0.00610767	36	36	39.9	39.9	39.9	119.54	0	195.57	4690400000	63	681	Mitotic checkpoint serine/threonine-protein kinase BUB1 beta OS=Homo sapiens OX=9606 GN=BUB1B PE=1 SV=3
O43684	O43684	Mitotic checkpoint protein BUB3	BUB3	-0.0219847	17.201	17.3191	17.2863	17.2595	17.2501	17.2308	21			0.424174	0.156412	0.239281	0.655248	21	21	58.5	58.5	58.5	37.154	0	87.424	5329400000	57	596	Mitotic checkpoint protein BUB3 OS=Homo sapiens OX=9606 GN=BUB3 PE=1 SV=1
Q9BRD0	Q9BRD0	BUD13 homolog	BUD13	-0.15282	16.0296	16.2486	16.1192	15.9713	16.0257	15.9419	14		+	0.913382	0.0353831	1.05417	0.0681869	14	14	25.5	25.5	25.5	70.52	0	23.966	545760000	20	6069	BUD13 homolog OS=Homo sapiens OX=9606 GN=BUD13 PE=1 SV=1
P41223	P41223	Protein BUD31 homolog	BUD31	-0.0892277	16.1765	16.3565	16.4303	16.1862	16.264	16.2454	11			0.353005	0.200372	0.492681	0.318678	11	11	66.7	66.7	66.7	17	0	70.092	2375200000	20	2051	Protein BUD31 homolog OS=Homo sapiens OX=9606 GN=BUD31 PE=1 SV=2
Q13895	Q13895	Bystin	BYSL	0.109264	16.761	16.902	16.927	16.9726	16.9821	16.963	23		+	0.81043	0.0477204	0.985689	0.081808	23	23	49	49	49	49.601	0	93.796	2812900000	41	3215	Bystin OS=Homo sapiens OX=9606 GN=BYSL PE=1 SV=3
Q7L1Q6	Q7L1Q6	Basic leucine zipper and W2 domain-containing protein 1	BZW1	0.133169	17.676	17.4607	17.4957	17.7057	17.6211	17.7051	21			0.771954	0.0537349	0.854864	0.11657	22	20	50.6	48.9	47.7	48.043	0	97.479	5978100000	54	4304	Basic leucine zipper and W2 domain-containing protein 1 OS=Homo sapiens OX=9606 GN=BZW1 PE=1 SV=1
Q9Y6E2	Q9Y6E2	Basic leucine zipper and W2 domain-containing protein 2	BZW2	0.0553811	17.7442	17.7915	17.7366	17.7816	17.8008	17.856	30		+	1.2969	0.0136307	0.918771	0.0978423	30	29	55.8	55.8	54.2	48.162	0	106.45	5244500000	75	7958	Basic leucine zipper and W2 domain-containing protein 2 OS=Homo sapiens OX=9606 GN=BZW2 PE=1 SV=1
Q96B45	Q96B45	UPF0693 protein C10orf32	C10orf32	0.215785	14.4803	14.5684	14.6668	14.8412	14.8126	14.7091	4		+	1.57697	0.00730612	1.48808	0.0238797	4	4	54.7	54.7	54.7	11.695	0	22.365	562510000	10	5483	BLOC-1-related complex subunit 7 OS=Homo sapiens OX=9606 GN=BORCS7 PE=3 SV=2
Q5T2E6;REV__Q07954	Q5T2E6	UPF0668 protein C10orf76	C10orf76	-0.223757	15.5037	15.7338	15.5273	15.3615	15.3211	15.411	11		+	1.60481	0.0069074	1.34846	0.0325092	11	11	19.9	19.9	19.9	78.71	0	20.225	168930000	13	3866	Armadillo-like helical domain-containing protein 3 OS=Homo sapiens OX=9606 GN=ARMH3 PE=1 SV=1
Q9H8K7	Q9H8K7	Uncharacterized protein C10orf88	C10orf88	-0.00600211	14.9411	15.0436	15.05	15.017	15.0152	14.9845	9			0.132347	0.456578	0.0562953	0.925555	9	9	29.2	29.2	29.2	49.248	0	30.065	228970000	16	6645	ATPase PAAT OS=Homo sapiens OX=9606 GN=PAAT PE=1 SV=2
Q9H0W9	Q9H0W9	Ester hydrolase C11orf54	C11orf54	-0.15669	15.6723	15.5259	15.662	15.4603	15.4413	15.4884	10		+	1.78923	0.00460171	1.4782	0.0242677	10	10	35.6	35.6	35.6	35.117	0	25.264	1203400000	21	6463	Ester hydrolase C11orf54 OS=Homo sapiens OX=9606 GN=C11orf54 PE=1 SV=1
Q6ZUT1	Q6ZUT1	Uncharacterized protein C11orf57	C11orf57	-0.35781	12.6241	12.7456	12.8386	12.3721	12.2119	12.5508	2		+	1.80299	0.00444075	1.43555	0.0264475	2	2	7.9	7.9	7.9	34.109	0	3.0058	25983000	4	4262	Uncharacterized protein NKAPD1 OS=Homo sapiens OX=9606 GN=NKAPD1 PE=1 SV=2
Q9H3H3	Q9H3H3	UPF0696 protein C11orf68	C11orf68	0.457083	14.124	14.2414	14.3038	14.6685	14.7179	14.6539	5		+	4.00459	0.000114286	2.9065	0.00259746	5	5	18.8	18.8	18.8	31.43	0	7.7519	302730000	8	6521	UPF0696 protein C11orf68 OS=Homo sapiens OX=9606 GN=C11orf68 PE=1 SV=3
Q53FT3	Q53FT3	Protein Hikeshi	C11orf73	0.0780433	14.121	14.2876	14.4209	14.3509	14.352	14.3607	4			0.374089	0.185772	0.377384	0.446769	4	4	12.2	12.2	12.2	21.627	0	6.6037	114500000	8	3733	Protein Hikeshi OS=Homo sapiens OX=9606 GN=HIKESHI PE=1 SV=2
Q86VG3	Q86VG3	Uncharacterized protein C11orf74	C11orf74	0.15136	9.94347	10.9188	10.4577	10.5761	10.438	10.76	1		+	0.975769	0.0302068	0.195971	0.726905	1	1	7.7	7.7	7.7	25.407	0.00081224	1.678	4577900	1	4487	Protein C11orf74 OS=Homo sapiens OX=9606 GN=C11orf74 PE=1 SV=1
Q9BUA3	Q9BUA3	Uncharacterized protein C11orf84	C11orf84	-0.334199	15.283	15.4383	15.409	15.0395	15.0541	15.0342	15		+	3.41563	0.000101083	2.64971	0.00384066	15	15	63.8	63.8	63.8	41.036	0	48.986	1025300000	22	6168	Spindlin interactor and repressor of chromatin-binding protein OS=Homo sapiens OX=9606 GN=SPINDOC PE=1 SV=3
C9JLR9	C9JLR9	Uncharacterized protein C11orf95	C11orf95	-0.103414	12.0549	12.4962	12.5511	12.3057	12.1059	12.3805	2			0.721865	0.0622895	0.22861	0.673391	2	2	3.8	3.8	3.8	73.197	0	4.7044	44943000	2	97	Uncharacterized protein C11orf95 OS=Homo sapiens OX=9606 GN=C11orf95 PE=1 SV=1
E9PRG8	E9PRG8	Uncharacterized protein C11orf98	C11orf98	-0.0831893	14.3894	14.5325	14.4299	14.3687	14.3379	14.3957	6		+	1.75605	0.00493871	0.844125	0.119768	6	6	34.1	34.1	34.1	14.234	0	4.5955	623480000	8	227	Uncharacterized protein C11orf98 OS=Homo sapiens OX=9606 GN=C11orf98 PE=4 SV=2
Q9HB07	Q9HB07	UPF0160 protein MYG1, mitochondrial	C12orf10	0.124536	16.8165	16.894	16.8597	17.0207	16.9559	16.9673	17		+	2.52741	0.000715385	1.84412	0.0126874	17	17	58.5	58.5	58.5	42.449	0	121.53	3773900000	50	6718	UPF0160 protein MYG1, mitochondrial OS=Homo sapiens OX=9606 GN=C12orf10 PE=1 SV=2
Q8N999	Q8N999	Uncharacterized protein C12orf29	C12orf29	0.246128	15.0568	15.3856	15.2106	15.4549	15.4143	15.5222	9		+	1.25927	0.0150833	1.15672	0.0529511	9	9	28	28	28	37.49	0	20.554	377140000	17	4875	Uncharacterized protein C12orf29 OS=Homo sapiens OX=9606 GN=C12orf29 PE=1 SV=2
Q9NQ89	Q9NQ89	Protein C12orf4	C12orf4	0.335897	11.2209	11.0072	11.2912	11.4353	11.5427	11.5489	2		+	1.08413	0.0227893	1.64701	0.0179636	3	2	6.7	5.6	5.6	63.8	0	8.0097	9160900	3	6840	Protein C12orf4 OS=Homo sapiens OX=9606 GN=C12orf4 PE=1 SV=1
Q96C57	Q96C57	Uncharacterized protein C12orf43	C12orf43	-0.0631806	15.4758	15.5565	15.6353	15.4681	15.5158	15.4943	9			0.221173	0.320885	0.586918	0.244088	9	9	53.1	53.1	53.1	28.17	0	89.007	542950000	23	5520	Protein CUSTOS OS=Homo sapiens OX=9606 GN=CUSTOS PE=1 SV=2
Q8N5I9	Q8N5I9	Uncharacterized protein C12orf45	C12orf45	0.0637786	15.0263	15.1714	15.1108	15.1404	15.1293	15.2302	8		+	1.55809	0.00760361	0.53168	0.285072	8	8	37.3	37.3	37.3	20.123	0	12.887	335960000	14	4823	Uncharacterized protein C12orf45 OS=Homo sapiens OX=9606 GN=C12orf45 PE=1 SV=2
Q99622	Q99622	Protein C10	C12orf57	0.142767	15.6366	15.435	15.4759	15.6719	15.6372	15.6667	6			0.690577	0.0683285	1.07424	0.0645082	6	6	70.6	70.6	70.6	13.178	0	102.59	1240700000	18	5973	Protein C10 OS=Homo sapiens OX=9606 GN=C12orf57 PE=1 SV=1
Q9H3J6	Q9H3J6	Probable peptide chain release factor C12orf65, mitochondrial	C12orf65	-0.175997	11.6221	11.0877	11.3011	11.0158	11.3629	11.1042	1			0.548254	0.104932	0.398022	0.419817	1	1	11.4	11.4	11.4	18.828	0	4.8099	23262000	1	6522	Probable peptide chain release factor C12orf65, mitochondrial OS=Homo sapiens OX=9606 GN=C12orf65 PE=2 SV=1
Q9NWQ9	Q9NWQ9	Uncharacterized protein C14orf119	C14orf119	0.670375	13.7602	13.7868	13.7977	14.4226	14.4858	14.4474	4		+	6.05884	0	5.19965	0	4	4	31.4	31.4	31.4	16.009	0	9.1449	77115000	6	7059	Uncharacterized protein C14orf119 OS=Homo sapiens OX=9606 GN=C14orf119 PE=1 SV=1
Q9BXV9	Q9BXV9	Uncharacterized protein C14orf142	C14orf142	-0.267907	15.2626	15.0037	15.1185	14.8913	14.8706	14.8192	6		+	1.67184	0.00589258	1.57969	0.0200293	6	6	94	94	94	10.859	0	110.85	371740000	24	6276	EKC/KEOPS complex subunit GON7 OS=Homo sapiens OX=9606 GN=GON7 PE=1 SV=2
Q7Z3D6	Q7Z3D6	UPF0317 protein C14orf159, mitochondrial	C14orf159	-0.0541493	12.6242	12.7593	12.5367	12.6044	12.5999	12.5533	3		+	1.92771	0.00320133	0.334653	0.505457	3	3	8	8	8	66.436	0	12.642	11240000	4	4361	D-glutamate cyclase, mitochondrial OS=Homo sapiens OX=9606 GN=DGLUCY PE=1 SV=2
Q9Y224	Q9Y224	UPF0568 protein C14orf166	C14orf166	0.547979	17.4551	17.6954	17.6145	18.099	18.1346	18.1754	19		+	3.33999	0.000138631	2.75133	0.00325387	19	19	74.2	74.2	74.2	28.068	0	88.37	11778000000	90	7656	RNA transcription, translation and transport factor protein OS=Homo sapiens OX=9606 GN=RTRAF PE=1 SV=1
Q6ZRI6	Q6ZRI6	Uncharacterized protein C15orf39	C15orf39	-0.126165	13.7039	13.886	13.9185	13.6159	13.7415	13.7724	7			0.786294	0.0514167	0.700036	0.179162	7	7	13.7	13.7	13.7	110.67	0	20.269	50595000	10	4240	Uncharacterized protein C15orf39 OS=Homo sapiens OX=9606 GN=C15orf39 PE=1 SV=3
Q8WUR7	Q8WUR7	UPF0235 protein C15orf40	C15orf40	-0.221122	13.5971	13.8038	13.8142	13.5641	13.4816	13.506	3		+	1.49865	0.00863391	1.37934	0.0301096	3	3	39.9	39.9	39.9	16.353	0	30.042	79183000	9	5180	UPF0235 protein C15orf40 OS=Homo sapiens OX=9606 GN=C15orf40 PE=1 SV=2
Q9Y2V0	Q9Y2V0	Uncharacterized protein C15orf41	C15orf41	-0.0654039	11.7959	11.6729	11.4511	11.53	11.7305	11.4633	2			0.57079	0.0980146	0.194709	0.728534	2	2	12.5	12.5	12.5	32.264	0	12.083	20954000	2	7736	Protein C15orf41 OS=Homo sapiens OX=9606 GN=C15orf41 PE=1 SV=2
Q9BV29	Q9BV29	Uncharacterized protein C15orf57	C15orf57	0.208461	14.2183	13.8876	14.2438	14.2962	14.3882	14.2908	3		+	1.03445	0.0257945	0.810522	0.130671	3	3	25.4	25.4	25.4	20.656	0	26.794	107730000	5	6197	Coiled-coil domain-containing protein 32 OS=Homo sapiens OX=9606 GN=CCDC32 PE=1 SV=2
Q96S19	Q96S19	UPF0585 protein C16orf13	C16orf13	0.15041	14.202	14.3278	14.0659	14.3886	14.399	14.2593	7			0.590462	0.0924984	0.789189	0.139265	7	7	37.3	37.3	37.3	22.578	0	17.843	276100000	9	5894	Methyltransferase-like 26 OS=Homo sapiens OX=9606 GN=METTL26 PE=1 SV=2
Q7L2K0	Q7L2K0	Uncharacterized protein C16orf59	C16orf59	0.0802355	12.1584	12.4109	12.3412	12.3438	12.4534	12.354	3			0.787039	0.0513553	0.410568	0.404219	3	3	12.5	12.5	12.5	46.402	0	6.5687	24611000	4	4312	Tubulin epsilon and delta complex protein 2 OS=Homo sapiens OX=9606 GN=TEDC2 PE=1 SV=1
Q7Z3J2	Q7Z3J2	UPF0505 protein C16orf62	C16orf62	-0.0441825	16.3978	16.68	16.583	16.4838	16.5063	16.5381	21		+	0.951414	0.0321303	0.202264	0.716302	21	21	24.3	24.3	24.3	109.56	0	78.28	677960000	33	4364	VPS35 endosomal protein sorting factor-like OS=Homo sapiens OX=9606 GN=VPS35L PE=1 SV=2
Q9BSU1	Q9BSU1	UPF0183 protein C16orf70	C16orf70	-0.22031	10.8646	10.9832	10.7155	10.5864	10.5703	10.7456	1		+	1.24389	0.0155218	1.08419	0.0630561	1	1	3.6	3.6	3.6	47.524	0.00238	1.226	12768000	1	6120	UPF0183 protein C16orf70 OS=Homo sapiens OX=9606 GN=C16orf70 PE=1 SV=1
Q6PH81	Q6PH81	UPF0547 protein C16orf87	C16orf87	0.22265	11.6372	11.9369	11.8874	12.2399	11.8872	12.0024	1			0.518603	0.115139	0.732726	0.163221	1	1	9.1	9.1	9.1	17.799	0.00081688	1.7891	25676000	1	4149	UPF0547 protein C16orf87 OS=Homo sapiens OX=9606 GN=C16orf87 PE=1 SV=1
Q8N3J3	Q8N3J3	Uncharacterized protein C17orf53	C17orf53	-0.67046	12.4893	12.8211	14.14	12.4796	12.4842	12.4753	3			0.462835	0.137134	0.594641	0.238987	3	3	6	6	6	69.77	0	2.4513	25226000	4	4781	Uncharacterized protein C17orf53 OS=Homo sapiens OX=9606 GN=C17orf53 PE=1 SV=1
Q96GS4	Q96GS4	Uncharacterized protein C17orf59	C17orf59	-0.097881	14.0033	14.1486	14.1065	13.992	13.9995	13.9732	9		+	1.2895	0.0138372	1.04789	0.0692825	9	9	32.2	32.2	32.2	37.226	0	29.667	109390000	9	5661	BLOC-1-related complex subunit 6 OS=Homo sapiens OX=9606 GN=BORCS6 PE=1 SV=2
Q9HAS0	Q9HAS0	Protein Njmu-R1	C17orf75	-0.277602	15.4778	15.5134	15.4895	15.2257	15.1798	15.2424	11		+	3.97492	0.000110803	3.68751	0.000585106	11	11	44.9	44.9	44.9	44.621	0	79.689	375200000	18	6707	Protein Njmu-R1 OS=Homo sapiens OX=9606 GN=C17orf75 PE=1 SV=2
Q53F19	Q53F19	Uncharacterized protein C17orf85	C17orf85	0.0573597	16.6366	16.6488	16.5811	16.6708	16.6514	16.7164	17		+	2.24178	0.00131946	0.945659	0.0907389	17	17	31.8	31.8	31.8	70.592	0	52.194	1114200000	26	3731	Nuclear cap-binding protein subunit 3 OS=Homo sapiens OX=9606 GN=NCBP3 PE=1 SV=2
A1L188	A1L188	Uncharacterized protein C17orf89	C17orf89	0.0350348	11.5042	11.4772	11.2023	11.5704	11.2765	11.4419	2			0.173182	0.385523	0.0975965	0.872584	2	2	32.4	32.4	32.4	7.7558	0	3.1124	14252000	2	20	NADH dehydrogenase [ubiquinone] 1 alpha subcomplex assembly factor 8 OS=Homo sapiens OX=9606 GN=NDUFAF8 PE=1 SV=1
Q32NC0	Q32NC0	UPF0711 protein C18orf21	C18orf21	-0.0366659	12.8599	12.2699	12.2005	12.3312	12.361	12.528	2			0.47615	0.13116	0.0582039	0.923158	2	2	10.5	10.5	10.5	24.826	0	2.5642	28616000	2	3657	UPF0711 protein C18orf21 OS=Homo sapiens OX=9606 GN=C18orf21 PE=1 SV=1
Q96B23	Q96B23	Uncharacterized protein C18orf25	C18orf25	0.0497993	14.8457	14.7548	14.7636	14.7831	14.8657	14.8646	10		+	1.43859	0.00975075	0.554103	0.267273	10	10	35.9	35.9	35.9	43.395	0	89.291	315920000	15	5480	Uncharacterized protein C18orf25 OS=Homo sapiens OX=9606 GN=C18orf25 PE=1 SV=3
Q8TCD1	Q8TCD1	UPF0729 protein C18orf32	C18orf32	0.0889244	12.841	13.2112	13.1478	12.9843	13.1327	13.3498	2			0.100136	0.528338	0.222508	0.683771	2	2	23.7	23.7	23.7	8.6693	0.0021231	1.2889	22599000	2	5080	UPF0729 protein C18orf32 OS=Homo sapiens OX=9606 GN=C18orf32 PE=3 SV=1
Q96DM3	Q96DM3	Uncharacterized protein C18orf8	C18orf8	-0.0830603	15.0268	15.3696	15.2871	15.1752	15.1045	15.1547	12		+	1.03269	0.0259202	0.323475	0.520285	12	12	22.5	22.5	22.5	74.974	0	28.229	320060000	18	5562	Regulator of MON1-CCZ1 complex OS=Homo sapiens OX=9606 GN=RMC1 PE=1 SV=2
Q9UFG5	Q9UFG5	UPF0449 protein C19orf25	C19orf25	0.0688499	14.3745	14.2093	14.1922	14.3282	14.3388	14.3155	4		+	0.997558	0.0283474	0.516199	0.297033	4	4	54.2	54.2	54.2	12.878	0	27.911	226400000	5	7341	UPF0449 protein C19orf25 OS=Homo sapiens OX=9606 GN=C19orf25 PE=1 SV=2
Q9BQ61	Q9BQ61	Uncharacterized protein C19orf43	C19orf43	0.0759668	15.8784	16.0411	15.9916	16.013	16.04	16.086	9		+	0.86873	0.0402642	0.652838	0.203247	9	9	48.9	48.9	48.9	18.419	0	50.691	4168200000	29	6041	Telomerase RNA component interacting RNase OS=Homo sapiens OX=9606 GN=TRIR PE=1 SV=1
Q8N9M1	Q8N9M1	Uncharacterized protein C19orf47	C19orf47	-0.272032	12.6149	12.9948	13.0826	12.6057	12.6174	12.6532	4		+	0.945335	0.0326856	0.8783	0.108861	4	4	13	13	13	44.746	0	3.459	32761000	4	4879	Uncharacterized protein C19orf47 OS=Homo sapiens OX=9606 GN=C19orf47 PE=1 SV=1
Q9BSF4	Q9BSF4	Uncharacterized protein C19orf52	C19orf52	0.0889359	10.1605	10.3122	9.76582	10.1786	10.1799	10.1467	1		+	0.919367	0.0348614	0.211308	0.70125	2	1	7.7	5.4	5.4	29.233	0.0023715	1.1736	14165000	1	6107	Mitochondrial import inner membrane translocase subunit Tim29 OS=Homo sapiens OX=9606 GN=TIMM29 PE=1 SV=2
Q9UNZ5	Q9UNZ5	Leydig cell tumor 10 kDa protein homolog	C19orf53	-0.284725	15.1242	15.2615	15.1683	14.8678	14.8196	15.0125	5		+	2.08838	0.00204967	1.80291	0.0140314	5	5	41.4	41.4	41.4	10.576	0	2.8069	397050000	8	7599	Leydig cell tumor 10 kDa protein homolog OS=Homo sapiens OX=9606 GN=C19orf53 PE=1 SV=1
Q5BKX5	Q5BKX5	UPF0692 protein C19orf54	C19orf54	-0.0729949	12.248	12.3501	12.5339	12.3757	12.3006	12.2367	2		+	0.882215	0.038942	0.322877	0.52132	2	2	8.5	8.5	8.5	37.778	0	3.9759	46413000	4	3778	UPF0692 protein C19orf54 OS=Homo sapiens OX=9606 GN=C19orf54 PE=1 SV=2
Q9NUL5	Q9NUL5	UPF0515 protein C19orf66	C19orf66	0.964568	15.0012	15.189	15.1204	16.0639	16.1054	16.0351	10		+	5.46257	0	4.10035	0	10	10	37.1	37.1	37.1	33.11	0	54.546	965020000	21	6972	Shiftless antiviral inhibitor of ribosomal frameshifting protein OS=Homo sapiens OX=9606 GN=SHFL PE=1 SV=2
Q9NX04	Q9NX04	Uncharacterized protein C1orf109	C1orf109	-0.0118237	13.6285	13.5499	13.7862	13.7086	13.6791	13.5414	6			0.178052	0.378379	0.0467907	0.936227	6	5	36.9	36.9	36.5	23.373	0	57.554	239550000	5	7080	Uncharacterized protein C1orf109 OS=Homo sapiens OX=9606 GN=C1orf109 PE=1 SV=1
Q9NSG2	Q9NSG2	Uncharacterized protein C1orf112	C1orf112	-0.102449	14.3007	14.264	14.2932	14.1357	14.2117	14.2032	4		+	3.31542	0.000135537	1.74238	0.0158476	4	4	6.3	6.3	6.3	96.553	0	8.628	73552000	5	6940	Uncharacterized protein C1orf112 OS=Homo sapiens OX=9606 GN=C1orf112 PE=1 SV=1
Q6ZSJ8	Q6ZSJ8	Uncharacterized protein C1orf122	C1orf122	-0.00383917	14.7682	14.9509	14.8816	14.8957	14.8295	14.8641	7			0.0562847	0.658697	0.0226626	0.97007	7	7	71.8	71.8	71.8	11.471	0	21.94	431040000	13	4249	Uncharacterized protein C1orf122 OS=Homo sapiens OX=9606 GN=C1orf122 PE=4 SV=2
Q9NWV4	Q9NWV4	UPF0587 protein C1orf123	C1orf123	0.081042	16.4601	16.4425	16.54	16.5294	16.5999	16.5565	11		+	0.919255	0.0348547	1.04701	0.0694053	11	11	80	80	80	18.048	0	124.09	2036500000	33	7069	CXXC motif containing zinc binding protein OS=Homo sapiens OX=9606 GN=CZIB PE=1 SV=1
Q8NDD1	Q8NDD1	Uncharacterized protein C1orf131	C1orf131	-0.0961113	13.9485	14.0994	14.1546	13.8896	13.9768	14.0479	6		+	1.30883	0.0133136	0.55496	0.266743	6	6	22.9	22.9	22.9	32.61	0	22.536	118170000	10	4952	Uncharacterized protein C1orf131 OS=Homo sapiens OX=9606 GN=C1orf131 PE=1 SV=4
Q8IYL3	Q8IYL3	UPF0688 protein C1orf174	C1orf174	-0.650297	14.8298	14.9109	14.8563	14.1607	14.2514	14.234	5		+	6.03131	0	4.22732	0	5	5	36.6	36.6	36.6	25.977	0	27.805	468160000	13	4696	UPF0688 protein C1orf174 OS=Homo sapiens OX=9606 GN=C1orf174 PE=1 SV=2
Q9H425	Q9H425	Uncharacterized protein C1orf198	C1orf198	-0.153943	15.2809	15.7121	15.5355	15.3696	15.3999	15.2972	11			0.756889	0.0562022	0.525654	0.289448	11	11	40.4	40.4	40.4	36.346	0	35.399	302350000	16	6537	Uncharacterized protein C1orf198 OS=Homo sapiens OX=9606 GN=C1orf198 PE=1 SV=1
Q9H246	Q9H246	Uncharacterized protein C1orf21	C1orf21	-0.443315	11.09	11.3725	11.2275	10.9202	10.7895	10.6503	1		+	2.32854	0.00113204	1.767	0.0149593	1	1	10.7	10.7	10.7	13.865	0	3.1383	14271000	1	6490	Uncharacterized protein C1orf21 OS=Homo sapiens OX=9606 GN=C1orf21 PE=1 SV=1
A1L170	A1L170	Uncharacterized protein C1orf226	C1orf226	-0.281775	12.6854	12.7552	12.8542	12.4708	12.4644	12.5144	5		+	2.07517	0.00211518	2.26716	0.005903	5	5	34.9	34.9	34.9	29.057	0	6.5662	29369000	5	19	Uncharacterized protein C1orf226 OS=Homo sapiens OX=9606 GN=C1orf226 PE=1 SV=1
Q9BV19	Q9BV19	Uncharacterized protein C1orf50	C1orf50	0.055583	15.0367	15.186	15.168	15.1424	15.2662	15.149	8			0.677004	0.0712246	0.376868	0.447366	8	8	59.3	59.3	59.3	21.876	0	38.478	895540000	19	6194	Uncharacterized protein C1orf50 OS=Homo sapiens OX=9606 GN=C1orf50 PE=1 SV=2
Q8N6N3	Q8N6N3	UPF0690 protein C1orf52	C1orf52	-0.252694	14.7918	14.8587	14.7503	14.6053	14.5064	14.5309	5		+	3.29168	0.000151858	2.36429	0.00512846	5	5	29.1	29.1	29.1	20.599	0	6.279	82922000	7	4844	UPF0690 protein C1orf52 OS=Homo sapiens OX=9606 GN=C1orf52 PE=1 SV=1
Q07021	Q07021	Complement component 1 Q subcomponent-binding protein, mitochondrial	C1QBP	0.840277	17.4654	17.2202	17.1169	18.086	18.1829	18.0544	9		+	3.4302	0.000102283	2.79674	0.00311069	9	9	43.3	43.3	43.3	31.362	0	220.36	10322000000	83	2925	Complement component 1 Q subcomponent-binding protein, mitochondrial OS=Homo sapiens OX=9606 GN=C1QBP PE=1 SV=1
Q5TEA3	Q5TEA3	Uncharacterized protein C20orf194	C20orf194	0.0163221	11.8222	11.7854	11.9061	11.9553	11.7331	11.8743	4			0.60889	0.0873535	0.0775653	0.89879	4	4	5.5	5.5	5.5	132.29	0	3.4688	22939000	4	3906	Uncharacterized protein C20orf194 OS=Homo sapiens OX=9606 GN=C20orf194 PE=1 SV=1
Q9GZN8	Q9GZN8	UPF0687 protein C20orf27	C20orf27	-0.231336	14.5608	14.7623	14.8593	14.4773	14.5518	14.4594	5		+	1.30127	0.0135148	1.17766	0.0500036	5	5	33.9	33.9	33.9	19.291	0	19.204	900630000	16	6390	UPF0687 protein C20orf27 OS=Homo sapiens OX=9606 GN=C20orf27 PE=1 SV=3
O43822	O43822	Protein C21orf2	C21orf2	0.0979217	10.5651	10.6156	11.1005	11.02	10.7734	10.7815	1			0.111095	0.50229	0.199632	0.720749	1	1	9	9	9	28.34	0	7.1539	4153400	1	623	Cilia- and flagella-associated protein 410 OS=Homo sapiens OX=9606 GN=CFAP410 PE=1 SV=1
P57076	P57076	UPF0769 protein C21orf59	C21orf59	0.133354	16.0188	16.0501	16.1058	16.1678	16.1961	16.2108	12		+	2.83998	0.000232693	2.02959	0.00931714	12	12	54.1	54.1	54.1	33.224	0	130.49	1398700000	26	2501	Cilia- and flagella-associated protein 298 OS=Homo sapiens OX=9606 GN=CFAP298 PE=1 SV=1
Q4AC94	Q4AC94	C2 domain-containing protein 3	C2CD3	-0.586293	14.2939	14.7936	14.5985	13.971	13.9979	13.9584	7		+	2.65464	0.000507837	1.79938	0.0142102	7	7	3.9	3.9	3.9	260.39	0	6.6961	55045000	8	3697	C2 domain-containing protein 3 OS=Homo sapiens OX=9606 GN=C2CD3 PE=1 SV=4
Q86YS7	Q86YS7	C2 domain-containing protein 5	C2CD5	-0.395226	15.9075	16.0362	15.9365	15.5701	15.5436	15.5809	12		+	4.4005	0	3.20858	0.00152632	12	12	21.1	21.1	21.1	110.45	0	60.566	393580000	18	4564	C2 domain-containing protein 5 OS=Homo sapiens OX=9606 GN=C2CD5 PE=1 SV=1
Q9H6V9	Q9H6V9	UPF0554 protein C2orf43	C2orf43	0.0710659	14.6109	14.3352	14.3348	14.4447	14.5364	14.513	7			0.645471	0.0781747	0.300833	0.555353	7	7	28.3	28.3	28.3	37.318	0	23.016	151110000	9	6599	Lipid droplet-associated hydrolase OS=Homo sapiens OX=9606 GN=LDAH PE=1 SV=1
Q9H6R7	Q9H6R7	WD repeat and coiled-coil-containing protein C2orf44	C2orf44	0.141475	15.296	15.4242	15.515	15.5611	15.5477	15.5508	14		+	1.21285	0.0164155	1.04445	0.0700929	14	14	34	34	34	79.135	0	111.15	570740000	21	6594	WD repeat and coiled-coil-containing protein OS=Homo sapiens OX=9606 GN=WDCP PE=1 SV=1
Q8WWC4	Q8WWC4	Uncharacterized protein C2orf47, mitochondrial	C2orf47	0.440279	15.2708	15.5635	15.3548	15.8113	15.8285	15.8701	5		+	2.08436	0.00207505	2.11338	0.00802834	5	5	18.2	18.2	18.2	32.544	0	7.1919	269200000	9	5222	m-AAA protease-interacting protein 1, mitochondrial OS=Homo sapiens OX=9606 GN=MAIP1 PE=1 SV=1
Q9BVC5	Q9BVC5	Ashwin	C2orf49	-0.14672	15.2848	15.3531	15.3771	15.1843	15.2171	15.1735	9		+	1.88594	0.00365555	2.06165	0.00889662	9	9	52.6	52.6	52.6	25.858	0	40.263	866750000	18	6209	Ashwin OS=Homo sapiens OX=9606 GN=C2orf49 PE=1 SV=1
Q2NKX9	Q2NKX9	UPF0561 protein C2orf68	C2orf68	-0.502787	12.2227	12.6814	12.6226	11.9618	12.0553	12.0013	1		+	2.00016	0.00256272	1.57552	0.020295	1	1	6	6	6	18.751	0.0053337	0.97377	29971000	1	3636	UPF0561 protein C2orf68 OS=Homo sapiens OX=9606 GN=C2orf68 PE=2 SV=1
Q8N8R5	Q8N8R5	UPF0565 protein C2orf69	C2orf69	0.100379	14.1316	14.1935	14.0711	14.2702	14.1935	14.2337	6		+	1.40322	0.0106486	1.13171	0.056074	6	6	18.7	18.7	18.7	43.448	0	10.663	92663000	9	4867	UPF0565 protein C2orf69 OS=Homo sapiens OX=9606 GN=C2orf69 PE=1 SV=1
Q3KRA6	Q3KRA6	UPF0538 protein C2orf76	C2orf76	-0.185931	13.6436	13.7649	13.6507	13.4738	13.4833	13.5443	2		+	2.8885	0.000240529	1.83622	0.0128112	2	2	21.4	21.4	21.4	14.609	0	3.145	23619000	3	3667	UPF0538 protein C2orf76 OS=Homo sapiens OX=9606 GN=C2orf76 PE=1 SV=3
P01024	P01024	Complement C3;Complement C3 beta chain;C3-beta-c;Complement C3 alpha chain;C3a anaphylatoxin;Acylation stimulating protein;Complement C3b alpha chain;Complement C3c alpha chain fragment 1;Complement C3dg fragment;Complement C3g fragment;Complement C3d fragment;Complement C3f fragment;Complement C3c alpha chain fragment 2	C3	-0.425769	13.9821	14.0429	13.8356	13.9404	13.4364	13.2065	8		+	1.09098	0.0222206	0.880286	0.108385	18	8	11.8	6.9	6.9	187.15	0	45.033	93602000	8	1127	Complement C3 OS=Homo sapiens OX=9606 GN=C3 PE=1 SV=2
Q6NW34	Q6NW34	Uncharacterized protein C3orf17	C3orf17	0.0358683	15.6865	15.8983	15.7475	15.8415	15.7636	15.8349	12			0.171058	0.388759	0.20457	0.712596	12	12	23.1	23.1	23.1	64.551	0	16.642	211310000	14	4086	Nucleolus and neural progenitor protein OS=Homo sapiens OX=9606 GN=NEPRO PE=1 SV=3
Q5JPI3	Q5JPI3	Uncharacterized protein C3orf38	C3orf38	0.10289	14.2677	14.2153	14.1442	14.3542	14.2466	14.3351	7			0.720155	0.0626165	0.9889	0.0811504	7	7	29.8	29.8	29.8	37.54	0	48.515	247780000	11	3801	Uncharacterized protein C3orf38 OS=Homo sapiens OX=9606 GN=C3orf38 PE=1 SV=1
Q8NDZ4	Q8NDZ4	Deleted in autism protein 1	C3orf58	-0.40088	14.7261	14.4832	14.5891	14.1417	14.1335	14.3205	2		+	2.3541	0.00102529	1.90001	0.0117642	2	2	5.3	5.3	5.3	49.481	0	4.6273	59515000	4	4961	Divergent protein kinase domain 2A OS=Homo sapiens OX=9606 GN=DIPK2A PE=1 SV=1
Q9NWY4;A8MVJ9	Q9NWY4	UPF0609 protein C4orf27	C4orf27	-0.170356	15.8797	16.1201	15.9398	15.7301	15.8544	15.8439	18		+	1.54376	0.00780211	0.967574	0.085392	18	18	49.1	49.1	49.1	39.436	0	34.193	1162600000	25	7073	Histone PARylation factor 1 OS=Homo sapiens OX=9606 GN=HPF1 PE=1 SV=2
Q504U0	Q504U0	Renal cancer differentiation gene 1 protein	C4orf46	0.34059	12.7942	12.6265	12.9348	13.0667	13.139	13.1715	1		+	1.39666	0.010864	1.64687	0.0180021	1	1	15.9	15.9	15.9	11.899	0	11.98	49893000	2	3722	Renal cancer differentiation gene 1 protein OS=Homo sapiens OX=9606 GN=C4orf46 PE=1 SV=1
P01031	P01031	Complement C5;Complement C5 beta chain;Complement C5 alpha chain;C5a anaphylatoxin;Complement C5 alpha chain	C5	0.0669406	11.6399	11.843	11.8107	11.801	11.9559	11.7376	1			0.661878	0.0746036	0.300906	0.555374	3	1	1.9	0.8	0.8	188.3	0.0026281	1.128	37396000	1	1128	Complement C5 OS=Homo sapiens OX=9606 GN=C5 PE=1 SV=4
Q49AR2	Q49AR2	UPF0489 protein C5orf22	C5orf22	0.138389	15.3813	15.1621	15.234	15.4193	15.3747	15.3986	13		+	0.87224	0.0398387	0.985914	0.0817703	13	13	48.6	48.6	48.6	49.967	0	79.664	579500000	28	3694	UPF0489 protein C5orf22 OS=Homo sapiens OX=9606 GN=C5orf22 PE=1 SV=2
Q7Z6I8	Q7Z6I8	UPF0461 protein C5orf24	C5orf24	-0.172269	15.0469	15.3575	15.3107	15.0326	15.0669	15.0989	7		+	1.21646	0.0163267	0.808324	0.131716	7	7	46.8	46.8	46.8	20.132	0	11.324	793410000	12	4406	UPF0461 protein C5orf24 OS=Homo sapiens OX=9606 GN=C5orf24 PE=1 SV=1
Q96GV9	Q96GV9	UNC119-binding protein C5orf30	C5orf30	0.571953	12.2467	12.8007	12.4654	13.0351	13.1351	13.0586	3		+	1.8233	0.00421295	1.59971	0.0191401	3	3	20.9	20.9	20.9	23.083	0.00041079	1.9072	32333000	3	5662	Macrophage immunometabolism regulator OS=Homo sapiens OX=9606 GN=MACIR PE=1 SV=1
Q6NTE8	Q6NTE8	UPF0544 protein C5orf45	C5orf45	-0.444915	13.1856	13.1481	13.4163	12.7666	12.8287	12.8201	6		+	2.36949	0.000928943	2.17719	0.00744171	6	6	30	30	30	37.743	0	21.231	54009000	10	4077	MRN complex-interacting protein OS=Homo sapiens OX=9606 GN=MRNIP PE=1 SV=2
A6NDU8	A6NDU8	UPF0600 protein C5orf51	C5orf51	0.222647	15.7549	15.7986	15.8233	15.9605	15.9949	16.0895	11		+	2.19941	0.00150411	2.16385	0.00765678	11	11	43.2	43.2	43.2	33.62	0	101.45	555470000	16	50	UPF0600 protein C5orf51 OS=Homo sapiens OX=9606 GN=C5orf51 PE=1 SV=1
Q9H6K1	Q9H6K1	Uncharacterized protein C6orf106	C6orf106	-0.0935564	13.3687	13.5984	13.6035	13.4021	13.3769	13.5109	5			0.633359	0.0812551	0.460802	0.349372	5	5	25.8	25.8	25.8	32.871	0	14.359	76847000	6	6587	Protein ILRUN OS=Homo sapiens OX=9606 GN=ILRUN PE=1 SV=2
Q7Z4R8	Q7Z4R8	UPF0669 protein C6orf120	C6orf120	-0.508419	11.7555	11.915	11.8566	11.3985	11.2242	11.3792	1		+	2.92028	0.000187539	2.66806	0.00381757	1	1	14.1	14.1	14.1	20.772	0	16.222	35620000	3	4386	UPF0669 protein C6orf120 OS=Homo sapiens OX=9606 GN=C6orf120 PE=1 SV=1
Q9P0P8	Q9P0P8	Uncharacterized protein C6orf203	C6orf203	0.517176	11.6485	11.718	11.5401	12.0807	12.2337	12.1438	1		+	1.97852	0.00277903	2.79041	0.00310181	1	1	5.4	5.4	5.4	27.941	0	2.4708	28733000	3	7210	Mitochondrial transcription rescue factor 1 OS=Homo sapiens OX=9606 GN=MTRES1 PE=1 SV=1
O95873	O95873	Uncharacterized protein C6orf47	C6orf47	0.407816	9.69505	9.93322	9.71596	9.91912	10.2763	10.3722	1		+	0.855407	0.0420004	1.21665	0.0447584	1	1	7.1	7.1	7.1	31.71	0	5.4201	8127100	1	1075	Uncharacterized protein C6orf47 OS=Homo sapiens OX=9606 GN=C6orf47 PE=1 SV=2
Q9BPX7	Q9BPX7	UPF0415 protein C7orf25	C7orf25	-0.0352392	15.3441	15.3359	15.3164	15.2897	15.259	15.3421	12			0.230778	0.309634	0.618091	0.22449	12	12	28.5	28.5	28.5	46.45	0	22.334	294390000	15	6032	UPF0415 protein C7orf25 OS=Homo sapiens OX=9606 GN=C7orf25 PE=1 SV=1
Q96N11	Q96N11	Uncharacterized protein C7orf26	C7orf26	-0.124403	14.1219	13.9406	13.8555	13.8622	13.8663	13.8162	4		+	1.01804	0.0269078	0.70835	0.174725	4	4	15.6	15.6	15.6	50.046	0	29.143	216260000	7	5800	Uncharacterized protein C7orf26 OS=Homo sapiens OX=9606 GN=C7orf26 PE=2 SV=1
Q8WVR3	Q8WVR3	Uncharacterized protein C7orf43	C7orf43	0.36524	13.9736	14.1913	13.9009	14.356	14.3925	14.413	6		+	2.16969	0.00162553	1.83215	0.0130713	6	6	14.3	14.3	14.3	62.596	0	14.939	36284000	7	5209	Microtubule-associated protein 11 OS=Homo sapiens OX=9606 GN=MAP11 PE=1 SV=2
Q9BRJ6	Q9BRJ6	Uncharacterized protein C7orf50	C7orf50	-0.145412	15.4213	15.4566	15.4303	15.3727	15.3026	15.1968	12		+	1.72728	0.00530056	1.30497	0.036109	12	12	55.2	55.2	55.2	22.083	0	42.953	634900000	18	6072	Uncharacterized protein C7orf50 OS=Homo sapiens OX=9606 GN=C7orf50 PE=1 SV=1
Q96HJ9	Q96HJ9	UPF0562 protein C7orf55	C7orf55	0.433092	12.9945	13.2989	13.0477	13.6079	13.5801	13.4524	2		+	2.23204	0.00132059	1.83203	0.013066	2	2	20.4	20.4	20.4	12.749	0	15.842	63434000	3	5680	Protein FMC1 homolog OS=Homo sapiens OX=9606 GN=FMC1 PE=1 SV=2
Q9H7E9	Q9H7E9	UPF0488 protein C8orf33	C8orf33	0.00915686	14.2865	14.4417	14.3375	14.4432	14.331	14.3189	7			0.283206	0.255344	0.0521266	0.930963	7	7	36.2	36.2	36.2	24.992	0	18.488	246600000	8	6614	UPF0488 protein C8orf33 OS=Homo sapiens OX=9606 GN=C8orf33 PE=1 SV=1
Q9NR00	Q9NR00	Uncharacterized protein C8orf4	C8orf4	-1.17016	9.87874	9.64848	9.48864	8.72717	8.73088	8.04734	1		+	1.59584	0.00706267	2.00167	0.00979386	1	1	15.1	15.1	15.1	12.337	0	3.9598	5294100	1	6872	Transcriptional and immune response regulator OS=Homo sapiens OX=9606 GN=TCIM PE=1 SV=2
Q8N0T1	Q8N0T1	Uncharacterized protein C8orf59	C8orf59	-0.0957851	13.0091	13.1299	13.2728	13.0545	12.9355	13.1345	3		+	2.11827	0.0018324	0.427838	0.384233	3	3	25	25	25	11.456	0.0023725	1.1864	19307000	3	4732	Ribosomal biogenesis factor OS=Homo sapiens OX=9606 GN=RBIS PE=1 SV=4
Q6P1X6	Q6P1X6	UPF0598 protein C8orf82	C8orf82	0.00973129	14.2873	14.644	14.3341	14.4874	14.3603	14.4469	6			0.568848	0.0985498	0.0276787	0.962461	6	6	37.5	37.5	37.5	23.889	0	11.546	227840000	8	4112	UPF0598 protein C8orf82 OS=Homo sapiens OX=9606 GN=C8orf82 PE=1 SV=2
Q5T280	Q5T280	Putative methyltransferase C9orf114	C9orf114	0.407212	15.6824	15.8165	15.7355	16.1421	16.1508	16.1632	13		+	3.54513	0.000111332	3.30256	0.00140328	13	13	41.5	41.5	41.5	42.008	0	80.053	818100000	22	3864	Putative methyltransferase C9orf114 OS=Homo sapiens OX=9606 GN=SPOUT1 PE=1 SV=3
Q9BUH6	Q9BUH6	Protein PAXX	C9orf142	-0.0497297	15.4571	15.5576	15.503	15.4055	15.4852	15.4778	9		+	0.944556	0.0327131	0.573193	0.252731	9	9	55.4	55.4	55.4	21.639	0	17.987	378340000	15	6175	Protein PAXX OS=Homo sapiens OX=9606 GN=PAXX PE=1 SV=2
Q9BU70	Q9BU70	Nef-associated protein 1	C9orf156	-0.446536	9.18879	9.15654	8.5886	8.45677	8.5982	8.53935	1		+	1.51622	0.00827859	1.05337	0.0682985	1	1	4.1	4.1	4.1	48.586	0.0071262	0.89199	853380	1	6165	tRNA (adenine(37)-N6)-methyltransferase OS=Homo sapiens OX=9606 GN=TRMO PE=2 SV=2
Q9BUW7	Q9BUW7	UPF0184 protein C9orf16	C9orf16	0.588145	12.9363	12.9356	12.8975	13.5549	13.4915	13.4875	3		+	5.01294	0	4.6912	0	3	3	33.7	33.7	33.7	9.0537	0	5.8242	92413000	5	6192	UPF0184 protein C9orf16 OS=Homo sapiens OX=9606 GN=C9orf16 PE=1 SV=1
Q8IXQ3	Q8IXQ3	Uncharacterized protein C9orf40	C9orf40	0.0435759	13.4887	13.6729	13.5575	13.7407	13.5719	13.5373	4			0.258908	0.279446	0.203423	0.714155	4	4	33	33	33	21.063	0	23.68	157920000	6	4660	Uncharacterized protein C9orf40 OS=Homo sapiens OX=9606 GN=C9orf40 PE=1 SV=1
Q5T6V5	Q5T6V5	UPF0553 protein C9orf64	C9orf64	0.0150369	16.0611	15.9769	15.9727	16.0188	15.992	16.045	12		+	1.2842	0.0140176	0.174854	0.758413	12	12	35.8	35.8	35.8	39.028	0	11.37	276290000	16	3883	Queuosine salvage protein OS=Homo sapiens OX=9606 GN=C9orf64 PE=1 SV=1
Q96LT7	Q96LT7	Protein C9orf72	C9orf72	0.377584	13.7418	13.8435	13.8247	14.1644	14.2041	14.1742	6		+	3.19914	0.000154545	3.4551	0.00109804	6	6	16	16	16	54.327	0	47.087	111960000	7	5772	Guanine nucleotide exchange C9orf72 OS=Homo sapiens OX=9606 GN=C9orf72 PE=1 SV=2
Q9NZ63	Q9NZ63	Uncharacterized protein C9orf78	C9orf78	0.0801951	16.2055	16.2981	16.225	16.3177	16.3111	16.3405	12		+	1.20455	0.0169033	1.27299	0.0389437	12	12	47.4	47.4	47.4	33.688	0	44.167	2056200000	25	7162	Telomere length and silencing protein 1 homolog OS=Homo sapiens OX=9606 GN=C9orf78 PE=1 SV=1
Q96LW7	Q96LW7	Bcl10-interacting CARD protein	C9orf89	-0.215183	10.9961	11.4679	10.9783	10.9428	10.7891	11.0648	3			0.426273	0.155458	0.529128	0.286833	3	3	14	14	14	25.589	0	3.9613	14297000	3	5775	Caspase recruitment domain-containing protein 19 OS=Homo sapiens OX=9606 GN=CARD19 PE=1 SV=1
Q8N1Q1	Q8N1Q1	Carbonic anhydrase 13	CA13	-0.322313	15.4467	15.9392	15.5161	15.3329	15.3147	15.2874	4		+	1.36385	0.0116516	0.977874	0.0832867	4	4	18.7	18.7	18.7	29.443	0	5.3386	348930000	9	4758	Carbonic anhydrase 13 OS=Homo sapiens OX=9606 GN=CA13 PE=1 SV=1
Q9Y2D0	Q9Y2D0	Carbonic anhydrase 5B, mitochondrial	CA5B	0.124843	11.9597	12.2447	12.1044	12.2319	12.1918	12.2596	1			0.534489	0.109488	0.669495	0.194746	1	1	4.7	4.7	4.7	36.433	0.0018585	1.2978	375940000	2	7693	Carbonic anhydrase 5B, mitochondrial OS=Homo sapiens OX=9606 GN=CA5B PE=1 SV=1
P35219	P35219	Carbonic anhydrase-related protein	CA8	-0.0202322	15.138	15.1659	15.1629	15.1857	15.0828	15.1377	7			0.488232	0.12615	0.25976	0.622251	7	7	39.3	39.3	39.3	32.973	0	60.218	611430000	14	1933	Carbonic anhydrase-related protein OS=Homo sapiens OX=9606 GN=CA8 PE=1 SV=3
Q9H8G2	Q9H8G2	Caspase activity and apoptosis inhibitor 1	CAAP1	0.0172936	15.101	15.2579	15.3193	15.2446	15.258	15.2274	8			0.0241258	0.806658	0.094187	0.875991	8	8	31	31	31	38.367	0	62.999	440460000	14	6642	Caspase activity and apoptosis inhibitor 1 OS=Homo sapiens OX=9606 GN=CAAP1 PE=1 SV=2
Q9Y376	Q9Y376	Calcium-binding protein 39	CAB39	-0.148876	17.2219	17.2528	17.2701	17.1214	17.0808	17.096	14		+	2.76296	0.000368889	2.89427	0.00267223	14	12	40.5	40.5	34.9	39.869	0	35.19	2333700000	44	7767	Calcium-binding protein 39 OS=Homo sapiens OX=9606 GN=CAB39 PE=1 SV=1
Q9H9S4	Q9H9S4	Calcium-binding protein 39-like	CAB39L	-0.212828	12.9718	13.2505	13.0967	13.0614	12.8322	12.787	2		+	2.04746	0.00228021	0.843805	0.119878	4	2	11.6	5.9	5.9	39.087	0.00081511	1.7439	33078000	2	6689	Calcium-binding protein 39-like OS=Homo sapiens OX=9606 GN=CAB39L PE=1 SV=3
Q9Y6J0	Q9Y6J0	Calcineurin-binding protein cabin-1	CABIN1	-0.36174	15.628	15.8633	15.8931	15.3482	15.5598	15.3912	19		+	1.80017	0.00447543	1.57152	0.0203337	19	19	12.4	12.4	12.4	246.35	0	31.037	256060000	21	7966	Calcineurin-binding protein cabin-1 OS=Homo sapiens OX=9606 GN=CABIN1 PE=1 SV=1
Q9BTV7	Q9BTV7	CDK5 and ABL1 enzyme substrate 2	CABLES2	-0.0124712	10.9461	11.0924	11.1006	11.2639	11.0233	10.8145	2			0.116709	0.489124	0.0301579	0.959117	2	2	11.5	11.5	11.5	52.235	0	8.8226	27788000	3	6156	CDK5 and ABL1 enzyme substrate 2 OS=Homo sapiens OX=9606 GN=CABLES2 PE=1 SV=3
Q5VU97	Q5VU97	VWFA and cache domain-containing protein 1	CACHD1	-0.267609	15.6057	15.6667	15.6707	15.3537	15.3577	15.4289	12		+	3.4558	0.000104186	2.93833	0.00256366	12	12	10.4	10.4	10.4	142.29	0	17.317	146930000	14	3934	VWFA and cache domain-containing protein 1 OS=Homo sapiens OX=9606 GN=CACHD1 PE=2 SV=2
P54289	P54289	Voltage-dependent calcium channel subunit alpha-2/delta-1;Voltage-dependent calcium channel subunit alpha-2-1;Voltage-dependent calcium channel subunit delta-1	CACNA2D1	-0.182225	15.2003	15.499	15.2512	15.033	15.147	15.2239	13		+	1.31897	0.0130307	0.780541	0.143142	13	13	17.3	17.3	17.3	124.57	0	31.049	185890000	14	2421	Voltage-dependent calcium channel subunit alpha-2/delta-1 OS=Homo sapiens OX=9606 GN=CACNA2D1 PE=1 SV=3
Q08289;O00305;Q02641	Q08289	Voltage-dependent L-type calcium channel subunit beta-2	CACNB2	-0.191607	12.7988	12.848	12.7792	12.5392	12.6634	12.6486	5		+	1.83262	0.00409646	1.91084	0.0114521	5	5	11.7	11.7	11.7	73.58	0	5.1041	21926000	5	2948	Voltage-dependent L-type calcium channel subunit beta-2 OS=Homo sapiens OX=9606 GN=CACNB2 PE=1 SV=3
P54284	P54284	Voltage-dependent L-type calcium channel subunit beta-3	CACNB3	-0.345723	11.6232	11.3768	11.6681	11.1464	11.167	11.3175	3		+	0.846539	0.0430337	1.51583	0.0226347	3	3	11.6	11.6	11.6	54.531	0	13.602	14324000	3	2420	Voltage-dependent L-type calcium channel subunit beta-3 OS=Homo sapiens OX=9606 GN=CACNB3 PE=1 SV=1
Q8WUQ7	Q8WUQ7	Cactin	CACTIN	0.181785	15.5347	15.5617	15.6224	15.7378	15.7621	15.7642	14		+	3.39822	0.000117229	2.5798	0.00427671	14	14	27.4	27.4	27.4	88.701	0	47.836	567410000	20	5179	Cactin OS=Homo sapiens OX=9606 GN=CACTIN PE=1 SV=3
Q86Y37	Q86Y37	CDK2-associated and cullin domain-containing protein 1	CACUL1	0.210383	14.4706	14.6778	14.4706	14.7434	14.7879	14.7189	7		+	1.46515	0.00931749	1.36552	0.0310505	7	7	28.2	28.2	28.2	41.063	0	26.547	326100000	9	4547	CDK2-associated and cullin domain-containing protein 1 OS=Homo sapiens OX=9606 GN=CACUL1 PE=1 SV=1
Q9HB71	Q9HB71	Calcyclin-binding protein	CACYBP	-0.00104968	19.4822	19.2922	19.309	19.3817	19.3502	19.3484	31		+	1.45451	0.00959296	0.00557641	0.991652	31	30	76.8	76.8	73.7	26.21	0	174.77	25154000000	235	6725	Calcyclin-binding protein OS=Homo sapiens OX=9606 GN=CACYBP PE=1 SV=2
P27708;P31327	P27708	CAD protein;Glutamine-dependent carbamoyl-phosphate synthase;Aspartate carbamoyltransferase;Dihydroorotase	CAD	-0.119813	19.5255	19.5597	19.5022	19.3978	19.3716	19.4586	97		+	2.93922	0.00018	1.75736	0.0152317	97	97	59.7	59.7	59.7	242.98	0	323.31	31979000000	330	1784	CAD protein OS=Homo sapiens OX=9606 GN=CAD PE=1 SV=3
Q9BY67	Q9BY67	Cell adhesion molecule 1	CADM1	-0.235824	11.1185	10.9298	11.2254	11.0492	10.954	10.5631	2		+	0.957787	0.0315969	0.615735	0.22576	2	2	8.4	8.4	8.4	48.509	0	19.452	17285000	2	6291	Cell adhesion molecule 1 OS=Homo sapiens OX=9606 GN=CADM1 PE=1 SV=2
Q8NFZ8	Q8NFZ8	Cell adhesion molecule 4	CADM4	-0.538678	14.4838	14.7412	14.5002	13.848	14.0496	14.2117	6		+	2.40318	0.000921169	1.79833	0.0141824	6	6	25	25	25	42.785	0	24.361	175650000	12	5001	Cell adhesion molecule 4 OS=Homo sapiens OX=9606 GN=CADM4 PE=1 SV=1
Q86UW7	Q86UW7	Calcium-dependent secretion activator 2	CADPS2	-0.00267474	16.6404	16.6267	16.6145	16.5645	16.6368	16.6722	18			0.127292	0.466893	0.0275832	0.962437	18	16	14.2	14.2	12.3	147.73	0	27.86	516380000	27	4474	Calcium-dependent secretion activator 2 OS=Homo sapiens OX=9606 GN=CADPS2 PE=1 SV=2
Q9P1Z2	Q9P1Z2	Calcium-binding and coiled-coil domain-containing protein 1	CALCOCO1	0.133691	15.7886	15.936	15.9007	16.085	16.0209	15.9205	18		+	0.915057	0.0352549	0.958469	0.0877667	18	18	28.2	28.2	28.2	77.335	0	29.685	347780000	24	7223	Calcium-binding and coiled-coil domain-containing protein 1 OS=Homo sapiens OX=9606 GN=CALCOCO1 PE=1 SV=2
Q13137	Q13137	Calcium-binding and coiled-coil domain-containing protein 2	CALCOCO2	0.128117	16.6648	16.6478	16.5534	16.7911	16.7355	16.7236	21		+	1.53865	0.00790121	1.47068	0.0246301	21	21	55.6	55.6	55.6	52.253	0	87.218	567330000	35	3069	Calcium-binding and coiled-coil domain-containing protein 2 OS=Homo sapiens OX=9606 GN=CALCOCO2 PE=1 SV=1
Q05682	Q05682	Caldesmon	CALD1	-0.621611	18.7515	18.804	18.7484	18.1461	18.1776	18.1154	45		+	6.59313	0	4.77752	0	45	45	44.8	44.8	44.8	93.23	0	294.05	12033000000	122	2904	Caldesmon OS=Homo sapiens OX=9606 GN=CALD1 PE=1 SV=3
P27797	P27797	Calreticulin	CALR	-0.198348	19.5895	19.5298	19.5554	19.3387	19.3878	19.3531	30		+	2.70486	0.000462614	3.03135	0.00208526	30	30	66.4	66.4	66.4	48.141	0	323.31	49457000000	290	1785	Calreticulin OS=Homo sapiens OX=9606 GN=CALR PE=1 SV=1
O43852	O43852	Calumenin	CALU	-0.364876	18.3623	18.2939	18.2355	17.9382	17.9107	17.9482	22		+	4.0182	0.000116279	3.16874	0.00162254	22	22	70.2	70.2	70.2	37.106	0	167.98	11543000000	105	629	Calumenin OS=Homo sapiens OX=9606 GN=CALU PE=1 SV=2
Q14012	Q14012	Calcium/calmodulin-dependent protein kinase type 1	CAMK1	0.399818	15.3069	15.1538	15.2186	15.5284	15.654	15.6963	10		+	3.1077	0.000143966	2.39835	0.00494607	11	10	48.9	44.1	44.1	41.337	0	78.473	608140000	20	3225	Calcium/calmodulin-dependent protein kinase type 1 OS=Homo sapiens OX=9606 GN=CAMK1 PE=1 SV=1
Q8IU85	Q8IU85	Calcium/calmodulin-dependent protein kinase type 1D	CAMK1D	-0.0811195	15.8171	15.9818	15.8943	15.7935	15.7995	15.8567	12		+	1.86824	0.0037504	0.717918	0.169948	12	11	43.4	43.4	38.7	42.913	0	81.652	830320000	23	4570	Calcium/calmodulin-dependent protein kinase type 1D OS=Homo sapiens OX=9606 GN=CAMK1D PE=1 SV=1
Q96NX5	Q96NX5	Calcium/calmodulin-dependent protein kinase type 1G	CAMK1G	-1.7384	12.2049	12.3148	12.1778	10.2883	10.5886	10.6054	2		+	5.51762	0	4.00972	0.000395062	2	2	5.5	5.5	5.5	53.086	0	3.1543	21632000	2	5817	Calcium/calmodulin-dependent protein kinase type 1G OS=Homo sapiens OX=9606 GN=CAMK1G PE=1 SV=3
Q13557;Q9UQM7	Q13557	Calcium/calmodulin-dependent protein kinase type II subunit delta	CAMK2D	-0.230743	17.0068	17.0007	16.9989	16.7586	16.7867	16.7689	17		+	5.94253	0	4.94807	0	17	13	40.9	40.9	30.9	56.369	0	72.823	3084800000	46	3164	Calcium/calmodulin-dependent protein kinase type II subunit delta OS=Homo sapiens OX=9606 GN=CAMK2D PE=1 SV=3
Q13555	Q13555	Calcium/calmodulin-dependent protein kinase type II subunit gamma	CAMK2G	0.226133	15.8458	15.8579	15.9833	16.0429	16.197	16.1255	13		+	2.39961	0.000929329	1.64854	0.0179153	16	9	32.8	25.8	20.8	62.606	0	49.565	1670400000	22	3163	Calcium/calmodulin-dependent protein kinase type II subunit gamma OS=Homo sapiens OX=9606 GN=CAMK2G PE=1 SV=4
Q8N5S9	Q8N5S9	Calcium/calmodulin-dependent protein kinase kinase 1	CAMKK1	-0.308051	13.2222	13.2245	13.0496	12.9115	12.864	12.7966	2		+	2.7216	0.000438892	2.00196	0.00980284	2	2	4	4	4	55.735	0.00013908	2.2096	24126000	4	4831	Calcium/calmodulin-dependent protein kinase kinase 1 OS=Homo sapiens OX=9606 GN=CAMKK1 PE=1 SV=2
Q96RR4	Q96RR4	Calcium/calmodulin-dependent protein kinase kinase 2	CAMKK2	-0.213643	14.8997	15.1948	15.0508	14.8291	14.8182	14.8571	12		+	1.71662	0.00547583	1.16826	0.0511393	12	12	25.5	25.5	25.5	64.745	0	16.392	185930000	13	5881	Calcium/calmodulin-dependent protein kinase kinase 2 OS=Homo sapiens OX=9606 GN=CAMKK2 PE=1 SV=2
Q7Z624	Q7Z624	Calmodulin-lysine N-methyltransferase	CAMKMT	-0.446261	13.4277	13.7823	13.6362	13.1628	13.1874	13.1572	3		+	2.77816	0.000332398	1.90484	0.0116882	3	3	12.1	12.1	12.1	36.128	0	4.4042	40193000	6	4401	Calmodulin-lysine N-methyltransferase OS=Homo sapiens OX=9606 GN=CAMKMT PE=1 SV=2
Q5T5Y3	Q5T5Y3	Calmodulin-regulated spectrin-associated protein 1	CAMSAP1	-0.0974789	16.5861	16.714	16.8427	16.6429	16.6335	16.5739	31			0.422853	0.157116	0.560406	0.262044	32	31	28.9	28.5	28.5	177.97	0	118.18	606560000	41	3878	Calmodulin-regulated spectrin-associated protein 1 OS=Homo sapiens OX=9606 GN=CAMSAP1 PE=1 SV=2
Q08AD1	Q08AD1	Calmodulin-regulated spectrin-associated protein 2	CAMSAP2	0.21962	17.2722	17.4394	17.4598	17.5853	17.6418	17.6033	35		+	1.99263	0.00264135	1.62671	0.0185202	35	34	31.3	31.3	30.8	168.09	0	119.88	1431400000	53	2962	Calmodulin-regulated spectrin-associated protein 2 OS=Homo sapiens OX=9606 GN=CAMSAP2 PE=1 SV=3
Q86VP6	Q86VP6	Cullin-associated NEDD8-dissociated protein 1	CAND1	-0.0162665	19.5112	19.488	19.4823	19.4739	19.4464	19.5123	70			0.251447	0.286759	0.316534	0.531486	70	66	58.6	58.6	56.8	136.37	0	323.31	26932000000	261	4495	Cullin-associated NEDD8-dissociated protein 1 OS=Homo sapiens OX=9606 GN=CAND1 PE=1 SV=2
O75155	O75155	Cullin-associated NEDD8-dissociated protein 2	CAND2	-0.277178	12.511	12.4406	12.543	12.3439	12.1806	12.1386	6		+	3.13408	0.000146974	1.78734	0.0144174	10	6	9.5	7	7	135.25	0	9.6021	34179000	6	753	Cullin-associated NEDD8-dissociated protein 2 OS=Homo sapiens OX=9606 GN=CAND2 PE=1 SV=3
Q8WVQ1	Q8WVQ1	Soluble calcium-activated nucleotidase 1	CANT1	0.12641	12.5126	12.5108	12.3753	12.606	12.6381	12.5339	4			0.613578	0.0860926	1.0816	0.0632542	4	4	10.5	10.5	10.5	44.839	0.00081268	1.6895	21206000	4	5208	Soluble calcium-activated nucleotidase 1 OS=Homo sapiens OX=9606 GN=CANT1 PE=1 SV=1
P27824;O14967	P27824	Calnexin	CANX	-0.37963	16.743	16.9312	16.8074	16.3729	16.4568	16.5129	19		+	1.89588	0.00357895	2.28305	0.00593314	19	19	33.6	33.6	33.6	67.567	0	99.034	753120000	30	1788	Calnexin OS=Homo sapiens OX=9606 GN=CANX PE=1 SV=2
Q01518	Q01518	Adenylyl cyclase-associated protein 1	CAP1	0.138735	18.9343	19.0061	19.0222	19.1245	19.1148	19.1394	36		+	3.09253	0.000142657	2.11344	0.00803241	36	34	66.5	66.5	64.8	51.901	0	195.71	44664000000	170	2822	Adenylyl cyclase-associated protein 1 OS=Homo sapiens OX=9606 GN=CAP1 PE=1 SV=5
P40123	P40123	Adenylyl cyclase-associated protein 2	CAP2	0.323289	16.3658	16.3337	16.4558	16.6921	16.7283	16.7047	18		+	3.91671	0.000106383	2.97743	0.00254214	20	17	57.2	54.3	53.7	52.823	0	143.27	1520400000	43	2022	Adenylyl cyclase-associated protein 2 OS=Homo sapiens OX=9606 GN=CAP2 PE=1 SV=1
P40121	P40121	Macrophage-capping protein	CAPG	-0.131607	17.2179	17.2517	17.276	17.1128	17.1447	17.0932	16		+	2.19147	0.00153726	2.36468	0.0051317	16	16	50.9	50.9	50.9	38.498	0	92.014	4199600000	65	2021	Macrophage-capping protein OS=Homo sapiens OX=9606 GN=CAPG PE=1 SV=2
P07384	P07384	Calpain-1 catalytic subunit	CAPN1	0.165593	17.5368	17.5834	17.564	17.7176	17.7072	17.7562	28		+	4.49052	0	2.92592	0.00253333	28	28	49.7	49.7	49.7	81.889	0	122.5	3373700000	83	1251	Calpain-1 catalytic subunit OS=Homo sapiens OX=9606 GN=CAPN1 PE=1 SV=1
O75808	O75808	Calpain-15	CAPN15	0.435695	15.3873	15.6629	15.6413	15.9979	16.0212	15.9796	11		+	2.62448	0.00055914	2.0877	0.00874317	11	11	13.1	13.1	13.1	117.31	0	25.176	157420000	12	858	Calpain-15 OS=Homo sapiens OX=9606 GN=CAPN15 PE=1 SV=1
P17655;A6NHC0	P17655	Calpain-2 catalytic subunit	CAPN2	-0.240557	17.9831	18.0037	18.0612	17.7406	17.7735	17.8122	35		+	3.34328	0.000138748	2.81736	0.00295127	35	34	59	59	58.1	79.994	0	323.31	8158700000	99	1563	Calpain-2 catalytic subunit OS=Homo sapiens OX=9606 GN=CAPN2 PE=1 SV=6
O15484	O15484	Calpain-5	CAPN5	-0.0708682	12.6693	13.381	13.0282	12.8635	12.9747	13.0276	2			0.188069	0.363998	0.122679	0.837867	2	2	3.6	3.6	3.6	73.168	0.00081125	1.6436	9844400	3	498	Calpain-5 OS=Homo sapiens OX=9606 GN=CAPN5 PE=1 SV=2
Q9Y6W3	Q9Y6W3	Calpain-7	CAPN7	0.128349	15.1667	15.3326	15.3315	15.4034	15.419	15.3934	15		+	1.86137	0.00385473	1.08522	0.0628055	15	14	24.8	24.8	23	92.651	0	16.97	223660000	16	7985	Calpain-7 OS=Homo sapiens OX=9606 GN=CAPN7 PE=1 SV=1
P04632;Q96L46	P04632	Calpain small subunit 1	CAPNS1	-0.0129935	17.159	17.0741	17.0822	17.135	17.0898	17.0515	11			0.150144	0.423406	0.131747	0.825589	11	11	61.9	61.9	61.9	28.315	0	323.31	4905400000	56	1182	Calpain small subunit 1 OS=Homo sapiens OX=9606 GN=CAPNS1 PE=1 SV=1
Q14444	Q14444	Caprin-1	CAPRIN1	-0.281652	19.2834	19.1092	19.2047	18.9166	18.9325	18.9033	25		+	2.69659	0.000473487	2.27744	0.00589167	25	25	46.1	46.1	46.1	78.365	0	323.31	41372000000	199	3283	Caprin-1 OS=Homo sapiens OX=9606 GN=CAPRIN1 PE=1 SV=2
P52907	P52907	F-actin-capping protein subunit alpha-1	CAPZA1	-0.0937532	18.3778	18.3547	18.3458	18.2999	18.2595	18.2376	14		+	1.87967	0.00366881	1.98294	0.0100153	14	11	75.5	75.5	63.6	32.922	0	250.6	16560000000	160	2372	F-actin-capping protein subunit alpha-1 OS=Homo sapiens OX=9606 GN=CAPZA1 PE=1 SV=3
P47755	P47755	F-actin-capping protein subunit alpha-2	CAPZA2	-0.369968	17.0934	17.1424	17.1263	16.7557	16.7501	16.7464	11		+	5.0212	0	4.83631	0	14	11	73.8	61.9	61.9	32.949	0	177.16	3287700000	65	2152	F-actin-capping protein subunit alpha-2 OS=Homo sapiens OX=9606 GN=CAPZA2 PE=1 SV=3
P47756	P47756	F-actin-capping protein subunit beta	CAPZB	-0.148339	18.3004	18.4201	18.3268	18.2233	18.1767	18.2023	19		+	2.01375	0.00243722	1.73086	0.0158657	19	18	61.7	61.7	61.7	31.35	0	102.38	8784600000	97	2153	F-actin-capping protein subunit beta OS=Homo sapiens OX=9606 GN=CAPZB PE=1 SV=4
Q9BX69	Q9BX69	Caspase recruitment domain-containing protein 6	CARD6	0.277521	10.1094	10.3732	10.2753	10.6215	10.3434	10.6255	3		+	1.13681	0.0199416	1.07802	0.0639333	3	3	4.5	4.5	4.5	116.47	0	2.8971	7890000	3	6260	Caspase recruitment domain-containing protein 6 OS=Homo sapiens OX=9606 GN=CARD6 PE=1 SV=2
Q9Y2G2	Q9Y2G2	Caspase recruitment domain-containing protein 8	CARD8	-0.00660102	14.5816	14.6974	14.7121	14.6657	14.6075	14.6982	7			0.501634	0.120975	0.0460288	0.936958	7	7	19.3	19.3	19.3	48.932	0	24.591	270230000	9	7699	Caspase recruitment domain-containing protein 8 OS=Homo sapiens OX=9606 GN=CARD8 PE=1 SV=1
Q9Y2V2	Q9Y2V2	Calcium-regulated heat stable protein 1	CARHSP1	-0.151449	16.9619	16.803	16.9958	16.7264	16.8113	16.7686	7		+	1.30741	0.0133699	1.10779	0.0595243	7	7	74.8	74.8	74.8	15.892	0	144.16	11974000000	49	7737	Calcium-regulated heat-stable protein 1 OS=Homo sapiens OX=9606 GN=CARHSP1 PE=1 SV=2
Q8IW45	Q8IW45	ATP-dependent (S)-NAD(P)H-hydrate dehydratase	CARKD	0.0257314	13.7528	14.045	13.8496	14.0076	13.9087	13.8083	4			0.102112	0.523271	0.0884617	0.883665	4	4	16.1	16.1	16.1	36.576	0	19.712	36230000	5	4614	ATP-dependent (S)-NAD(P)H-hydrate dehydratase OS=Homo sapiens OX=9606 GN=NAXD PE=1 SV=1
Q86X55	Q86X55	Histone-arginine methyltransferase CARM1	CARM1	-0.114478	16.6654	16.9182	16.7616	16.6491	16.6463	16.7064	17			0.656635	0.0757242	0.683137	0.187406	17	17	36.7	36.7	36.7	65.853	0	162.49	3105100000	38	4530	Histone-arginine methyltransferase CARM1 OS=Homo sapiens OX=9606 GN=CARM1 PE=1 SV=3
P49589;REV__Q8N283	P49589	Cysteine--tRNA ligase, cytoplasmic	CARS	0.00696691	18.0818	18.1341	18.0949	18.1194	18.125	18.0873	41			0.278147	0.260413	0.130632	0.82699	41	40	55.9	55.9	55.9	85.472	0	171.16	6154700000	107	2219	Cysteine--tRNA ligase, cytoplasmic OS=Homo sapiens OX=9606 GN=CARS1 PE=1 SV=3
Q9HA77	Q9HA77	Probable cysteine--tRNA ligase, mitochondrial	CARS2	0.036506	14.0661	14.2801	14.0549	14.2155	14.1451	14.15	7			0.480544	0.129486	0.181153	0.748694	7	7	14.4	14.4	14.4	62.223	0	8.407	67082000	7	6698	Probable cysteine--tRNA ligase, mitochondrial OS=Homo sapiens OX=9606 GN=CARS2 PE=1 SV=1
O15234	O15234	Protein CASC3	CASC3	-0.234734	15.1713	15.4979	15.5071	15.1911	15.1741	15.1069	11		+	1.02346	0.0265701	0.969914	0.0849629	11	11	25.6	25.6	25.6	76.277	0	125.82	405480000	15	460	Protein CASC3 OS=Homo sapiens OX=9606 GN=CASC3 PE=1 SV=2
Q6P4E1	Q6P4E1	Protein CASC4	CASC4	-0.00235081	14.8003	15.0858	14.7872	14.9019	14.8344	14.93	8			0.414481	0.161526	0.00761177	0.990007	8	8	21.8	21.8	21.8	49.497	0	13.595	310930000	10	4124	Protein CASC4 OS=Homo sapiens OX=9606 GN=CASC4 PE=1 SV=2
Q8NG31	Q8NG31	Protein CASC5	CASC5	-0.25672	16.667	16.9026	16.7032	16.5412	16.4706	16.4908	34		+	2.47353	0.000819277	1.55206	0.0211479	34	34	19	19	19	265.39	0	71.532	594560000	40	5006	Kinetochore scaffold 1 OS=Homo sapiens OX=9606 GN=KNL1 PE=1 SV=3
O14936	O14936	Peripheral plasma membrane protein CASK	CASK	-0.439735	15.8803	16.0979	16.156	15.5805	15.668	15.5665	18		+	2.79636	0.000292683	2.09499	0.00839083	18	18	24.4	24.4	24.4	105.12	0	43.291	327960000	28	399	Peripheral plasma membrane protein CASK OS=Homo sapiens OX=9606 GN=CASK PE=1 SV=3
Q8WXE0	Q8WXE0	Caskin-2	CASKIN2	0.044165	15.2616	15.5206	15.4063	15.4184	15.4713	15.4312	18			0.137579	0.446791	0.225352	0.67864	18	17	22.7	22.7	22.1	126.78	0	42.948	395680000	24	5242	Caskin-2 OS=Homo sapiens OX=9606 GN=CASKIN2 PE=1 SV=2
P29466;Q5EG05	P29466	Caspase-1;Caspase-1 subunit p20;Caspase-1 subunit p10	CASP1	0.273209	16.3245	16.291	16.2854	16.5386	16.657	16.525	16		+	3.0003	0.000188482	2.47885	0.00467877	16	16	45.3	45.3	45.3	45.158	0	114.51	720180000	35	1828	Caspase-1 OS=Homo sapiens OX=9606 GN=CASP1 PE=1 SV=1
Q92851	Q92851	Caspase-10;Caspase-10 subunit p23/17;Caspase-10 subunit p12	CASP10	0.608881	13.3619	13.8431	13.6483	14.1209	14.3096	14.2494	5		+	2.18049	0.00157646	1.80957	0.0139312	5	5	11.5	11.5	11.5	58.95	0	8.5453	62086000	6	5359	Caspase-10 OS=Homo sapiens OX=9606 GN=CASP10 PE=1 SV=3
P42575	P42575	Caspase-2;Caspase-2 subunit p18;Caspase-2 subunit p13;Caspase-2 subunit p12	CASP2	-0.281981	16.0026	16.0986	16.1881	15.7955	15.8487	15.799	14		+	3.31561	0.000135762	2.12921	0.00790174	14	14	41.2	41.2	41.2	50.685	0	95.126	543710000	18	2080	Caspase-2 OS=Homo sapiens OX=9606 GN=CASP2 PE=1 SV=2
P42574	P42574	Caspase-3;Caspase-3 subunit p17;Caspase-3 subunit p12	CASP3	-0.263114	16.4284	16.3127	16.433	16.2174	16.1392	16.0283	14		+	1.89597	0.00358011	1.75481	0.015484	14	14	63.5	63.5	63.5	31.608	0	67.911	2500500000	37	2079	Caspase-3 OS=Homo sapiens OX=9606 GN=CASP3 PE=1 SV=2
P49662;P51878	P49662	Caspase-4;Caspase-4 subunit 1;Caspase-4 subunit 2	CASP4	0.0584323	15.7128	15.645	15.708	15.7363	15.7639	15.7409	13		+	1.13261	0.0200832	1.17185	0.0507695	13	13	49.1	49.1	49.1	43.262	0	100.9	753090000	21	2225	Caspase-4 OS=Homo sapiens OX=9606 GN=CASP4 PE=1 SV=1
P55212	P55212	Caspase-6;Caspase-6 subunit p18;Caspase-6 subunit p11	CASP6	0.0608288	15.4993	15.4925	15.5228	15.5802	15.513	15.6039	11		+	0.929119	0.0340008	0.992122	0.0804616	11	11	45.7	45.7	45.7	33.31	0	42.475	1246100000	18	2458	Caspase-6 OS=Homo sapiens OX=9606 GN=CASP6 PE=1 SV=2
P55210	P55210	Caspase-7;Caspase-7 subunit p20;Caspase-7 subunit p11	CASP7	0.544643	16.1866	16.1449	16.1473	16.6959	16.7266	16.6902	16		+	6.51154	0	5.1853	0	16	16	59.4	59.4	59.4	34.276	0	72.049	1414200000	38	2456	Caspase-7 OS=Homo sapiens OX=9606 GN=CASP7 PE=1 SV=1
Q14790	Q14790	Caspase-8;Caspase-8 subunit p18;Caspase-8 subunit p10	CASP8	0.777867	15.8562	15.9858	15.8378	16.6006	16.7337	16.6791	14		+	4.72966	0	3.67577	0.000575916	14	14	41.3	41.3	41.3	55.391	0	116.72	824030000	25	3333	Caspase-8 OS=Homo sapiens OX=9606 GN=CASP8 PE=1 SV=1
Q9UKL3	Q9UKL3	CASP8-associated protein 2	CASP8AP2	-0.0293395	13.3294	13.6121	13.5235	13.4203	13.5326	13.4241	5			0.305072	0.236657	0.116931	0.845441	5	5	3.5	3.5	3.5	222.66	0	6.2379	25604000	5	7486	CASP8-associated protein 2 OS=Homo sapiens OX=9606 GN=CASP8AP2 PE=1 SV=1
P55211	P55211	Caspase-9;Caspase-9 subunit p35;Caspase-9 subunit p10	CASP9	0.219889	12.9265	12.8275	13.0802	13.2218	13.1056	13.1665	3		+	1.16526	0.0186261	1.27655	0.0385055	3	3	11.8	11.8	11.8	46.28	0	2.6161	41497000	4	2457	Caspase-9 OS=Homo sapiens OX=9606 GN=CASP9 PE=1 SV=3
P20810	P20810	Calpastatin	CAST	-0.368747	19.0241	18.9785	18.9874	18.6011	18.6463	18.6363	44		+	5.31729	0	4.3308	0	44	44	67.4	67.4	67.4	76.572	0	323.31	9381400000	139	1644	Calpastatin OS=Homo sapiens OX=9606 GN=CAST PE=1 SV=4
P04040	P04040	Catalase	CAT	-0.0680955	17.1546	17.3405	17.3105	17.1792	17.1378	17.2842	25		+	1.11081	0.0211416	0.398767	0.418919	25	24	54.1	54.1	51.2	59.755	0	106.54	2032200000	49	1160	Catalase OS=Homo sapiens OX=9606 GN=CAT PE=1 SV=3
Q03135	Q03135	Caveolin-1	CAV1	-0.642871	16.4836	16.3465	15.8647	15.3946	15.5394	15.8322	8		+	1.96692	0.00291256	1.32249	0.0347406	8	7	45.5	45.5	39.9	20.471	0	45.065	2492500000	23	2868	Caveolin-1 OS=Homo sapiens OX=9606 GN=CAV1 PE=1 SV=4
P51636	P51636	Caveolin-2	CAV2	-0.491208	13.0567	13.4989	13.0893	12.4198	12.7782	12.9732	2		+	1.68188	0.00584844	1.0706	0.06507	3	2	17.3	13.6	13.6	18.291	0	6.704	44875000	3	2316	Caveolin-2 OS=Homo sapiens OX=9606 GN=CAV2 PE=1 SV=2
O43439	O43439	Protein CBFA2T2	CBFA2T2	-0.498142	13.141	13.4705	13.8851	12.8732	13.0249	13.104	3		+	1.06205	0.0242495	1.03677	0.0714372	3	3	4.8	4.8	4.8	67.132	0.0048278	1.0094	39982000	3	560	Protein CBFA2T2 OS=Homo sapiens OX=9606 GN=CBFA2T2 PE=1 SV=1
Q13951	Q13951	Core-binding factor subunit beta	CBFB	-0.521913	16.1256	16.2301	16.2534	15.6917	15.7109	15.6407	16		+	4.92652	0	3.5185	0.00100214	16	16	58.8	58.8	58.8	21.508	0	82.018	2212200000	35	3220	Core-binding factor subunit beta OS=Homo sapiens OX=9606 GN=CBFB PE=1 SV=2
P22681	P22681	E3 ubiquitin-protein ligase CBL	CBL	-0.160651	16.6588	16.653	16.5598	16.521	16.449	16.4196	22		+	1.85915	0.00386273	1.66278	0.0175904	22	21	41.4	41.4	39.2	99.632	0	140.85	1333600000	50	1690	E3 ubiquitin-protein ligase CBL OS=Homo sapiens OX=9606 GN=CBL PE=1 SV=2
Q13191	Q13191	E3 ubiquitin-protein ligase CBL-B	CBLB	-0.293674	14.4764	14.3827	14.7599	14.3056	14.3604	14.072	5			0.612034	0.0863999	0.956267	0.088192	6	5	9.5	7.4	7.4	109.45	0	11.141	2835900000	5	3083	E3 ubiquitin-protein ligase CBL-B OS=Homo sapiens OX=9606 GN=CBLB PE=1 SV=2
Q75N03	Q75N03	E3 ubiquitin-protein ligase Hakai	CBLL1	-0.0538842	14.2643	14.7024	14.7022	14.5289	14.5034	14.4749	8			0.620956	0.0842871	0.13534	0.820588	8	7	22.8	22.8	18.1	54.519	0	10.898	285440000	9	4288	E3 ubiquitin-protein ligase Hakai OS=Homo sapiens OX=9606 GN=CBLL1 PE=1 SV=1
P16152	P16152	Carbonyl reductase [NADPH] 1	CBR1	0.192596	17.8446	17.8917	17.8599	18.0629	18.0842	18.0269	21		+	4.80139	0	3.05008	0.00183395	21	17	80.5	80.5	72.9	30.375	0	240.61	13064000000	95	1523	Carbonyl reductase [NADPH] 1 OS=Homo sapiens OX=9606 GN=CBR1 PE=1 SV=3
O75828	O75828	Carbonyl reductase [NADPH] 3	CBR3	-0.234672	16.5844	16.6283	16.5635	16.3674	16.3928	16.312	14		+	3.74497	9.42285e-05	2.81084	0.00304247	18	14	75.8	62.5	62.5	30.85	0	66.786	2300300000	44	863	Carbonyl reductase [NADPH] 3 OS=Homo sapiens OX=9606 GN=CBR3 PE=1 SV=3
Q8N4T8	Q8N4T8	Carbonyl reductase family member 4	CBR4	-0.108062	12.6426	13.0278	12.729	12.639	12.6994	12.7368	3			0.632358	0.0815049	0.377579	0.446528	3	3	21.5	21.5	21.5	25.301	0	8.5734	21962000	4	4807	Carbonyl reductase family member 4 OS=Homo sapiens OX=9606 GN=CBR4 PE=1 SV=3
P0DN79;P35520	P0DN79;P35520	Cystathionine beta-synthase	CBS	0.161944	17.1295	17.2736	17.2846	17.3852	17.4035	17.3848	23		+	1.97904	0.00278094	1.48906	0.0238177	23	23	50.3	50.3	50.3	60.586	0	128.51	6016500000	63	1353	Cystathionine beta-synthase-like protein OS=Homo sapiens OX=9606 GN=CBSL PE=1 SV=1;Cystathionine beta-synthase OS=Homo sapiens OX=9606 GN=CBS PE=1 SV=2
Q9BRT8	Q9BRT8	COBW domain-containing protein 1	CBWD1	-0.0388788	11.7828	12.2948	12.0524	12.3296	11.8748	11.809	2			0.0658446	0.626022	0.0611545	0.919117	13	2	45.8	10.9	10.9	44.068	0	3.5258	32126000	2	6090	COBW domain-containing protein 1 OS=Homo sapiens OX=9606 GN=CBWD1 PE=2 SV=1
Q8IUF1	Q8IUF1	COBW domain-containing protein 2	CBWD2	-0.259681	16.1573	16.2856	16.1966	15.9235	15.9752	15.9617	13		+	3.66307	8.67679e-05	2.49798	0.00471327	13	2	39	39	4.1	44.034	0	68.365	760610000	29	4575	COBW domain-containing protein 2 OS=Homo sapiens OX=9606 GN=CBWD2 PE=2 SV=1
Q5JTY5;Q5RIA9;Q4V339	Q5JTY5;Q5RIA9;Q4V339	COBW domain-containing protein 3;COBW domain-containing protein 5;COBW domain-containing protein 6	CBWD3;CBWD5;CBWD6	-0.410384	11.3296	11.3688	11.447	11.2846	10.9657	10.6639	3		+	1.04159	0.0254424	1.05664	0.0678457	11	3	43.8	16.2	16.2	44.038	0	12.968	10482000	3	3818	COBW domain-containing protein 3 OS=Homo sapiens OX=9606 GN=CBWD3 PE=2 SV=1;COBW domain-containing protein 5 OS=Homo sapiens OX=9606 GN=CBWD5 PE=2 SV=1;COBW domain-containing protein 6 OS=Homo sapiens OX=9606 GN=CBWD6 PE=3 SV=1
P83916	P83916	Chromobox protein homolog 1	CBX1	-0.223491	18.4298	17.6629	17.9287	17.8473	17.7822	17.7213	15			0.314754	0.22888	0.417862	0.395242	15	14	78.9	78.9	70.3	21.418	0	165.3	4061600000	72	2765	Chromobox protein homolog 1 OS=Homo sapiens OX=9606 GN=CBX1 PE=1 SV=1
Q14781	Q14781	Chromobox protein homolog 2	CBX2	-0.546568	15.868	16.2634	16.1027	15.5558	15.5148	15.5237	14		+	2.7401	0.000407041	2.04161	0.00919527	14	14	34	34	34	56.08	0	28.514	347830000	17	3331	Chromobox protein homolog 2 OS=Homo sapiens OX=9606 GN=CBX2 PE=1 SV=2
Q13185	Q13185	Chromobox protein homolog 3	CBX3	-0.0165494	17.6388	17.6464	17.8413	17.6506	17.7775	17.6488	12			0.01574	0.859575	0.0737258	0.904257	14	12	73.2	66.7	66.7	20.811	0	169.35	10234000000	61	3080	Chromobox protein homolog 3 OS=Homo sapiens OX=9606 GN=CBX3 PE=1 SV=4
O00257	O00257	E3 SUMO-protein ligase CBX4	CBX4	-0.425373	16.2487	16.5374	16.444	15.9414	16.0116	16.001	16		+	2.60254	0.000602519	2.0771	0.00891884	16	15	31.4	31.4	28.2	61.367	0	31.99	379410000	23	261	E3 SUMO-protein ligase CBX4 OS=Homo sapiens OX=9606 GN=CBX4 PE=1 SV=3
P45973	P45973	Chromobox protein homolog 5	CBX5	-0.34451	18.3454	17.9702	18.0727	17.8224	17.767	17.7653	14		+	1.5572	0.00762922	1.41344	0.0279187	14	13	71.2	71.2	64.9	22.225	0	143.06	9140900000	72	2114	Chromobox protein homolog 5 OS=Homo sapiens OX=9606 GN=CBX5 PE=1 SV=1
O95503	O95503	Chromobox protein homolog 6	CBX6	0.517811	14.5194	14.4116	14.4835	15.0329	14.9403	14.9947	7		+	4.35908	0	3.62231	0.000839024	8	7	29.6	27.4	27.4	43.898	0	52.356	91605000	9	1022	Chromobox protein homolog 6 OS=Homo sapiens OX=9606 GN=CBX6 PE=1 SV=1
Q9HC52	Q9HC52	Chromobox protein homolog 8	CBX8	-0.168333	16.3982	16.5689	16.4575	16.2852	16.3276	16.3069	15		+	1.51769	0.00823609	1.51028	0.0228239	15	14	49.1	49.1	46.8	43.395	0	41.19	745540000	25	6751	Chromobox protein homolog 8 OS=Homo sapiens OX=9606 GN=CBX8 PE=1 SV=3
Q6P1N0;Q99715	Q6P1N0	Coiled-coil and C2 domain-containing protein 1A	CC2D1A	0.366403	17.1971	17.2424	17.2224	17.6011	17.6079	17.552	36		+	5.22117	0	4.12149	0	36	35	45.7	45.7	44.9	104.06	0	101.44	1816200000	55	4106	Coiled-coil and C2 domain-containing protein 1A OS=Homo sapiens OX=9606 GN=CC2D1A PE=1 SV=1
Q5T0F9	Q5T0F9	Coiled-coil and C2 domain-containing protein 1B	CC2D1B	0.141615	15.8807	16.1639	16.0372	16.1767	16.1838	16.1461	18			0.650153	0.0772105	0.79016	0.138925	18	18	30.7	30.7	30.7	94.223	0	36.107	416530000	27	3856	Coiled-coil and C2 domain-containing protein 1B OS=Homo sapiens OX=9606 GN=CC2D1B PE=1 SV=1
Q9P2K1	Q9P2K1	Coiled-coil and C2 domain-containing protein 2A	CC2D2A	-1.00814	12.6734	13.3643	11.2308	11.866	11.6509	10.7271	2		+	0.864344	0.0408421	0.631626	0.215905	2	2	1.5	1.5	1.5	186.18	0	2.8646	283380000	3	7256	Coiled-coil and C2 domain-containing protein 2A OS=Homo sapiens OX=9606 GN=CC2D2A PE=1 SV=3
Q6DHV5	Q6DHV5	Protein CC2D2B	CC2D2B	-1.57641	12.5261	12.3701	12.3697	10.819	10.8021	10.9155	1		+	5.71156	0	4.82219	0	1	1	0.6	0.6	0.6	166.79	0.0090044	0.79323	20023000	3	4023	Protein CC2D2B OS=Homo sapiens OX=9606 GN=CC2D2B PE=2 SV=4
Q8IX12	Q8IX12	Cell division cycle and apoptosis regulator protein 1	CCAR1	-0.425503	17.7316	17.7631	17.7176	17.3162	17.2894	17.3302	34		+	5.67821	0	4.72244	0	34	33	30.4	30.4	30.4	132.82	0	93.69	6075100000	73	4646	Cell division cycle and apoptosis regulator protein 1 OS=Homo sapiens OX=9606 GN=CCAR1 PE=1 SV=2
Q8N163	Q8N163	Cell cycle and apoptosis regulator protein 2	CCAR2	0.104242	18.4168	18.5444	18.5348	18.6072	18.5983	18.6032	59		+	1.29576	0.0136376	1.1915	0.0483003	59	59	66	66	66	102.9	0	323.31	14681000000	156	4746	Cell cycle and apoptosis regulator protein 2 OS=Homo sapiens OX=9606 GN=CCAR2 PE=1 SV=2
Q16773	Q16773	Kynurenine--oxoglutarate transaminase 1	CCBL1	-0.320763	14.8754	14.7046	14.6351	14.4561	14.3871	14.4095	5		+	1.98022	0.00277831	1.90555	0.0116623	5	5	18	18	18	47.875	0	25.041	315090000	9	3588	Kynurenine--oxoglutarate transaminase 1 OS=Homo sapiens OX=9606 GN=KYAT1 PE=1 SV=1
Q6YP21	Q6YP21	Kynurenine--oxoglutarate transaminase 3	CCBL2	0.495464	15.9981	16.0651	16.1037	16.5344	16.5719	16.5471	15		+	5.21414	0	3.95243	0.000360902	15	15	33.7	33.7	33.7	51.4	0	50.268	1295100000	25	4224	Kynurenine--oxoglutarate transaminase 3 OS=Homo sapiens OX=9606 GN=KYAT3 PE=1 SV=1
Q96ES7	Q96ES7	SAGA-associated factor 29 homolog	CCDC101	-0.110059	13.5936	13.8266	13.9927	13.5565	13.7277	13.7985	6			0.179857	0.375887	0.333047	0.507443	6	5	29	29	26.3	33.238	0	4.6449	123770000	7	5600	SAGA-associated factor 29 OS=Homo sapiens OX=9606 GN=SGF29 PE=1 SV=1
Q96A19	Q96A19	Coiled-coil domain-containing protein 102A	CCDC102A	-0.209162	14.5517	14.5954	14.6297	14.4206	14.3417	14.387	7		+	3.73016	9.22722e-05	2.54216	0.00445994	7	7	16.4	16.4	16.4	62.595	0	31.513	99264000	8	5444	Coiled-coil domain-containing protein 102A OS=Homo sapiens OX=9606 GN=CCDC102A PE=1 SV=2
Q9BWC9	Q9BWC9	Coiled-coil domain-containing protein 106	CCDC106	0.0530586	12.1323	12.4261	12.5137	12.2853	12.5276	12.4184	2			0.516046	0.116006	0.146136	0.80355	2	2	11.8	11.8	11.8	32.032	0	4.8237	26696000	3	6241	Coiled-coil domain-containing protein 106 OS=Homo sapiens OX=9606 GN=CCDC106 PE=1 SV=1
Q96NT0	Q96NT0	Coiled-coil domain-containing protein 115	CCDC115	0.239265	13.6433	13.8231	13.8294	14.0255	14.0397	13.9484	5		+	1.81089	0.00438961	1.62535	0.0185762	5	5	28.3	28.3	28.3	19.76	0	7.8469	247060000	7	5814	Coiled-coil domain-containing protein 115 OS=Homo sapiens OX=9606 GN=CCDC115 PE=1 SV=1
Q8IWD4	Q8IWD4	Coiled-coil domain-containing protein 117	CCDC117	0.360141	14.7798	14.8547	14.9302	15.1496	15.2487	15.2468	8		+	3.64253	8.53789e-05	2.56922	0.00431891	8	8	40.9	40.9	40.9	30.541	0	31.403	285830000	11	4620	Coiled-coil domain-containing protein 117 OS=Homo sapiens OX=9606 GN=CCDC117 PE=1 SV=1
Q8WUD4	Q8WUD4	Coiled-coil domain-containing protein 12	CCDC12	-0.140675	15.9358	16.2399	16.105	15.8969	16.0378	15.924	7			0.47173	0.132981	0.64883	0.205971	7	7	51.2	51.2	51.2	19.181	0	139.79	2407900000	19	5167	Coiled-coil domain-containing protein 12 OS=Homo sapiens OX=9606 GN=CCDC12 PE=1 SV=1
Q96HB5	Q96HB5	Coiled-coil domain-containing protein 120	CCDC120	-0.0462165	8.57724	7.81538	8.38608	7.87964	8.2521	8.50831	1		+	0.929407	0.033988	0.0544364	0.927962	1	1	3.8	3.8	3.8	67.567	0	3.0859	1744100	1	5675	Coiled-coil domain-containing protein 120 OS=Homo sapiens OX=9606 GN=CCDC120 PE=1 SV=1
Q96CT7	Q96CT7	Coiled-coil domain-containing protein 124	CCDC124	-0.0259736	16.974	17.0887	17.0351	17.0098	17.0231	16.987	20			0.120991	0.480325	0.304177	0.550128	20	20	63.7	63.7	63.7	25.835	0	52.081	2867300000	48	5539	Coiled-coil domain-containing protein 124 OS=Homo sapiens OX=9606 GN=CCDC124 PE=1 SV=1
Q96BQ5	Q96BQ5	Coiled-coil domain-containing protein 127	CCDC127	-0.194275	13.1383	13.4377	13.2924	13.077	12.9636	13.245	3		+	1.01607	0.0270215	0.750067	0.1563	3	3	11.5	11.5	11.5	30.834	0	3.0682	43879000	4	5499	Coiled-coil domain-containing protein 127 OS=Homo sapiens OX=9606 GN=CCDC127 PE=1 SV=1
P13994	P13994	Coiled-coil domain-containing protein 130	CCDC130	-0.408923	14.251	14.6222	14.7903	14.1149	14.116	14.2058	4		+	1.31132	0.0132437	1.18572	0.0488274	5	4	17.2	15.7	15.7	44.802	0	14.774	129580000	6	1466	Coiled-coil domain-containing protein 130 OS=Homo sapiens OX=9606 GN=CCDC130 PE=1 SV=2
Q96JG6	Q96JG6	Coiled-coil domain-containing protein 132	CCDC132	0.00229994	15.86	15.9741	15.9644	15.9154	15.9296	15.9604	16		+	1.0977	0.0218025	0.0197099	0.973763	16	16	23.4	23.4	23.4	111.17	0	91.951	560170000	27	5726	Syndetin OS=Homo sapiens OX=9606 GN=VPS50 PE=1 SV=3
Q9H6E4	Q9H6E4	Coiled-coil domain-containing protein 134	CCDC134	-0.131197	15.5046	15.6675	15.3281	15.3927	15.3817	15.3322	8			0.420411	0.158268	0.587109	0.244168	8	8	33.2	33.2	33.2	26.56	0	21.83	307750000	16	6584	Coiled-coil domain-containing protein 134 OS=Homo sapiens OX=9606 GN=CCDC134 PE=1 SV=1
Q6PK04	Q6PK04	Coiled-coil domain-containing protein 137	CCDC137	0.0936737	14.905	15.0105	14.9897	15.0983	15.0206	15.0674	10		+	1.09575	0.0219296	1.11862	0.0578343	10	10	41.2	41.2	41.2	33.231	0	17.849	248530000	13	4168	Coiled-coil domain-containing protein 137 OS=Homo sapiens OX=9606 GN=CCDC137 PE=1 SV=1
Q49A88	Q49A88	Coiled-coil domain-containing protein 14	CCDC14	-0.127543	15.4186	15.5761	15.5118	15.3906	15.39	15.3433	14		+	1.73061	0.00527342	1.2386	0.042159	14	14	19.5	19.5	19.5	106.3	0	40.621	189750000	16	3691	Coiled-coil domain-containing protein 14 OS=Homo sapiens OX=9606 GN=CCDC14 PE=1 SV=3
Q0P6D6	Q0P6D6	Coiled-coil domain-containing protein 15	CCDC15	-0.187396	9.96408	10.0932	11.132	10.1122	10.2844	10.2306	1			0.0977114	0.534164	0.192524	0.732043	1	1	1.4	1.4	1.4	110.48	0.0048315	1.0211	2160700	1	2974	Coiled-coil domain-containing protein 15 OS=Homo sapiens OX=9606 GN=CCDC15 PE=2 SV=2
Q6PII3	Q6PII3	Coiled-coil domain-containing protein 174	CCDC174	0.203538	14.1215	14.2219	14.2426	14.4518	14.462	14.2827	8		+	1.97788	0.00277618	1.37453	0.0302377	8	8	32.8	32.8	32.8	53.957	0	19.244	92808000	10	4157	Coiled-coil domain-containing protein 174 OS=Homo sapiens OX=9606 GN=CCDC174 PE=1 SV=3
Q5T5S1	Q5T5S1	Coiled-coil domain-containing protein 183	CCDC183	-1.70988	11.9	12.0731	11.8758	9.95861	10.5392	10.2216	1		+	3.82451	9.95025e-05	3.17373	0.00148085	1	1	1.9	1.9	1.9	62.689	0.0058449	0.93893	83454000	1	3875	Coiled-coil domain-containing protein 183 OS=Homo sapiens OX=9606 GN=CCDC183 PE=2 SV=3
Q7Z3E2	Q7Z3E2	Coiled-coil domain-containing protein 186	CCDC186	0.389709	15.6402	15.7656	15.6945	16.061	16.0682	16.1401	21		+	3.70899	9.04977e-05	3.03856	0.00195326	22	21	29.5	28.8	28.8	103.69	0	50.356	322870000	24	4362	Coiled-coil domain-containing protein 186 OS=Homo sapiens OX=9606 GN=CCDC186 PE=1 SV=2
O60826	O60826	Coiled-coil domain-containing protein 22	CCDC22	0.22389	16.4876	16.6107	16.5874	16.8022	16.7816	16.7735	29		+	2.9099	0.000210398	2.35294	0.00505839	29	29	56.3	56.3	56.3	70.755	0	92.071	1311800000	43	710	Coiled-coil domain-containing protein 22 OS=Homo sapiens OX=9606 GN=CCDC22 PE=1 SV=1
Q8N300	Q8N300	Coiled-coil domain-containing protein 23	CCDC23	-0.213351	13.7292	13.9623	13.8542	13.712	13.5028	13.6909	4		+	1.50836	0.00842525	1.05922	0.0673429	4	4	57.6	57.6	57.6	7.8078	0	2.8982	133380000	5	4769	Small vasohibin-binding protein OS=Homo sapiens OX=9606 GN=SVBP PE=1 SV=1
Q86WR0	Q86WR0	Coiled-coil domain-containing protein 25	CCDC25	-0.453933	16.2466	16.3054	16.2675	15.8262	15.8115	15.82	11		+	6.30896	0	4.862	0	11	11	41.3	41.3	41.3	24.479	0	9.4524	390350000	14	4518	Coiled-coil domain-containing protein 25 OS=Homo sapiens OX=9606 GN=CCDC25 PE=1 SV=2
Q8IWP9	Q8IWP9	Coiled-coil domain-containing protein 28A	CCDC28A	-0.166876	9.88391	9.94961	10.0445	9.73059	9.77083	9.87596	2			0.577976	0.0958495	1.23154	0.0431307	2	2	11.7	11.7	11.7	30.366	0.005591	0.96133	14088000	2	4627	Coiled-coil domain-containing protein 28A OS=Homo sapiens OX=9606 GN=CCDC28A PE=1 SV=1
Q9BUN5	Q9BUN5	Coiled-coil domain-containing protein 28B	CCDC28B	-0.64834	12.1631	11.8252	11.6377	10.8745	11.0939	11.7125	3		+	1.02857	0.0262637	1.0347	0.0716849	3	3	20	20	20	22.036	0	3.3727	14059000	3	6183	Coiled-coil domain-containing protein 28B OS=Homo sapiens OX=9606 GN=CCDC28B PE=1 SV=2
Q96MW1	Q96MW1	Coiled-coil domain-containing protein 43	CCDC43	-0.21061	14.42	14.8558	14.7814	14.4339	14.4916	14.4999	6			0.61707	0.0852762	0.705843	0.175897	6	5	35.7	35.7	32.1	25.248	0	26.877	329470000	9	5794	Coiled-coil domain-containing protein 43 OS=Homo sapiens OX=9606 GN=CCDC43 PE=1 SV=2
Q96A33	Q96A33	Coiled-coil domain-containing protein 47	CCDC47	-0.0981518	13.7689	13.9533	14.005	13.7303	13.7504	13.952	4		+	0.953506	0.0319623	0.414611	0.399079	4	4	11	11	11	55.873	0	7.617	37084000	4	5447	Coiled-coil domain-containing protein 47 OS=Homo sapiens OX=9606 GN=CCDC47 PE=1 SV=1
Q8IVM0	Q8IVM0	Coiled-coil domain-containing protein 50	CCDC50	0.147312	16.1866	16.2868	16.1578	16.3216	16.3893	16.3623	16		+	2.68103	0.000481442	1.55062	0.0212523	16	16	54.9	54.9	54.9	35.822	0	29.083	1313000000	25	4604	Coiled-coil domain-containing protein 50 OS=Homo sapiens OX=9606 GN=CCDC50 PE=1 SV=1
Q9Y3C0	Q9Y3C0	WASH complex subunit CCDC53	CCDC53	-0.20477	14.8862	14.5105	14.5441	14.4695	14.4298	14.4272	5			0.688244	0.0688498	0.781719	0.142647	5	5	36.6	36.6	36.6	21.172	0	24.283	365280000	8	7785	WASH complex subunit 3 OS=Homo sapiens OX=9606 GN=WASHC3 PE=1 SV=1
Q4VC31	Q4VC31	Coiled-coil domain-containing protein 58	CCDC58	-0.198169	16.2373	16.3374	16.2793	16.0664	16.0664	16.1266	8		+	2.97307	0.000184143	2.30548	0.005773	8	8	68.1	68.1	68.1	16.62	0	37.434	1815600000	23	3718	Coiled-coil domain-containing protein 58 OS=Homo sapiens OX=9606 GN=CCDC58 PE=1 SV=1
Q9P031	Q9P031	Thyroid transcription factor 1-associated protein 26	CCDC59	-0.0471131	14.7213	15.0176	14.6872	14.7314	14.6753	14.878	6			0.138683	0.444767	0.144486	0.80592	6	6	27	27	27	28.669	0	6.2921	147950000	8	7198	Thyroid transcription factor 1-associated protein 26 OS=Homo sapiens OX=9606 GN=CCDC59 PE=1 SV=2
Q16204	Q16204	Coiled-coil domain-containing protein 6	CCDC6	0.12222	16.9699	17.0385	17.0044	17.1098	17.1385	17.1312	23		+	3.0869	0.000155664	2.31959	0.00561887	23	23	39.9	39.9	39.9	53.29	0	117.15	4016200000	48	3538	Coiled-coil domain-containing protein 6 OS=Homo sapiens OX=9606 GN=CCDC6 PE=1 SV=2
Q9Y6R9	Q9Y6R9	Coiled-coil domain-containing protein 61	CCDC61	-0.550249	12.4308	12.7125	12.7197	11.7817	12.1929	12.2376	1		+	1.91056	0.00335192	1.47123	0.0246121	1	1	2.7	2.7	2.7	57.368	0	4.2721	63041000	3	7982	Coiled-coil domain-containing protein 61 OS=Homo sapiens OX=9606 GN=CCDC61 PE=1 SV=3
Q8N9Z2	Q8N9Z2	Coiled-coil domain-containing protein 71L	CCDC71L	-0.165757	13.7935	14.263	13.9368	13.8126	13.8422	13.8412	4		+	0.87372	0.0396545	0.523181	0.291669	4	4	20	20	20	26.261	0	3.5123	93568000	7	4889	Coiled-coil domain-containing protein 71L OS=Homo sapiens OX=9606 GN=CCDC71L PE=1 SV=2
Q9BR77	Q9BR77	Coiled-coil domain-containing protein 77	CCDC77	-0.424174	15.1509	15.1093	15.2772	14.7751	14.7962	14.6937	7		+	3.4463	0.000103321	2.69303	0.00383695	7	7	20.7	20.7	20.7	57.485	0	31.002	232310000	10	6066	Coiled-coil domain-containing protein 77 OS=Homo sapiens OX=9606 GN=CCDC77 PE=1 SV=1
Q9H0W5	Q9H0W5	Coiled-coil domain-containing protein 8	CCDC8	-0.445262	13.4159	13.775	13.6605	13.135	13.2188	13.1618	6		+	2.13816	0.00177509	1.8258	0.0131604	6	6	22.7	22.7	22.7	59.374	0	39.526	119760000	9	6461	Coiled-coil domain-containing protein 8 OS=Homo sapiens OX=9606 GN=CCDC8 PE=1 SV=2
Q8N4S0	Q8N4S0	Coiled-coil domain-containing protein 82	CCDC82	-0.0238606	14.4811	14.5061	14.5486	14.4856	14.5446	14.434	8			0.664555	0.0739806	0.252192	0.634027	8	8	18.8	18.8	18.8	64.001	0	19.111	154890000	9	4806	Coiled-coil domain-containing protein 82 OS=Homo sapiens OX=9606 GN=CCDC82 PE=1 SV=2
Q86UT8	Q86UT8	Coiled-coil domain-containing protein 84	CCDC84	-0.141153	13.4816	13.5434	13.6294	13.4193	13.4343	13.3774	3		+	1.6346	0.00643628	1.42446	0.0274784	3	3	11.4	11.4	11.4	37.974	0	4.3179	53097000	3	4469	Coiled-coil domain-containing protein 84 OS=Homo sapiens OX=9606 GN=CCDC84 PE=1 SV=1
Q15834	Q15834	Coiled-coil domain-containing protein 85B	CCDC85B	-0.35263	14.4969	14.4477	14.4123	14.14	14.1095	14.0496	8		+	3.55693	0.000112224	3.20928	0.00152855	8	8	62.4	62.4	62.4	22.091	0	39.841	92294000	8	3524	Coiled-coil domain-containing protein 85B OS=Homo sapiens OX=9606 GN=CCDC85B PE=1 SV=2
A6NKD9	A6NKD9	Coiled-coil domain-containing protein 85C	CCDC85C	-0.121292	14.9632	14.9998	14.9986	14.9401	14.8952	14.7624	11		+	1.78062	0.00466485	1.04215	0.0704041	11	11	34.4	34.4	34.4	45.209	0	35.54	246390000	12	67	Coiled-coil domain-containing protein 85C OS=Homo sapiens OX=9606 GN=CCDC85C PE=1 SV=1
Q9H6F5;REV__P11413	Q9H6F5	Coiled-coil domain-containing protein 86	CCDC86	-0.309629	16.8045	17.0798	16.9724	16.6944	16.6271	16.6064	21		+	2.32075	0.00112683	1.66927	0.0174674	22	21	53.9	52.2	52.2	40.235	0	91.578	2433000000	45	6586	Coiled-coil domain-containing protein 86 OS=Homo sapiens OX=9606 GN=CCDC86 PE=1 SV=1
Q3V6T2;REV__Q96FV9	Q3V6T2	Girdin	CCDC88A	-0.00231552	17.5124	17.6103	17.5496	17.5623	17.5492	17.5537	47		+	1.35394	0.0119731	0.0269798	0.962806	47	47	29.7	29.7	29.7	216.04	0	191.03	1855300000	65	3682	Girdin OS=Homo sapiens OX=9606 GN=CCDC88A PE=1 SV=2
Q9P219	Q9P219	Protein Daple	CCDC88C	-0.268069	15.6326	15.8135	15.7808	15.5021	15.5208	15.3998	22		+	2.43967	0.000869172	1.78912	0.0143928	23	22	15.5	15.2	15.2	228.23	0	59.435	268170000	23	7228	Protein Daple OS=Homo sapiens OX=9606 GN=CCDC88C PE=1 SV=3
Q9Y3X0	Q9Y3X0	Coiled-coil domain-containing protein 9	CCDC9	-0.0125395	16.625	16.8812	16.8769	16.7819	16.7818	16.7819	19			0.0142913	0.870342	0.0508701	0.932294	19	19	33.1	33.1	33.1	59.702	0	33.195	1776600000	32	7818	Coiled-coil domain-containing protein 9 OS=Homo sapiens OX=9606 GN=CCDC9 PE=1 SV=1
Q7Z6B0	Q7Z6B0	Coiled-coil domain-containing protein 91	CCDC91	-0.141182	14.7603	14.8855	14.8068	14.6964	14.6417	14.691	10		+	1.01714	0.0269797	1.5995	0.0191272	10	10	26.5	26.5	26.5	49.971	0	18.853	94473000	13	4403	Coiled-coil domain-containing protein 91 OS=Homo sapiens OX=9606 GN=CCDC91 PE=1 SV=2
Q53HC0	Q53HC0	Coiled-coil domain-containing protein 92	CCDC92	-0.092905	14.443	14.6993	14.5678	14.6253	14.4148	14.3913	7			0.35586	0.198128	0.370619	0.454873	7	7	26.6	26.6	26.6	36.961	0	8.9311	118150000	8	3750	Coiled-coil domain-containing protein 92 OS=Homo sapiens OX=9606 GN=CCDC92 PE=1 SV=2
Q567U6	Q567U6	Coiled-coil domain-containing protein 93	CCDC93	0.253419	16.187	16.1952	16.1457	16.4198	16.4224	16.446	19		+	4.69097	0	3.88657	0.000335664	19	19	32.6	32.6	32.6	73.197	0	53.767	618280000	34	3766	Coiled-coil domain-containing protein 93 OS=Homo sapiens OX=9606 GN=CCDC93 PE=1 SV=2
Q9BW85	Q9BW85	Coiled-coil domain-containing protein 94	CCDC94	-0.0438773	16.094	16.0569	16.1223	16.0707	16.0682	16.0026	15			0.326671	0.219768	0.682254	0.187932	15	14	56.7	56.7	54.5	37.085	0	121.61	711060000	37	6238	Splicing factor YJU2 OS=Homo sapiens OX=9606 GN=YJU2 PE=1 SV=1
Q96F63	Q96F63	Coiled-coil domain-containing protein 97	CCDC97	0.253509	14.5642	14.4851	14.6107	14.8426	14.8039	14.774	8		+	1.52098	0.00814695	2.43231	0.00469344	8	8	37.3	37.3	37.3	38.946	0	44.331	626310000	13	5618	Coiled-coil domain-containing protein 97 OS=Homo sapiens OX=9606 GN=CCDC97 PE=1 SV=1
Q8TD31	Q8TD31	Coiled-coil alpha-helical rod protein 1	CCHCR1	-0.146598	13.7343	13.8854	13.9517	13.7363	13.7929	13.6023	8		+	2.44553	0.000873124	0.790368	0.138869	8	8	14.2	14.2	14.2	88.67	0	12.579	56049000	9	5103	Coiled-coil alpha-helical rod protein 1 OS=Homo sapiens OX=9606 GN=CCHCR1 PE=1 SV=2
P78556	P78556	C-C motif chemokine 20;CCL20(1-67);CCL20(1-64);CCL20(2-70)	CCL20	0.102443	11.4188	11.2732	11.3112	11.5329	11.469	11.3086	1		+	0.831136	0.0449643	0.571967	0.253637	1	1	17.7	17.7	17.7	10.762	0	2.8777	8534800	1	2732	C-C motif chemokine 20 OS=Homo sapiens OX=9606 GN=CCL20 PE=1 SV=1
Q9BSQ5	Q9BSQ5	Cerebral cavernous malformations 2 protein	CCM2	-0.10649	12.3375	12.5375	12.5788	12.2488	12.454	12.4316	3			0.593182	0.0916325	0.46588	0.344562	3	3	8.3	8.3	8.3	48.836	0	5.5282	73410000	4	6117	Cerebral cavernous malformations 2 protein OS=Homo sapiens OX=9606 GN=CCM2 PE=1 SV=1
P20248	P20248	Cyclin-A2	CCNA2	-0.108985	15.854	16.0884	15.9362	15.8745	15.8664	15.8107	10		+	1.50268	0.00858735	0.693839	0.182258	10	10	31.5	31.5	31.5	48.55	0	39.498	816240000	23	1627	Cyclin-A2 OS=Homo sapiens OX=9606 GN=CCNA2 PE=1 SV=2
P14635	P14635	G2/mitotic-specific cyclin-B1	CCNB1	-0.128092	15.8121	16.0869	15.986	15.8869	15.8776	15.7363	10		+	0.975242	0.0302613	0.612255	0.228031	10	10	29.8	29.8	29.8	48.337	0	22.034	722930000	18	1481	G2/mitotic-specific cyclin-B1 OS=Homo sapiens OX=9606 GN=CCNB1 PE=1 SV=1
O95067	O95067	G2/mitotic-specific cyclin-B2	CCNB2	-0.135895	14.0637	14.3093	14.185	14.1049	13.9749	14.0705	5		+	1.95606	0.00298717	0.774274	0.14582	5	5	16.3	16.3	16.3	45.281	0	5.4174	175950000	5	958	G2/mitotic-specific cyclin-B2 OS=Homo sapiens OX=9606 GN=CCNB2 PE=1 SV=1
P24863	P24863	Cyclin-C	CCNC	-0.292685	14.0534	13.9128	13.9569	13.7598	13.5896	13.6957	4		+	2.08387	0.00207429	1.97398	0.0101368	4	4	14.8	14.8	14.8	33.242	0	7.1288	62401000	6	1732	Cyclin-C OS=Homo sapiens OX=9606 GN=CCNC PE=1 SV=2
P24385	P24385	G1/S-specific cyclin-D1	CCND1	0.269724	15.208	15.296	15.2741	15.5164	15.5307	15.5402	12		+	3.69257	8.91862e-05	3.22591	0.00154896	12	12	53.2	53.2	53.2	33.729	0	61.033	481530000	22	1724	G1/S-specific cyclin-D1 OS=Homo sapiens OX=9606 GN=CCND1 PE=1 SV=1
O95273;REV__Q8N4P3	O95273	Cyclin-D1-binding protein 1	CCNDBP1	0.226199	13.5325	13.4188	13.5835	13.7536	13.7465	13.7133	5		+	2.10467	0.00192095	1.96669	0.010285	5	4	18.9	18.9	16.9	40.262	0	27.361	204560000	7	987	Cyclin-D1-binding protein 1 OS=Homo sapiens OX=9606 GN=CCNDBP1 PE=1 SV=2
P51946	P51946	Cyclin-H	CCNH	0.1442	16.1352	16.1539	16.1888	16.3146	16.3039	16.2919	12		+	4.19085	0.000134003	2.97408	0.00252489	12	12	37.2	37.2	37.2	37.643	0	36.925	730440000	19	2333	Cyclin-H OS=Homo sapiens OX=9606 GN=CCNH PE=1 SV=1
O75909	O75909	Cyclin-K	CCNK	-0.167611	15.8138	15.9979	15.8763	15.7298	15.695	15.7605	9		+	1.35449	0.011949	1.36742	0.0309254	9	9	22.4	22.4	22.4	64.239	0	30.484	579830000	17	875	Cyclin-K OS=Homo sapiens OX=9606 GN=CCNK PE=1 SV=2
Q9UK58	Q9UK58	Cyclin-L1	CCNL1	-0.139438	14.5436	14.8203	14.6898	14.5551	14.5224	14.5578	7		+	1.21533	0.0163307	0.798146	0.135576	7	7	13.3	13.3	13.3	59.633	0	13.575	175720000	9	7464	Cyclin-L1 OS=Homo sapiens OX=9606 GN=CCNL1 PE=1 SV=1
Q96S94	Q96S94	Cyclin-L2	CCNL2	0.186935	10.9633	10.5334	11.0995	10.9999	11.0225	11.1346	4			0.616099	0.0855628	0.459584	0.350095	4	3	15.4	15.4	7.9	58.147	0	6.2521	19580000	3	5903	Cyclin-L2 OS=Homo sapiens OX=9606 GN=CCNL2 PE=1 SV=1
O60563	O60563	Cyclin-T1	CCNT1	0.0658105	15.7823	15.719	15.8248	15.841	15.8226	15.8599	14			0.559205	0.101412	0.945702	0.0907306	14	13	25.5	25.5	23.7	80.684	0	60.482	937500000	27	680	Cyclin-T1 OS=Homo sapiens OX=9606 GN=CCNT1 PE=1 SV=1
O60583	O60583	Cyclin-T2	CCNT2	0.554663	13.971	14.1336	14.0506	14.592	14.6702	14.557	8		+	4.07804	0.000121951	3.18553	0.0014957	9	8	17.7	15.9	15.9	81.028	0	36.704	182130000	10	684	Cyclin-T2 OS=Homo sapiens OX=9606 GN=CCNT2 PE=1 SV=2
Q8ND76	Q8ND76	Cyclin-Y	CCNY	-0.0409085	15.3072	15.4385	15.004	15.2354	15.1519	15.2397	5			0.716319	0.0633337	0.112515	0.852029	5	4	15.2	15.2	12.9	39.336	0	5.6886	165820000	12	4948	Cyclin-Y OS=Homo sapiens OX=9606 GN=CCNY PE=1 SV=2
Q8N7R7	Q8N7R7	Cyclin-Y-like protein 1	CCNYL1	0.0198142	12.3644	12.3578	11.9909	11.9781	12.2456	12.5488	1			0.0666254	0.6234	0.0324635	0.955944	2	1	7	4.7	4.7	40.705	0	7.9026	15066000	1	4855	Cyclin-Y-like protein 1 OS=Homo sapiens OX=9606 GN=CCNYL1 PE=1 SV=2
O43303	O43303	Centriolar coiled-coil protein of 110 kDa	CCP110	-0.466901	15.696	15.8208	15.7921	15.259	15.3392	15.31	19		+	4.15952	0.00012945	3.33418	0.00129693	19	19	25.4	25.4	25.4	113.42	0	37.044	241380000	21	542	Centriolar coiled-coil protein of 110 kDa OS=Homo sapiens OX=9606 GN=CCP110 PE=1 SV=3
Q9UK39	Q9UK39	Nocturnin	CCRN4L	-0.14242	14.0228	14.1775	14.1481	13.9509	13.9646	14.0057	4		+	1.77582	0.004711	1.32744	0.0341238	4	4	14.4	14.4	14.4	48.195	0	13.243	272150000	5	7460	Nocturnin OS=Homo sapiens OX=9606 GN=NOCT PE=1 SV=2
O14618	O14618	Copper chaperone for superoxide dismutase	CCS	0.0998923	15.9906	16.0029	16.038	16.1352	16.1068	16.0893	11		+	2.78869	0.000312571	2.16127	0.00763656	11	11	44.9	44.9	44.9	29.04	0	66.559	1985200000	27	347	Copper chaperone for superoxide dismutase OS=Homo sapiens OX=9606 GN=CCS PE=1 SV=1
Q6IQ19	Q6IQ19	Centriole, cilia and spindle-associated protein	CCSAP	-0.360022	9.54765	8.60544	9.82744	8.73843	9.41612	8.74591	1			0.225576	0.315812	0.344829	0.490398	1	1	10.7	10.7	10.7	30.216	0	7.2309	7000700	2	4057	Centriole, cilia and spindle-associated protein OS=Homo sapiens OX=9606 GN=CCSAP PE=1 SV=2
Q9H7U1	Q9H7U1	Serine-rich coiled-coil domain-containing protein 2	CCSER2	-0.293204	11.8703	12.1639	12.1119	11.8269	11.7293	11.7102	2		+	1.74529	0.00509609	1.4029	0.0284226	2	2	2.3	2.3	2.3	93.547	0.0093746	0.78404	12151000	2	6623	Serine-rich coiled-coil domain-containing protein 2 OS=Homo sapiens OX=9606 GN=CCSER2 PE=1 SV=2
P78371	P78371	T-complex protein 1 subunit beta	CCT2	-0.00624021	20.3216	20.2205	20.251	20.2663	20.2496	20.2584	47			0.720949	0.0624651	0.0721197	0.906154	47	47	90.1	90.1	90.1	57.488	0	323.31	92159000000	470	2719	T-complex protein 1 subunit beta OS=Homo sapiens OX=9606 GN=CCT2 PE=1 SV=4
P49368	P49368	T-complex protein 1 subunit gamma	CCT3	0.075833	20.2475	19.9698	20.0573	20.1975	20.155	20.1495	44		+	1.16355	0.0187069	0.382536	0.440279	44	44	71.6	71.6	71.6	60.533	0	323.31	73518000000	443	2207	T-complex protein 1 subunit gamma OS=Homo sapiens OX=9606 GN=CCT3 PE=1 SV=4
P50991	P50991	T-complex protein 1 subunit delta	CCT4	0.0175343	20.0635	19.9566	20.0155	20.0316	20.0156	20.041	44		+	1.66113	0.00606612	0.214355	0.696864	44	44	80	80	80	57.924	0	323.31	72943000000	389	2291	T-complex protein 1 subunit delta OS=Homo sapiens OX=9606 GN=CCT4 PE=1 SV=4
P48643	P48643	T-complex protein 1 subunit epsilon	CCT5	0.0382322	20.4747	20.2919	20.3364	20.4189	20.3875	20.4113	48		+	0.879623	0.0391235	0.27475	0.597629	48	48	78.7	78.7	78.7	59.67	0	323.31	69424000000	496	2182	T-complex protein 1 subunit epsilon OS=Homo sapiens OX=9606 GN=CCT5 PE=1 SV=1
P40227;Q92526	P40227	T-complex protein 1 subunit zeta	CCT6A	0.17264	19.679	19.6513	19.676	19.835	19.8415	19.8476	41		+	5.35265	0	4.26588	0	41	41	77	77	77	58.024	0	323.31	54034000000	318	2024	T-complex protein 1 subunit zeta OS=Homo sapiens OX=9606 GN=CCT6A PE=1 SV=3
Q99832	Q99832	T-complex protein 1 subunit eta	CCT7	0.0602188	19.9162	19.7721	19.7951	19.9	19.8863	19.8777	48		+	1.36055	0.0117668	0.59587	0.238354	48	48	79.2	79.2	79.2	59.366	0	323.31	65966000000	401	6009	T-complex protein 1 subunit eta OS=Homo sapiens OX=9606 GN=CCT7 PE=1 SV=2
P50990	P50990	T-complex protein 1 subunit theta	CCT8	0.0565904	20.5026	20.2061	20.2367	20.3834	20.3484	20.3833	49			0.729984	0.0607934	0.234358	0.664157	49	49	84.5	84.5	84.5	59.62	0	323.31	91417000000	436	2290	T-complex protein 1 subunit theta OS=Homo sapiens OX=9606 GN=CCT8 PE=1 SV=4
P86791;P86790	P86791;P86790	Vacuolar fusion protein CCZ1 homolog;Vacuolar fusion protein CCZ1 homolog B	CCZ1;CCZ1B	0.170999	15.7037	15.8028	15.8186	15.9098	15.9547	15.9736	15		+	2.06678	0.00216084	1.86647	0.0120509	15	15	39.2	39.2	39.2	55.866	0	97.156	422630000	25	2778	Vacuolar fusion protein CCZ1 homolog OS=Homo sapiens OX=9606 GN=CCZ1 PE=1 SV=1;Vacuolar fusion protein CCZ1 homolog B OS=Homo sapiens OX=9606 GN=CCZ1B PE=1 SV=1
Q6YHK3	Q6YHK3	CD109 antigen	CD109	-0.412317	16.2057	16.1925	16.1774	15.7941	15.7797	15.7648	19		+	6.18998	0	5.40422	0	19	19	18.2	18.2	18.2	161.69	0	133.24	590180000	26	4221	CD109 antigen OS=Homo sapiens OX=9606 GN=CD109 PE=1 SV=2
P48509	P48509	CD151 antigen	CD151	-0.655989	14.0674	14.0297	13.4555	13.0414	13.0864	13.4569	3		+	1.64071	0.00637409	1.29323	0.0372488	3	3	9.9	9.9	9.9	28.295	0.0028868	1.1106	150110000	3	2177	CD151 antigen OS=Homo sapiens OX=9606 GN=CD151 PE=1 SV=3
Q9HCU0	Q9HCU0	Endosialin	CD248	-0.878558	14.9156	15.2338	14.6866	13.9441	13.9929	14.2634	9		+	3.13103	0.000146657	2.02912	0.00931279	9	9	15.6	15.6	15.6	80.858	0	28.331	159650000	10	6778	Endosialin OS=Homo sapiens OX=9606 GN=CD248 PE=1 SV=1
Q5ZPR3	Q5ZPR3	CD276 antigen	CD276	-0.552107	14.8068	14.9175	14.6072	14.1667	14.1329	14.3755	7		+	2.86846	0.000236686	2.02043	0.00937918	7	7	27.5	27.5	27.5	57.235	0	37.521	301570000	12	3974	CD276 antigen OS=Homo sapiens OX=9606 GN=CD276 PE=1 SV=1
Q9Y5K6	Q9Y5K6	CD2-associated protein	CD2AP	0.340811	17.634	17.7368	17.704	18.0109	18.0379	18.0485	38		+	4.4796	0	3.33899	0.00114777	38	37	63.2	63.2	60.1	71.45	0	66.094	2258700000	70	7900	CD2-associated protein OS=Homo sapiens OX=9606 GN=CD2AP PE=1 SV=1
O95400	O95400	CD2 antigen cytoplasmic tail-binding protein 2	CD2BP2	0.237319	16.0036	15.8718	15.9962	16.2013	16.2286	16.1537	14		+	2.39955	0.000928918	2.10722	0.00814092	14	14	56.6	56.6	56.6	37.646	0	101.35	1108300000	36	1008	CD2 antigen cytoplasmic tail-binding protein 2 OS=Homo sapiens OX=9606 GN=CD2BP2 PE=1 SV=1
Q9NPF0	Q9NPF0	CD320 antigen	CD320	-0.0178604	13.1983	13.5609	13.2344	13.3833	13.2456	13.3111	5			0.070314	0.611974	0.050285	0.932483	5	5	30.5	30.5	30.5	28.991	0	10.232	79183000	6	6820	CD320 antigen OS=Homo sapiens OX=9606 GN=CD320 PE=1 SV=1
O15446	O15446	DNA-directed RNA polymerase I subunit RPA34	CD3EAP	-0.110683	16.2583	16.4306	16.3476	16.2415	16.2627	16.2003	21		+	1.50487	0.008504	0.978164	0.0832532	21	21	61.4	61.4	61.4	54.985	0	251.07	1358200000	49	496	DNA-directed RNA polymerase I subunit RPA34 OS=Homo sapiens OX=9606 GN=CD3EAP PE=1 SV=1
P25942	P25942	Tumor necrosis factor receptor superfamily member 5	CD40	-1.72284	10.9608	11.0518	10.181	8.73471	8.58969	9.70065	2		+	1.93699	0.0031834	1.74575	0.015796	2	2	23.1	23.1	23.1	30.619	0	21.074	24705000	4	1756	Tumor necrosis factor receptor superfamily member 5 OS=Homo sapiens OX=9606 GN=CD40 PE=1 SV=1
P16070	P16070	CD44 antigen	CD44	-0.243644	13.4934	13.4109	13.1374	13.0801	12.9298	13.3007	3		+	0.80462	0.0486092	0.733359	0.162989	3	3	4.4	4.4	4.4	81.537	0	2.6405	44326000	4	1520	CD44 antigen OS=Homo sapiens OX=9606 GN=CD44 PE=1 SV=3
P15529	P15529	Membrane cofactor protein	CD46	-0.541454	15.1259	15.3149	14.7962	14.3042	14.5022	14.8063	5		+	1.48964	0.00879611	1.20896	0.0460593	5	5	13.8	13.8	13.8	43.747	0	5.9186	168500000	7	1507	Membrane cofactor protein OS=Homo sapiens OX=9606 GN=CD46 PE=1 SV=3
Q08722	Q08722	Leukocyte surface antigen CD47	CD47	-0.276053	15.6048	15.8357	15.064	14.9322	15.1592	15.5849	3			0.561575	0.100669	0.390509	0.429843	3	3	8.7	8.7	8.7	35.213	0	6.3802	924920000	8	2958	Leukocyte surface antigen CD47 OS=Homo sapiens OX=9606 GN=CD47 PE=1 SV=1
P13987	P13987	CD59 glycoprotein	CD59	-0.739345	14.5113	14.7715	13.9923	13.3923	13.6726	13.9921	4		+	1.55676	0.00762941	1.20986	0.0458528	4	4	25	25	25	14.177	0	4.5468	519670000	5	1465	CD59 glycoprotein OS=Homo sapiens OX=9606 GN=CD59 PE=1 SV=1
P60033	P60033	CD81 antigen	CD81	-0.707273	14.991	14.8568	14.6137	13.9421	14.0427	14.355	3		+	1.91392	0.00333706	1.88202	0.0119018	3	3	25	25	25	25.809	0	53.805	492100000	11	2524	CD81 antigen OS=Homo sapiens OX=9606 GN=CD81 PE=1 SV=1
P21926	P21926	CD9 antigen	CD9	-0.321898	13.5587	13.7458	13.3841	13.1845	13.1373	13.4012	2		+	1.15088	0.0192872	1.14414	0.0545716	2	2	7	7	7	25.416	0.0022546	1.2788	40482000	3	1669	CD9 antigen OS=Homo sapiens OX=9606 GN=CD9 PE=1 SV=4
P48960;Q9UHX3	P48960	CD97 antigen;CD97 antigen subunit alpha;CD97 antigen subunit beta	CD97	-0.37579	16.8041	16.7339	16.766	16.3938	16.4214	16.3613	18		+	4.53837	0	3.82833	0.000308682	18	18	33.9	33.9	33.9	91.868	0	267.64	1508300000	57	2191	CD97 antigen OS=Homo sapiens OX=9606 GN=CD97 PE=1 SV=4
P14209	P14209	CD99 antigen	CD99	-0.56274	17.2389	17.1201	17.3416	16.7325	16.7236	16.5563	6		+	3.14323	0.000148041	2.55153	0.00442451	6	6	51.4	51.4	51.4	18.848	0	89.085	8405700000	72	1469	CD99 antigen OS=Homo sapiens OX=9606 GN=CD99 PE=1 SV=1
Q8TCZ2	Q8TCZ2	CD99 antigen-like protein 2	CD99L2	-0.3981	15.6247	15.8323	15.4718	15.2353	15.235	15.2642	6		+	2.24528	0.00130927	1.71676	0.0160693	6	6	26.3	26.3	26.3	27.986	0	16.894	851470000	15	5095	CD99 antigen-like protein 2 OS=Homo sapiens OX=9606 GN=CD99L2 PE=1 SV=1
Q8IWY9	Q8IWY9	Codanin-1	CDAN1	0.0933173	13.444	13.8204	13.8187	13.7968	13.68	13.8863	8			0.310705	0.232297	0.269271	0.605964	8	8	10.6	10.6	10.6	134.12	0	29.386	82546000	9	4638	Codanin-1 OS=Homo sapiens OX=9606 GN=CDAN1 PE=1 SV=4
O75794	O75794	Cell division cycle protein 123 homolog	CDC123	0.284639	15.7982	15.749	15.7753	16.012	16.0868	16.0776	14		+	4.22242	0.00013986	3.30853	0.00126246	14	14	47.9	47.9	47.9	39.134	0	67.88	913980000	25	857	Cell division cycle protein 123 homolog OS=Homo sapiens OX=9606 GN=CDC123 PE=1 SV=1
Q13042	Q13042	Cell division cycle protein 16 homolog	CDC16	0.192112	15.3749	15.2968	15.2648	15.5571	15.4825	15.4732	12		+	2.50508	0.000736942	1.986	0.00999007	12	12	23.7	23.7	23.7	71.655	0	43.219	346620000	15	3049	Cell division cycle protein 16 homolog OS=Homo sapiens OX=9606 GN=CDC16 PE=1 SV=2
Q12834	Q12834	Cell division cycle protein 20 homolog	CDC20	-0.521887	14.7986	14.7451	14.8408	14.3213	14.2506	14.247	10		+	5.34679	0	3.84441	0.000315789	10	9	29.9	29.9	24.6	54.722	0	14.601	190950000	13	3006	Cell division cycle protein 20 homolog OS=Homo sapiens OX=9606 GN=CDC20 PE=1 SV=2
Q9UJX2	Q9UJX2	Cell division cycle protein 23 homolog	CDC23	0.233672	15.3021	15.4923	15.5094	15.6497	15.5998	15.7553	15		+	1.45685	0.0095593	1.35337	0.0320694	15	15	35.2	35.2	35.2	68.833	0	58.697	804390000	26	7451	Cell division cycle protein 23 homolog OS=Homo sapiens OX=9606 GN=CDC23 PE=1 SV=3
P30305;P30304	P30305	M-phase inducer phosphatase 2	CDC25B	-0.387159	11.7032	11.9257	12.0558	11.5503	11.453	11.5199	3		+	2.13583	0.00180504	1.65136	0.0177878	3	3	6.2	6.2	6.2	64.987	0	5.7784	13993000	3	1856	M-phase inducer phosphatase 2 OS=Homo sapiens OX=9606 GN=CDC25B PE=1 SV=2
P30307	P30307	M-phase inducer phosphatase 3	CDC25C	0.0456648	15.1909	15.2785	15.2726	15.3177	15.3002	15.2612	9		+	2.58841	0.00066	0.626002	0.219446	9	9	23.7	23.7	23.7	53.364	0	36.439	221280000	12	1857	M-phase inducer phosphatase 3 OS=Homo sapiens OX=9606 GN=CDC25C PE=1 SV=2
Q8NHZ8	Q8NHZ8	Anaphase-promoting complex subunit CDC26	CDC26	0.173398	13.8109	13.7196	13.7928	13.9803	13.9078	13.9554	4		+	1.31579	0.0131211	2.10737	0.00814912	4	4	38.8	38.8	38.8	9.7769	0	2.9789	280990000	5	5021	Anaphase-promoting complex subunit CDC26 OS=Homo sapiens OX=9606 GN=CDC26 PE=1 SV=1
P30260	P30260	Cell division cycle protein 27 homolog	CDC27	0.0128702	16.5688	16.6823	16.6817	16.6383	16.6642	16.6689	25		+	0.953226	0.0319615	0.120679	0.840733	25	25	39.9	39.9	39.9	91.866	0	73.742	1628200000	40	1854	Cell division cycle protein 27 homolog OS=Homo sapiens OX=9606 GN=CDC27 PE=1 SV=2
P49427	P49427	Ubiquitin-conjugating enzyme E2 R1	CDC34	-0.18008	15.5244	15.4884	15.4944	15.254	15.2832	15.4298	7		+	3.06874	0.000153741	1.50091	0.02319	7	6	29.7	29.7	26.3	26.736	0	12.685	587270000	9	2212	Ubiquitin-conjugating enzyme E2 R1 OS=Homo sapiens OX=9606 GN=CDC34 PE=1 SV=2
Q16543	Q16543	Hsp90 co-chaperone Cdc37;Hsp90 co-chaperone Cdc37, N-terminally processed	CDC37	-0.36307	18.3746	18.2277	18.2359	17.9112	17.9507	17.8872	20		+	3.38368	0.000143608	2.68218	0.00386325	20	20	46.8	46.8	46.8	44.468	0	128.16	10078000000	101	3555	Hsp90 co-chaperone Cdc37 OS=Homo sapiens OX=9606 GN=CDC37 PE=1 SV=1
Q7L3B6	Q7L3B6	Hsp90 co-chaperone Cdc37-like 1	CDC37L1	0.0200027	15.7169	15.6213	15.6746	15.6892	15.7248	15.6588	11			0.742653	0.0585577	0.233779	0.665132	11	11	40.1	40.1	40.1	38.834	0	28.29	518730000	17	4315	Hsp90 co-chaperone Cdc37-like 1 OS=Homo sapiens OX=9606 GN=CDC37L1 PE=1 SV=1
O60508	O60508	Pre-mRNA-processing factor 17	CDC40	0.264264	16.618	16.7458	16.7343	16.9445	16.9356	17.0108	23		+	2.80259	0.000293348	2.30058	0.00588347	23	23	45.1	45.1	45.1	65.521	0	69.066	1417700000	38	675	Pre-mRNA-processing factor 17 OS=Homo sapiens OX=9606 GN=CDC40 PE=1 SV=1
P60953	P60953	Cell division control protein 42 homolog	CDC42	-0.133938	16.7975	16.9956	16.7805	16.5515	16.7182	16.9022	9			0.685665	0.0693899	0.473751	0.336264	9	8	48.7	48.7	42.9	21.258	0	33.441	2374600000	34	2540	Cell division control protein 42 homolog OS=Homo sapiens OX=9606 GN=CDC42 PE=1 SV=2
Q5VT25;Q09013	Q5VT25	Serine/threonine-protein kinase MRCK alpha	CDC42BPA	-0.1328	16.1359	16.2894	16.2286	16.0765	16.0386	16.1404	24		+	2.12552	0.00181519	1.1649	0.0516304	31	24	22.2	18.9	18.9	197.3	0	49.841	448660000	30	3927	Serine/threonine-protein kinase MRCK alpha OS=Homo sapiens OX=9606 GN=CDC42BPA PE=1 SV=1
Q9Y5S2;Q6DT37	Q9Y5S2	Serine/threonine-protein kinase MRCK beta	CDC42BPB	0.0692673	18.1643	18.2738	18.2318	18.2673	18.2833	18.3271	62		+	1.00978	0.0274776	0.882138	0.107881	62	55	40.3	40.3	37.6	194.31	0	169.22	3311600000	102	7913	Serine/threonine-protein kinase MRCK beta OS=Homo sapiens OX=9606 GN=CDC42BPB PE=1 SV=2
O14613	O14613	Cdc42 effector protein 2	CDC42EP2	-0.280584	12.2974	12.3702	12.2641	12.2506	11.9667	11.8727	2		+	0.854198	0.0421399	1.11992	0.0577076	2	2	22.4	22.4	22.4	22.483	0	16.081	46168000	7	345	Cdc42 effector protein 2 OS=Homo sapiens OX=9606 GN=CDC42EP2 PE=1 SV=1
Q9H3Q1	Q9H3Q1	Cdc42 effector protein 4	CDC42EP4	-0.749822	16.5957	16.709	16.6198	15.878	15.9132	15.8838	15		+	6.2278	0	4.49594	0	15	15	55.9	55.9	55.9	37.979	0	109.47	855280000	29	6529	Cdc42 effector protein 4 OS=Homo sapiens OX=9606 GN=CDC42EP4 PE=1 SV=1
Q6NZY7	Q6NZY7	Cdc42 effector protein 5	CDC42EP5	-0.90128	14.4117	14.6914	14.546	13.6113	13.6217	13.7123	3		+	4.63344	0	3.31182	0.0012709	3	3	23	23	23	15.207	0	15.588	193940000	5	4097	Cdc42 effector protein 5 OS=Homo sapiens OX=9606 GN=CDC42EP5 PE=2 SV=1
O75419	O75419	Cell division control protein 45 homolog	CDC45	-0.765797	14.6449	14.8686	14.8121	14.1145	13.9276	13.986	5		+	4.62439	0	3.03814	0.00194847	5	5	9.4	9.4	9.4	65.568	0	6.937	167100000	8	797	Cell division control protein 45 homolog OS=Homo sapiens OX=9606 GN=CDC45 PE=1 SV=1
Q99459	Q99459	Cell division cycle 5-like protein	CDC5L	-0.0258973	18.3365	18.4434	18.5068	18.3934	18.4325	18.3831	48			0.105777	0.514771	0.191013	0.734322	48	48	65.1	65.1	65.1	92.25	0	304.67	11558000000	143	5942	Cell division cycle 5-like protein OS=Homo sapiens OX=9606 GN=CDC5L PE=1 SV=2
O00311	O00311	Cell division cycle 7-related protein kinase	CDC7	-0.153007	14.7794	15.1143	15.0605	14.775	14.8365	14.8836	10		+	1.58743	0.00720108	0.635784	0.213812	10	10	20.7	20.7	20.7	63.887	0	16.495	129940000	11	272	Cell division cycle 7-related protein kinase OS=Homo sapiens OX=9606 GN=CDC7 PE=1 SV=1
Q6P1J9	Q6P1J9	Parafibromin	CDC73	0.0829277	18.076	18.18	18.1548	18.1963	18.2224	18.2408	34		+	1.74149	0.00513677	1.15104	0.053692	34	34	63.7	63.7	63.7	60.576	0	129.43	5172100000	83	4102	Parafibromin OS=Homo sapiens OX=9606 GN=CDC73 PE=1 SV=1
Q69YH5	Q69YH5	Cell division cycle-associated protein 2	CDCA2	-0.319591	16.3028	16.4205	16.4738	16.0934	16.1689	15.9761	26		+	2.51371	0.000741519	1.8751	0.012	26	26	38.6	38.6	38.6	112.68	0	140.44	512820000	34	4009	Cell division cycle-associated protein 2 OS=Homo sapiens OX=9606 GN=CDCA2 PE=1 SV=2
Q99618	Q99618	Cell division cycle-associated protein 3	CDCA3	-0.515367	14.637	15.0018	14.8758	14.3087	14.3629	14.297	7		+	2.469	0.000827012	2.0417	0.00919962	7	7	38.4	38.4	38.4	28.998	0	28.063	213000000	9	5971	Cell division cycle-associated protein 3 OS=Homo sapiens OX=9606 GN=CDCA3 PE=1 SV=1
Q96FF9	Q96FF9	Sororin	CDCA5	-0.267483	15.1326	15.2522	15.1662	14.9824	14.9944	14.7716	9		+	1.74174	0.00513829	1.53063	0.0219456	9	9	46.8	46.8	46.8	27.6	0	26.191	397760000	13	5623	Sororin OS=Homo sapiens OX=9606 GN=CDCA5 PE=1 SV=1
Q53HL2	Q53HL2	Borealin	CDCA8	-0.0597095	15.3656	15.5637	15.5701	15.407	15.5096	15.4037	9			0.680139	0.070663	0.324503	0.518828	9	9	34.6	34.6	34.6	31.323	0	18.075	465150000	14	3753	Borealin OS=Homo sapiens OX=9606 GN=CDCA8 PE=1 SV=2
P55287	P55287	Cadherin-11	CDH11	-0.728	14.8408	15.0062	14.2064	13.8632	13.8793	14.127	9		+	1.8624	0.00384189	1.31974	0.0348649	9	9	13.7	13.7	13.7	87.964	0	13.621	219470000	10	2462	Cadherin-11 OS=Homo sapiens OX=9606 GN=CDH11 PE=1 SV=2
P55290	P55290	Cadherin-13	CDH13	-0.348145	12.6172	12.7329	12.4191	12.2955	12.283	12.1463	3		+	2.18395	0.00156589	1.55173	0.0211676	3	3	5.2	5.2	5.2	78.286	0	7.5507	20184000	3	2463	Cadherin-13 OS=Homo sapiens OX=9606 GN=CDH13 PE=1 SV=1
P19022;P55283	P19022	Cadherin-2	CDH2	-0.634062	14.1405	14.2915	13.8341	13.1769	13.3914	13.7956	7		+	1.6991	0.00571693	1.3148	0.0351367	7	7	13.1	13.1	13.1	99.808	0	45.428	147750000	12	1602	Cadherin-2 OS=Homo sapiens OX=9606 GN=CDH2 PE=1 SV=4
P06493	P06493	Cyclin-dependent kinase 1	CDK1	0.10333	18.1085	17.9412	17.9867	18.1022	18.0859	18.1583	20			0.705746	0.065448	0.882562	0.107742	21	20	65.3	61.6	61.6	34.095	0	129.28	8396900000	97	1224	Cyclin-dependent kinase 1 OS=Homo sapiens OX=9606 GN=CDK1 PE=1 SV=3
Q15131	Q15131	Cyclin-dependent kinase 10	CDK10	0.0307503	11.5292	11.9488	12.2289	12.0187	11.8777	11.9027	1			0.544722	0.106036	0.0508124	0.932236	1	1	3.3	3.3	3.3	41.038	0	9.4917	18490000	1	3404	Cyclin-dependent kinase 10 OS=Homo sapiens OX=9606 GN=CDK10 PE=1 SV=1
Q9UQ88	Q9UQ88	Cyclin-dependent kinase 11A	CDK11A	0.0872043	10.9889	10.9855	11.0945	11.157	11.3128	10.8607	1			0.215821	0.327678	0.251853	0.634415	25	1	30.4	1.5	1.5	91.361	0.0023778	1.2193	9744700	2	7642	Cyclin-dependent kinase 11A OS=Homo sapiens OX=9606 GN=CDK11A PE=1 SV=4
P21127	P21127	Cyclin-dependent kinase 11B	CDK11B	0.222946	17.2706	17.3667	17.2659	17.5264	17.5195	17.5262	29		+	3.21267	0.000143731	2.60569	0.00419182	29	5	33.1	33.1	4.7	92.619	0	94.943	2422900000	48	1650	Cyclin-dependent kinase 11B OS=Homo sapiens OX=9606 GN=CDK11B PE=1 SV=4
Q9NYV4	Q9NYV4	Cyclin-dependent kinase 12	CDK12	-0.138252	16.156	16.3642	16.3565	16.1832	16.1344	16.1443	16		+	1.16988	0.0183867	0.926219	0.0961099	16	16	14	14	14	164.15	0	71.848	1052700000	24	7151	Cyclin-dependent kinase 12 OS=Homo sapiens OX=9606 GN=CDK12 PE=1 SV=2
Q14004	Q14004	Cyclin-dependent kinase 13	CDK13	-0.247517	16.0812	16.3054	16.2083	15.9297	15.9473	15.9753	20		+	2.07356	0.0021426	1.69483	0.0164909	20	20	15.5	15.5	15.5	164.92	0	86.927	441070000	27	3222	Cyclin-dependent kinase 13 OS=Homo sapiens OX=9606 GN=CDK13 PE=1 SV=2
O94921	O94921	Cyclin-dependent kinase 14	CDK14	-0.264547	13.7652	14.2014	14.1872	13.7028	13.853	13.8043	6		+	1.10903	0.0212399	0.817856	0.128279	6	6	15.8	15.8	15.8	53.056	0	7.7663	88331000	8	941	Cyclin-dependent kinase 14 OS=Homo sapiens OX=9606 GN=CDK14 PE=1 SV=3
Q00536	Q00536	Cyclin-dependent kinase 16	CDK16	-0.0875963	15.7829	15.9505	15.7907	15.7835	15.7454	15.7324	11			0.664984	0.0739295	0.704727	0.176362	13	10	36.5	31	28.6	55.715	0	27.381	498610000	20	2797	Cyclin-dependent kinase 16 OS=Homo sapiens OX=9606 GN=CDK16 PE=1 SV=1
Q00537	Q00537	Cyclin-dependent kinase 17	CDK17	-0.0257022	16.4564	16.6	16.433	16.4432	16.4515	16.5175	16			0.0589456	0.649109	0.169554	0.766235	16	13	39.6	39.6	32.7	59.582	0	73.811	572470000	22	2798	Cyclin-dependent kinase 17 OS=Homo sapiens OX=9606 GN=CDK17 PE=1 SV=2
Q07002	Q07002	Cyclin-dependent kinase 18	CDK18	-0.532562	12.7327	12.9688	13.213	12.3359	12.5459	12.4351	4		+	2.01043	0.00246508	1.61136	0.0188199	7	4	18.6	10.8	10.8	54.424	0	4.9631	31952000	6	2923	Cyclin-dependent kinase 18 OS=Homo sapiens OX=9606 GN=CDK18 PE=1 SV=4
Q9BWU1	Q9BWU1	Cyclin-dependent kinase 19	CDK19	-0.750559	14.1898	14.3995	14.3701	13.6126	13.5454	13.5499	5		+	3.81634	9.85222e-05	3.39103	0.00100719	5	3	11.2	11.2	6.2	56.802	0	4.1567	77791000	5	6255	Cyclin-dependent kinase 19 OS=Homo sapiens OX=9606 GN=CDK19 PE=1 SV=1
P24941	P24941	Cyclin-dependent kinase 2	CDK2	-0.250046	16.7861	16.7932	16.7782	16.5355	16.5314	16.5405	22		+	6.48545	0	5.99322	0	22	18	65.4	65.4	54.7	33.929	0	84.705	2896500000	42	1734	Cyclin-dependent kinase 2 OS=Homo sapiens OX=9606 GN=CDK2 PE=1 SV=2
O14519	O14519	Cyclin-dependent kinase 2-associated protein 1	CDK2AP1	-0.358379	13.8468	13.8035	13.7818	13.4934	13.394	13.4696	1		+	3.61339	0.000117277	3.26468	0.00147664	1	1	22.6	22.6	22.6	12.365	0	20.23	165800000	7	334	Cyclin-dependent kinase 2-associated protein 1 OS=Homo sapiens OX=9606 GN=CDK2AP1 PE=1 SV=1
Q00526	Q00526	Cyclin-dependent kinase 3	CDK3	-0.294583	12.6218	12.5778	12.4459	12.1987	12.2667	12.2963	1		+	2.43718	0.000886076	2.09187	0.00842608	4	1	15.1	3	3	35.045	0.0082464	0.82307	29264000	2	2794	Cyclin-dependent kinase 3 OS=Homo sapiens OX=9606 GN=CDK3 PE=1 SV=1
P11802	P11802	Cyclin-dependent kinase 4	CDK4	0.239119	15.744	15.7688	15.7835	16.0669	15.9896	15.9571	14		+	3.36073	0.000141136	2.64012	0.00397054	14	14	53.8	53.8	53.8	33.729	0	41.637	961540000	26	1411	Cyclin-dependent kinase 4 OS=Homo sapiens OX=9606 GN=CDK4 PE=1 SV=2
Q00535	Q00535	Cyclin-dependent-like kinase 5	CDK5	-0.0229187	16.6685	16.8444	16.7677	16.7195	16.7147	16.7776	15			0.0464323	0.698274	0.156628	0.785853	15	15	52.7	52.7	52.7	33.304	0	24.996	1426000000	34	2796	Cyclin-dependent-like kinase 5 OS=Homo sapiens OX=9606 GN=CDK5 PE=1 SV=3
Q96SZ6	Q96SZ6	CDK5 regulatory subunit-associated protein 1	CDK5RAP1	0.270894	12.7058	12.9662	12.9734	13.1868	13.0454	13.2259	5		+	1.4179	0.0102818	1.227	0.0434915	5	5	12.8	12.8	12.8	67.688	0	2.9585	70360000	5	5921	CDK5 regulatory subunit-associated protein 1 OS=Homo sapiens OX=9606 GN=CDK5RAP1 PE=1 SV=2
Q96SN8	Q96SN8	CDK5 regulatory subunit-associated protein 2	CDK5RAP2	-0.230258	17.4244	17.4161	17.3742	17.1997	17.1614	17.1629	43		+	5.29438	0	3.4929	0.000966942	43	40	28.6	28.6	27.8	215.04	0	95.458	1076500000	58	5913	CDK5 regulatory subunit-associated protein 2 OS=Homo sapiens OX=9606 GN=CDK5RAP2 PE=1 SV=5
Q96JB5	Q96JB5	CDK5 regulatory subunit-associated protein 3	CDK5RAP3	0.338278	16.7908	16.9378	16.8767	17.1541	17.2223	17.2437	21		+	3.15183	0.000148796	2.58834	0.00414297	21	20	36.2	36.2	33.2	56.92	0	182.57	2181400000	43	5723	CDK5 regulatory subunit-associated protein 3 OS=Homo sapiens OX=9606 GN=CDK5RAP3 PE=1 SV=2
Q00534	Q00534	Cyclin-dependent kinase 6	CDK6	-0.277739	15.2585	15.4154	15.3175	15.0499	15.1228	14.9855	7		+	2.50866	0.000737643	1.99449	0.00988075	7	7	27.3	27.3	27.3	36.938	0	30.793	190760000	11	2795	Cyclin-dependent kinase 6 OS=Homo sapiens OX=9606 GN=CDK6 PE=1 SV=1
P50613	P50613	Cyclin-dependent kinase 7	CDK7	0.170323	16.2508	16.5602	16.3493	16.5277	16.5814	16.5623	13			0.711771	0.0642506	0.854591	0.116612	13	13	47.7	47.7	47.7	39.038	0	50.819	1179700000	30	2282	Cyclin-dependent kinase 7 OS=Homo sapiens OX=9606 GN=CDK7 PE=1 SV=1
P49336	P49336	Cyclin-dependent kinase 8	CDK8	0.0157906	12.415	12.6344	12.7332	12.6297	12.6462	12.5542	2			0.361793	0.193952	0.0554943	0.926441	4	2	9.5	4.1	4.1	53.283	0.0015947	1.3144	29523000	3	2203	Cyclin-dependent kinase 8 OS=Homo sapiens OX=9606 GN=CDK8 PE=1 SV=1
P50750	P50750	Cyclin-dependent kinase 9	CDK9	0.400368	15.121	15.3706	15.2092	15.6477	15.6316	15.6226	12		+	2.76652	0.000369916	2.25921	0.00599541	12	12	28.5	28.5	28.5	42.777	0	24.694	929610000	17	2286	Cyclin-dependent kinase 9 OS=Homo sapiens OX=9606 GN=CDK9 PE=1 SV=3
Q5VV42	Q5VV42	Threonylcarbamoyladenosine tRNA methylthiotransferase	CDKAL1	-0.0791944	15.4259	15.7101	15.4886	15.4498	15.421	15.5163	14			0.363572	0.192669	0.364582	0.462364	14	14	31.3	31.3	31.3	65.111	0	42.724	281890000	20	3941	Threonylcarbamoyladenosine tRNA methylthiotransferase OS=Homo sapiens OX=9606 GN=CDKAL1 PE=1 SV=1
P38936	P38936	Cyclin-dependent kinase inhibitor 1	CDKN1A	0.762496	11.2208	11.6951	11.29	12.1787	12.1826	12.1321	2		+	2.60533	0.000589899	2.16302	0.00764463	2	2	18.9	18.9	18.9	18.119	0.00094543	1.6306	29517000	2	2013	Cyclin-dependent kinase inhibitor 1 OS=Homo sapiens OX=9606 GN=CDKN1A PE=1 SV=3
P46527	P46527	Cyclin-dependent kinase inhibitor 1B	CDKN1B	0.437943	12.8861	13.2655	13.2804	13.4537	13.6233	13.6688	5		+	1.74804	0.00506071	1.41024	0.0280494	5	5	40.9	40.9	40.9	22.073	0	11.979	54544000	5	2131	Cyclin-dependent kinase inhibitor 1B OS=Homo sapiens OX=9606 GN=CDKN1B PE=1 SV=1
Q9NXV6	Q9NXV6	CDKN2A-interacting protein	CDKN2AIP	-0.0679289	17.2174	17.3524	17.2776	17.229	17.2381	17.1765	31			0.613143	0.0861403	0.71345	0.172255	31	31	73.6	73.6	73.6	61.124	0	192.75	2193900000	69	7118	CDKN2A-interacting protein OS=Homo sapiens OX=9606 GN=CDKN2AIP PE=1 SV=3
Q96HQ2	Q96HQ2	CDKN2AIP N-terminal-like protein	CDKN2AIPNL	0.704842	14.4716	14.3772	14.5629	15.1206	15.2401	15.1655	5		+	4.85654	0	3.41493	0.00103131	5	5	46.6	46.6	46.6	13.196	0	146.98	750640000	18	5684	CDKN2AIP N-terminal-like protein OS=Homo sapiens OX=9606 GN=CDKN2AIPNL PE=1 SV=1
P42773	P42773	Cyclin-dependent kinase 4 inhibitor C	CDKN2C	0.378629	14.7	14.5266	14.6542	15.0014	15.049	14.9663	6		+	3.44223	0.000102941	2.56996	0.00432219	6	6	44	44	44	18.127	0	51.278	260100000	10	2089	Cyclin-dependent kinase 4 inhibitor C OS=Homo sapiens OX=9606 GN=CDKN2C PE=1 SV=1
Q6NVV7	Q6NVV7	Cysteine-rich DPF motif domain-containing protein 1	CDPF1	0.395259	13.9089	14.1418	14.0605	14.4537	14.449	14.3943	5		+	2.43427	0.000884876	2.29569	0.00591943	5	5	43.9	43.9	43.9	13.877	0	7.2232	96644000	6	4083	Cysteine-rich DPF motif domain-containing protein 1 OS=Homo sapiens OX=9606 GN=CDPF1 PE=1 SV=1
Q01850	Q01850	Cerebellar degeneration-related protein 2	CDR2	-0.0229098	14.782	14.6494	14.7668	14.6755	14.7216	14.7323	10			0.196542	0.352063	0.193694	0.730498	10	10	35	35	35	51.855	0	18.144	137450000	11	2835	Cerebellar degeneration-related protein 2 OS=Homo sapiens OX=9606 GN=CDR2 PE=1 SV=2
Q86X02	Q86X02	Cerebellar degeneration-related protein 2-like	CDR2L	-0.286657	13.1404	13.0974	13.3755	12.8788	12.897	12.9776	4		+	1.36885	0.0115732	1.45323	0.0257248	4	4	11.4	11.4	11.4	53.01	0	10.828	30872000	4	4524	Cerebellar degeneration-related protein 2-like OS=Homo sapiens OX=9606 GN=CDR2L PE=1 SV=2
Q9H211	Q9H211	DNA replication factor Cdt1	CDT1	-0.407655	13.7848	13.7662	13.9349	13.5037	13.3591	13.4002	9		+	3.23241	0.000145511	2.39599	0.00500649	9	9	24.2	24.2	24.2	60.39	0	63.809	87908000	11	6488	DNA replication factor Cdt1 OS=Homo sapiens OX=9606 GN=CDT1 PE=1 SV=3
Q9UKY7	Q9UKY7	Protein CDV3 homolog	CDV3	0.0727552	17.2811	17.0875	17.1743	17.2925	17.265	17.2037	14		+	0.924339	0.0344473	0.516341	0.296944	14	14	78.3	78.3	78.3	27.335	0	132.27	4791800000	62	7505	Protein CDV3 homolog OS=Homo sapiens OX=9606 GN=CDV3 PE=1 SV=1
Q9Y232	Q9Y232	Chromodomain Y-like protein	CDYL	-0.410064	15.5513	15.8206	15.6635	15.287	15.2915	15.2267	11		+	2.88727	0.00024024	2.14719	0.00785863	11	10	26.4	26.4	24.7	66.481	0	45.502	223980000	18	7659	Chromodomain Y-like protein OS=Homo sapiens OX=9606 GN=CDYL PE=1 SV=2
P17676;Q15744;P49715	P17676	CCAAT/enhancer-binding protein beta	CEBPB	-0.162908	16.1489	16.0688	16.0384	15.9815	15.8854	15.9005	12		+	1.80034	0.0044768	1.66851	0.017481	12	11	53.6	53.6	51.3	36.105	0	35.28	1253700000	24	1565	CCAAT/enhancer-binding protein beta OS=Homo sapiens OX=9606 GN=CEBPB PE=1 SV=2
P49716	P49716	CCAAT/enhancer-binding protein delta	CEBPD	0.154057	11.4605	11.2607	11.4345	11.523	11.7043	11.3907	1			0.405397	0.166941	0.628047	0.218173	2	1	12.6	9.7	9.7	28.467	0	12.208	23660000	1	2229	CCAAT/enhancer-binding protein delta OS=Homo sapiens OX=9606 GN=CEBPD PE=1 SV=2
P53567	P53567	CCAAT/enhancer-binding protein gamma	CEBPG	-0.407488	12.6763	12.7229	12.7045	12.3032	12.2926	12.2855	3		+	2.58479	0.000657698	5.02226	0	3	3	31.3	31.3	31.3	16.408	0.00041147	1.9267	151590000	3	2386	CCAAT/enhancer-binding protein gamma OS=Homo sapiens OX=9606 GN=CEBPG PE=1 SV=1
Q03701	Q03701	CCAAT/enhancer-binding protein zeta	CEBPZ	-0.00216611	17.8174	17.8822	17.869	17.8455	17.8592	17.8574	38			0.145045	0.432758	0.0362519	0.949939	38	38	44.5	44.5	44.5	120.97	0	227.69	3187200000	91	2878	CCAAT/enhancer-binding protein zeta OS=Homo sapiens OX=9606 GN=CEBPZ PE=1 SV=3
Q9BXW7	Q9BXW7	Cat eye syndrome critical region protein 5	CECR5	0.0368656	15.0477	15.0514	14.7211	15.043	14.9678	14.9199	9		+	0.910296	0.0356901	0.11636	0.846387	9	9	30.5	30.5	30.5	46.321	0	62.897	494570000	13	6278	Haloacid dehalogenase-like hydrolase domain-containing 5 OS=Homo sapiens OX=9606 GN=HDHD5 PE=1 SV=1
Q92879;O95319	Q92879	CUGBP Elav-like family member 1	CELF1	0.0663058	16.8191	16.852	16.8677	16.9336	16.8689	16.9353	16		+	1.6664	0.0059502	1.19328	0.048072	16	16	29.8	29.8	29.8	52.063	0	59.124	3147100000	35	5364	CUGBP Elav-like family member 1 OS=Homo sapiens OX=9606 GN=CELF1 PE=1 SV=2
Q9HCU4	Q9HCU4	Cadherin EGF LAG seven-pass G-type receptor 2	CELSR2	-0.35633	9.50563	9.62543	9.79659	9.31218	9.09885	9.44764	1		+	1.77008	0.00474405	1.26625	0.0397147	1	1	0.8	0.8	0.8	317.45	0	15.849	17602000	1	6779	Cadherin EGF LAG seven-pass G-type receptor 2 OS=Homo sapiens OX=9606 GN=CELSR2 PE=1 SV=1
P07199	P07199	Major centromere autoantigen B	CENPB	-0.199337	15.923	16.0709	15.9876	15.7585	15.7214	15.9036	11		+	1.81001	0.0043869	1.32958	0.0337426	11	11	23	23	23	65.171	0	20.428	594920000	16	1244	Major centromere autoantigen B OS=Homo sapiens OX=9606 GN=CENPB PE=1 SV=2
Q03188	Q03188	Centromere protein C	CENPC	-0.0327466	12.5001	12.576	12.6025	12.463	12.5954	12.5219	3			0.145677	0.431607	0.266723	0.610059	3	3	3.8	3.8	3.8	106.83	0	2.691	17256000	3	2872	Centromere protein C OS=Homo sapiens OX=9606 GN=CENPC PE=1 SV=2
Q02224	Q02224	Centromere-associated protein E	CENPE	-0.222933	17.6958	17.8164	17.7092	17.4903	17.5287	17.5335	58		+	3.75957	9.52381e-05	2.27396	0.00587456	58	58	24.4	24.4	24.4	316.41	0	91.739	1215800000	67	2845	Centromere-associated protein E OS=Homo sapiens OX=9606 GN=CENPE PE=1 SV=2
P49454;P19320	P49454	Centromere protein F	CENPF	-0.070535	18.9016	18.9634	18.9151	18.8635	18.8862	18.8187	108		+	2.55128	0.000692008	1.21324	0.0453938	108	106	39.4	39.4	39	357.52	0	265.37	3933500000	151	2214	Centromere protein F OS=Homo sapiens OX=9606 GN=CENPF PE=1 SV=3
Q9H3R5	Q9H3R5	Centromere protein H	CENPH	0.0362323	15.3469	15.1505	15.2437	15.2681	15.3176	15.264	9			0.202924	0.344088	0.240952	0.65264	9	9	36.8	36.8	36.8	28.481	0	14.549	194150000	15	6530	Centromere protein H OS=Homo sapiens OX=9606 GN=CENPH PE=1 SV=1
Q92674	Q92674	Centromere protein I	CENPI	-0.155237	12.1025	12.3466	12.0833	12.0559	12.0297	11.9811	4		+	1.16815	0.0184725	0.821495	0.127177	4	4	7.3	7.3	7.3	86.719	0	3.0948	67547000	4	5324	Centromere protein I OS=Homo sapiens OX=9606 GN=CENPI PE=1 SV=2
Q9HC77	Q9HC77	Centromere protein J	CENPJ	-0.384806	14.8126	15.2164	15.0576	14.7398	14.6265	14.566	14		+	2.01935	0.00242441	1.40116	0.0285234	14	14	14.3	14.3	14.3	153	0	13.575	123220000	14	6753	Centromere protein J OS=Homo sapiens OX=9606 GN=CENPJ PE=1 SV=2
Q9BS16	Q9BS16	Centromere protein K	CENPK	-0.294784	14.0012	14.254	14.0303	13.9348	13.7241	13.7422	6		+	2.20061	0.0015047	1.32025	0.0348479	6	6	27.9	27.9	27.9	31.655	0	13.323	133360000	7	6099	Centromere protein K OS=Homo sapiens OX=9606 GN=CENPK PE=1 SV=1
Q8N0S6	Q8N0S6	Centromere protein L	CENPL	-0.306456	13.9806	14.2154	14.0248	13.7149	13.7769	13.8096	5		+	2.87774	0.000239378	1.78141	0.0145552	5	5	16.6	16.6	16.6	38.997	0	7.1226	72941000	6	4731	Centromere protein L OS=Homo sapiens OX=9606 GN=CENPL PE=1 SV=2
Q9NSP4	Q9NSP4	Centromere protein M	CENPM	-0.808536	13.6819	13.8791	13.841	13.1473	12.9704	12.8588	3		+	3.48817	0.000106262	2.83982	0.00302196	3	3	17.2	17.2	17.2	19.737	0	7.8901	104430000	3	6945	Centromere protein M OS=Homo sapiens OX=9606 GN=CENPM PE=1 SV=1
Q96H22	Q96H22	Centromere protein N	CENPN	-0.0333751	13.0992	13.3987	13.1384	13.1093	13.2214	13.2056	2			0.0894376	0.555296	0.121439	0.839893	2	2	12.4	12.4	12.4	39.554	0	11.846	131170000	2	5669	Centromere protein N OS=Homo sapiens OX=9606 GN=CENPN PE=1 SV=2
Q9BU64	Q9BU64	Centromere protein O	CENPO	-0.282312	11.1754	11.4148	11.5796	11.0476	11.1218	11.1533	4		+	1.24319	0.0155583	1.09288	0.0615023	4	4	22.7	22.7	22.7	33.785	0	26.738	27690000	5	6164	Centromere protein O OS=Homo sapiens OX=9606 GN=CENPO PE=1 SV=1
Q6IPU0	Q6IPU0	Centromere protein P	CENPP	0.000926018	13.3692	13.2786	13.3524	13.3747	13.3133	13.315	2		+	1.45612	0.00957765	0.00886027	0.988716	2	2	7.3	7.3	7.3	33.165	0.00027643	2.0716	21766000	2	4056	Centromere protein P OS=Homo sapiens OX=9606 GN=CENPP PE=1 SV=1
Q7L2Z9	Q7L2Z9	Centromere protein Q	CENPQ	-0.24497	14.6082	14.8215	14.7601	14.5392	14.4898	14.4259	5		+	1.59481	0.00709477	1.57714	0.020149	5	5	22	22	22	30.595	0	7.2278	120910000	8	4313	Centromere protein Q OS=Homo sapiens OX=9606 GN=CENPQ PE=1 SV=1
Q96BT3	Q96BT3	Centromere protein T	CENPT	-0.555271	12.9643	12.9122	12.8499	12.4194	12.3207	12.3204	3		+	4.94197	0	3.54292	0.00103769	3	3	11.2	11.2	11.2	60.422	0	28.618	78235000	4	5501	Centromere protein T OS=Homo sapiens OX=9606 GN=CENPT PE=1 SV=2
Q71F23	Q71F23	Centromere protein U	CENPU	-0.152959	15.0678	15.2135	15.1463	14.976	15.0145	14.9782	9		+	1.95752	0.00296587	1.59753	0.0191445	9	9	23.7	23.7	23.7	47.521	0	12.38	193030000	15	4282	Centromere protein U OS=Homo sapiens OX=9606 GN=CENPU PE=1 SV=1
Q7Z7K6	Q7Z7K6	Centromere protein V	CENPV	0.151907	15.1143	15.2074	15.2961	15.4175	15.331	15.325	9		+	1.25415	0.0152228	1.18228	0.0494384	9	9	48.4	48.4	48.4	29.946	0	19.628	597400000	15	4430	Centromere protein V OS=Homo sapiens OX=9606 GN=CENPV PE=1 SV=1
Q8N8E3	Q8N8E3	Centrosomal protein of 112 kDa	CEP112	-0.453055	15.3883	15.5168	15.4738	14.994	15.0395	14.9863	10		+	4.00543	0.000114449	3.40893	0.00102377	10	10	14.6	14.6	14.6	112.75	0	25.477	180350000	12	4862	Centrosomal protein of 112 kDa OS=Homo sapiens OX=9606 GN=CEP112 PE=1 SV=2
Q8N960	Q8N960	Centrosomal protein of 120 kDa	CEP120	-0.126328	14.5548	14.7105	14.6651	14.5131	14.5275	14.5108	7		+	1.33116	0.0126803	1.27371	0.0388922	7	7	9.4	9.4	9.4	112.64	0	19.27	2371400000	8	4872	Centrosomal protein of 120 kDa OS=Homo sapiens OX=9606 GN=CEP120 PE=1 SV=2
Q6ZU80	Q6ZU80	Centrosomal protein of 128 kDa	CEP128	-0.272256	14.6763	14.8781	14.8365	14.555	14.5004	14.5186	9		+	2.0343	0.00234945	1.8921	0.0118536	9	9	10.7	10.7	10.7	128.01	0	9.1446	72657000	11	4261	Centrosomal protein of 128 kDa OS=Homo sapiens OX=9606 GN=CEP128 PE=1 SV=2
Q9UPN4	Q9UPN4	Centrosomal protein of 131 kDa	CEP131	-0.0664368	16.8445	17.0183	16.9185	16.8965	16.8553	16.8302	39			0.42313	0.156946	0.54446	0.274566	39	39	44.9	44.9	44.9	122.15	0	92.456	1028200000	50	7607	Centrosomal protein of 131 kDa OS=Homo sapiens OX=9606 GN=CEP131 PE=1 SV=3
Q66GS9	Q66GS9	Centrosomal protein of 135 kDa	CEP135	-0.21103	15.4703	15.6252	15.6273	15.3692	15.415	15.3056	13		+	2.38921	0.000921594	1.59008	0.0196028	13	13	13.1	13.1	13.1	133.49	0	22.827	187240000	13	3985	Centrosomal protein of 135 kDa OS=Homo sapiens OX=9606 GN=CEP135 PE=1 SV=2
O94986;P23945;P59923	O94986	Centrosomal protein of 152 kDa	CEP152	-0.287313	14.9422	15.3952	15.1409	14.8682	14.8908	14.8573	10		+	1.47519	0.00914533	1.02596	0.0733963	10	10	8.7	8.7	8.7	195.62	0	19.162	140240000	10	954	Centrosomal protein of 152 kDa OS=Homo sapiens OX=9606 GN=CEP152 PE=1 SV=4
Q5TB80	Q5TB80	Centrosomal protein of 162 kDa	CEP162	-0.0991195	10.608	10.1465	10.6748	10.32	10.4336	10.3784	1			0.779736	0.0524748	0.229418	0.672137	1	1	0.6	0.6	0.6	161.94	0.0099872	0.74835	5818900	1	3899	Centrosomal protein of 162 kDa OS=Homo sapiens OX=9606 GN=CEP162 PE=1 SV=2
Q9UPV0	Q9UPV0	Centrosomal protein of 164 kDa	CEP164	-0.132534	13.5811	13.8228	13.6414	13.5753	13.5471	13.5252	6			0.599544	0.0899206	0.82971	0.124181	6	6	4.8	4.8	4.8	164.31	0	10.122	33748000	6	7627	Centrosomal protein of 164 kDa OS=Homo sapiens OX=9606 GN=CEP164 PE=1 SV=3
Q5SW79	Q5SW79	Centrosomal protein of 170 kDa	CEP170	-0.0263824	18.3735	18.4192	18.4407	18.3651	18.394	18.3952	63		+	1.40198	0.0106598	0.524636	0.290397	63	54	47.9	47.9	40.3	175.29	0	323.31	4700700000	125	3846	Centrosomal protein of 170 kDa OS=Homo sapiens OX=9606 GN=CEP170 PE=1 SV=1
Q9Y4F5	Q9Y4F5	Centrosomal protein of 170 kDa protein B	CEP170B	0.176382	15.0998	15.1356	15.2308	15.3517	15.3307	15.313	18		+	2.0025	0.00256111	1.9106	0.0114472	18	18	17.3	17.3	17.3	171.69	0	46.748	313260000	20	7848	Centrosomal protein of 170 kDa protein B OS=Homo sapiens OX=9606 GN=CEP170B PE=1 SV=4
Q96L14	Q96L14	Cep170-like protein	CEP170P1	0.269044	8.46209	9.29932	9.0913	9.10339	9.00492	9.55154	1			0.559824	0.101185	0.372283	0.453115	10	1	49.5	8.9	8.9	32.648	0	12.726	23954000	1	5759	Cep170-like protein OS=Homo sapiens OX=9606 GN=CEP170P1 PE=5 SV=2
Q8TEP8	Q8TEP8	Centrosomal protein of 192 kDa	CEP192	-0.216271	15.6338	15.7426	15.7289	15.4532	15.4378	15.5655	22		+	2.71399	0.000458131	1.82625	0.0131657	22	22	13.6	13.6	13.6	279.11	0	57.066	326600000	27	5133	Centrosomal protein of 192 kDa OS=Homo sapiens OX=9606 GN=CEP192 PE=1 SV=3
Q9BV73	Q9BV73	Centrosome-associated protein CEP250	CEP250	-0.176339	15.95	16.1961	16.1088	15.934	15.8929	15.8989	25		+	0.966581	0.0308903	1.13362	0.0556958	25	25	14.5	14.5	14.5	281.13	0	55.083	419180000	31	6202	Centrosome-associated protein CEP250 OS=Homo sapiens OX=9606 GN=CEP250 PE=1 SV=2
O15078	O15078	Centrosomal protein of 290 kDa	CEP290	-0.266055	16.5711	16.6927	16.6706	16.4128	16.3728	16.3505	31		+	3.67887	8.81057e-05	2.51323	0.00448915	31	31	14.1	14.1	14.1	290.38	0	38.843	455680000	34	431	Centrosomal protein of 290 kDa OS=Homo sapiens OX=9606 GN=CEP290 PE=1 SV=2
Q9C0D2;REV__P13533;REV__A7E2Y1;Q6ZRC1	Q9C0D2	Centrosomal protein of 295 kDa	CEP295	-0.274214	15.2391	15.6865	15.4724	15.1529	15.2032	15.2193	9		+	1.40583	0.0105811	0.983326	0.0821642	9	9	4.7	4.7	4.7	295.17	0	15.375	504250000	13	6369	Centrosomal protein of 295 kDa OS=Homo sapiens OX=9606 GN=CEP295 PE=1 SV=4
Q5VT06	Q5VT06	Centrosome-associated protein 350	CEP350	-0.334577	14.6931	15.1116	14.9312	14.5448	14.5754	14.612	17		+	1.43141	0.00996024	1.27857	0.0384089	17	17	6.4	6.4	6.4	350.93	0	11.962	228750000	18	3926	Centrosome-associated protein 350 OS=Homo sapiens OX=9606 GN=CEP350 PE=1 SV=1
Q9BYV8	Q9BYV8	Centrosomal protein of 41 kDa	CEP41	-0.613034	14.6	14.7454	14.7074	14.0482	14.0705	14.0949	8		+	4.21338	0.000137931	3.75202	0.000637681	8	8	35.7	35.7	35.7	41.368	0	24.722	221130000	15	6316	Centrosomal protein of 41 kDa OS=Homo sapiens OX=9606 GN=CEP41 PE=1 SV=1
Q9C0F1	Q9C0F1	Centrosomal protein of 44 kDa	CEP44	-0.339361	13.9385	14.0866	14.2045	13.8088	13.7448	13.6579	6		+	2.34555	0.0010477	1.73179	0.0158775	6	6	24.4	24.4	24.4	44.139	0	32.586	137860000	7	6377	Centrosomal protein of 44 kDa OS=Homo sapiens OX=9606 GN=CEP44 PE=1 SV=2
Q53EZ4	Q53EZ4	Centrosomal protein of 55 kDa	CEP55	-0.221154	16.2412	16.4346	16.383	16.1607	16.1338	16.1009	18		+	2.02675	0.00241772	1.66758	0.0174685	19	18	40.9	39.7	39.7	54.178	0	56.083	772750000	28	3730	Centrosomal protein of 55 kDa OS=Homo sapiens OX=9606 GN=CEP55 PE=1 SV=3
Q86XR8	Q86XR8	Centrosomal protein of 57 kDa	CEP57	-0.121223	14.353	14.5368	14.4387	14.4649	14.2518	14.2481	5		+	1.36966	0.0115708	0.609503	0.230163	5	5	9.2	9.2	9.2	57.088	0.0002767	2.0924	43488000	5	4544	Centrosomal protein of 57 kDa OS=Homo sapiens OX=9606 GN=CEP57 PE=1 SV=2
Q9P209	Q9P209	Centrosomal protein of 72 kDa	CEP72	-0.338377	13.1596	13.3145	13.3563	12.9871	12.9974	12.8308	4		+	1.89907	0.00351026	1.8637	0.0122163	4	4	9.4	9.4	9.4	71.717	0	14.709	36555000	4	7226	Centrosomal protein of 72 kDa OS=Homo sapiens OX=9606 GN=CEP72 PE=1 SV=2
Q8TAP6	Q8TAP6	Centrosomal protein of 76 kDa	CEP76	-0.476655	14.9264	15.375	15.2064	14.6616	14.7143	14.7021	11		+	2.42094	0.000909741	1.64937	0.0178472	11	11	23.5	23.5	23.5	74.413	0	56.462	235410000	15	5042	Centrosomal protein of 76 kDa OS=Homo sapiens OX=9606 GN=CEP76 PE=1 SV=1
Q5JTW2	Q5JTW2	Centrosomal protein of 78 kDa	CEP78	-0.320384	16.0078	16.0423	16.0903	15.7371	15.7086	15.7336	15		+	3.45565	0.000104089	3.63229	0.000855721	15	15	29.6	29.6	29.6	76.396	0	146.48	346240000	17	3817	Centrosomal protein of 78 kDa OS=Homo sapiens OX=9606 GN=CEP78 PE=1 SV=1
Q6P2H3	Q6P2H3	Centrosomal protein of 85 kDa	CEP85	0.0762418	15.8186	15.9053	15.8691	15.9599	15.9434	15.9184	21		+	1.02343	0.0265647	1.28114	0.0382311	21	21	39.1	39.1	39.1	85.638	0	162.59	973130000	34	4115	Centrosomal protein of 85 kDa OS=Homo sapiens OX=9606 GN=CEP85 PE=1 SV=1
Q8IW35	Q8IW35	Centrosomal protein of 97 kDa	CEP97	0.126416	16.434	16.5836	16.5258	16.6517	16.6194	16.6516	22		+	1.32681	0.0128118	1.31908	0.0349111	22	22	43.8	43.8	43.8	96.98	0	205.9	1351700000	46	4612	Centrosomal protein of 97 kDa OS=Homo sapiens OX=9606 GN=CEP97 PE=1 SV=1
P23141;Q9UKY3	P23141	Liver carboxylesterase 1	CES1	-0.0151157	19.861	19.8944	19.8334	19.8228	19.8373	19.8833	36			0.708683	0.0648206	0.23388	0.665051	36	36	64	64	64	62.52	0	323.31	84101000000	347	1696	Liver carboxylesterase 1 OS=Homo sapiens OX=9606 GN=CES1 PE=1 SV=2
P41208;Q12798	P41208	Centrin-2	CETN2	0.427061	14.6635	14.178	14.4919	14.7913	14.967	14.8563	5		+	2.01212	0.00245648	1.32303	0.0346392	5	5	47.1	47.1	47.1	19.738	0	83.77	243570000	10	2047	Centrin-2 OS=Homo sapiens OX=9606 GN=CETN2 PE=1 SV=1
O15182	O15182	Centrin-3	CETN3	-0.286491	13.8424	14.4601	14.3048	13.8812	13.9393	13.9273	2		+	1.01301	0.0272989	0.701073	0.178688	2	2	17.4	17.4	17.4	19.55	0	9.2108	80334000	3	451	Centrin-3 OS=Homo sapiens OX=9606 GN=CETN3 PE=1 SV=2
Q9Y6A4	Q9Y6A4	Cilia- and flagella-associated protein 20	CFAP20	0.155413	14.3818	14.3658	14.2921	14.5236	14.4291	14.5532	5		+	1.78252	0.00464583	1.54071	0.0215333	5	5	30.1	30.1	30.1	22.774	0	15.698	257180000	7	7948	Cilia- and flagella-associated protein 20 OS=Homo sapiens OX=9606 GN=CFAP20 PE=1 SV=1
Q96G28	Q96G28	Cilia- and flagella-associated protein 36	CFAP36	-0.443606	16.0399	16.1245	16.0966	15.5705	15.6968	15.6629	12		+	4.31125	0.000153257	3.2178	0.00153756	13	12	51.8	50	50	39.446	0	72.776	510420000	19	5643	Cilia- and flagella-associated protein 36 OS=Homo sapiens OX=9606 GN=CFAP36 PE=1 SV=2
Q9P2B7	Q9P2B7	Cilia- and flagella-associated protein 97	CFAP97	-0.735464	14.4701	14.7584	14.3061	13.8714	13.6685	13.7882	5		+	2.6835	0.000482209	2.15062	0.00789969	5	5	10.3	10.3	10.3	59.474	0	5.7676	141220000	5	7243	Cilia- and flagella-associated protein 97 OS=Homo sapiens OX=9606 GN=CFAP97 PE=1 SV=2
Q9UEE9	Q9UEE9	Craniofacial development protein 1	CFDP1	-0.59709	16.4775	16.5685	16.4453	15.8559	15.9379	15.9062	12		+	4.3618	0	3.7701	0.000284866	12	12	35.5	35.5	35.5	33.592	0	38.014	1631800000	25	7332	Craniofacial development protein 1 OS=Homo sapiens OX=9606 GN=CFDP1 PE=1 SV=1
P08603	P08603	Complement factor H	CFH	-0.0938985	11.3982	10.9098	11.3532	11.3185	11.0885	10.9724	1			0.484791	0.127658	0.193559	0.730691	1	1	1.5	1.5	1.5	139.09	0	7.5331	48398000	2	1289	Complement factor H OS=Homo sapiens OX=9606 GN=CFH PE=1 SV=4
P23528	P23528	Cofilin-1	CFL1	0.213287	19.5275	19.5388	19.5536	19.718	19.7673	19.7744	25		+	3.89896	0.000105125	3.41941	0.00103896	25	19	89.2	89.2	69.3	18.502	0	153.4	114890000000	353	1713	Cofilin-1 OS=Homo sapiens OX=9606 GN=CFL1 PE=1 SV=3
Q9Y281	Q9Y281	Cofilin-2	CFL2	0.225072	16.8613	16.9661	16.8837	17.1175	17.1365	17.1322	13		+	3.48154	0.00010596	2.64806	0.00391384	19	13	88.6	62	62	18.736	0	60.558	6054700000	40	7679	Cofilin-2 OS=Homo sapiens OX=9606 GN=CFL2 PE=1 SV=1
Q9UFW8	Q9UFW8	CGG triplet repeat-binding protein 1	CGGBP1	-0.338164	16.2175	16.4671	16.3384	16.0316	15.9633	16.0136	13		+	2.23205	0.00132112	1.97012	0.0102131	13	13	73.7	73.7	73.7	18.82	0	30.773	2034000000	33	7343	CGG triplet repeat-binding protein 1 OS=Homo sapiens OX=9606 GN=CGGBP1 PE=1 SV=2
Q9P2M7	Q9P2M7	Cingulin	CGN	0.124024	15.48	15.6901	15.6372	15.7553	15.721	15.703	16		+	0.933474	0.0335827	0.890295	0.105304	16	16	16.6	16.6	16.6	136.38	0	54.238	153570000	19	7262	Cingulin OS=Homo sapiens OX=9606 GN=CGN PE=1 SV=2
Q99674	Q99674	Cell growth regulator with EF hand domain protein 1	CGREF1	0.00777976	12.7902	12.8221	12.9945	12.8891	12.8029	12.9381	5			0.435777	0.150544	0.0352022	0.95142	5	5	36.5	36.5	36.5	33.456	0	10.643	58100000	5	5982	Cell growth regulator with EF hand domain protein 1 OS=Homo sapiens OX=9606 GN=CGREF1 PE=2 SV=3
Q8WUX2;Q07092;Q8NFW1	Q8WUX2	Putative glutathione-specific gamma-glutamylcyclotransferase 2	CHAC2	0.324404	15.148	15.2593	15.2054	15.4714	15.6241	15.4904	8		+	2.90169	0.000227879	2.30491	0.00576611	8	8	48.9	48.9	48.9	20.874	0	15.042	871560000	14	5183	Glutathione-specific gamma-glutamylcyclotransferase 2 OS=Homo sapiens OX=9606 GN=CHAC2 PE=1 SV=1
Q13111;REV__O60309;REV__A6NMS7;REV__A6NM11	Q13111	Chromatin assembly factor 1 subunit A	CHAF1A	-0.162129	17.1649	17.2286	17.2116	17.0345	17.0265	17.0578	28		+	3.27994	0.00015052	2.80075	0.00312261	28	28	36.3	36.3	36.3	106.91	0	166.28	1790100000	53	3060	Chromatin assembly factor 1 subunit A OS=Homo sapiens OX=9606 GN=CHAF1A PE=1 SV=3
Q13112	Q13112	Chromatin assembly factor 1 subunit B	CHAF1B	-0.17388	16.6478	16.7739	16.6854	16.5006	16.5602	16.5247	26		+	2.84088	0.000232829	1.87043	0.0119951	26	26	56.9	56.9	56.9	61.492	0	123.71	1778400000	43	3061	Chromatin assembly factor 1 subunit B OS=Homo sapiens OX=9606 GN=CHAF1B PE=1 SV=1
Q96JM3	Q96JM3	Chromosome alignment-maintaining phosphoprotein 1	CHAMP1	0.167945	17.241	17.4506	17.3957	17.5027	17.5591	17.5293	41		+	1.60862	0.00687881	1.2168	0.0447461	41	40	57.3	57.3	57.1	89.098	0	69.207	1398800000	62	5734	Chromosome alignment-maintaining phosphoprotein 1 OS=Homo sapiens OX=9606 GN=CHAMP1 PE=1 SV=2
Q96BP2	Q96BP2	Coiled-coil-helix-coiled-coil-helix domain-containing protein 1	CHCHD1	0.118072	13.8962	14.0087	13.8473	14.0866	14.0682	13.9516	2			0.405192	0.167038	0.86042	0.11461	2	2	22.9	22.9	22.9	13.475	0	8.8369	133150000	3	5497	Coiled-coil-helix-coiled-coil-helix domain-containing protein 1 OS=Homo sapiens OX=9606 GN=CHCHD1 PE=1 SV=1
Q8WYQ3	Q8WYQ3	Coiled-coil-helix-coiled-coil-helix domain-containing protein 10, mitochondrial	CHCHD10	-0.1956	10.1618	10.176	10.0627	9.65242	10.0193	10.1421	1			0.397373	0.171265	0.575356	0.251226	1	1	16.2	16.2	16.2	14.149	0	8.5092	11502000	2	5263	Coiled-coil-helix-coiled-coil-helix domain-containing protein 10, mitochondrial OS=Homo sapiens OX=9606 GN=CHCHD10 PE=1 SV=1
Q9Y6H1;Q5T1J5	Q9Y6H1;Q5T1J5	Coiled-coil-helix-coiled-coil-helix domain-containing protein 2;Putative coiled-coil-helix-coiled-coil-helix domain-containing protein CHCHD2P9, mitochondrial	CHCHD2;CHCHD2P9	0.097229	15.1144	15.1931	15.1168	15.1872	15.1727	15.356	5		+	2.15531	0.00166374	0.688675	0.185153	5	5	38.4	38.4	38.4	15.512	0	39.308	976740000	17	7962	Coiled-coil-helix-coiled-coil-helix domain-containing protein 2 OS=Homo sapiens OX=9606 GN=CHCHD2 PE=1 SV=1;Putative coiled-coil-helix-coiled-coil-helix domain-containing protein CHCHD2P9, mitochondrial OS=Homo sapiens OX=9606 GN=CHCHD2P9 PE=5 SV=1
Q9NX63	Q9NX63	MICOS complex subunit MIC19	CHCHD3	-0.259352	17.1947	17.4346	17.2925	16.9845	17.0605	17.0986	18		+	1.71638	0.00548778	1.54594	0.0213238	18	18	64.3	64.3	64.3	26.152	0	35.913	3029300000	39	7095	MICOS complex subunit MIC19 OS=Homo sapiens OX=9606 GN=CHCHD3 PE=1 SV=1
Q8N4Q1	Q8N4Q1	Mitochondrial intermembrane space import and assembly protein 40	CHCHD4	-0.894595	14.9296	14.3702	14.3291	13.5668	13.7783	13.6	4		+	2.30855	0.00113478	1.92359	0.0113261	4	4	35.9	35.9	35.9	15.996	0	13.852	347570000	10	4805	Mitochondrial intermembrane space import and assembly protein 40 OS=Homo sapiens OX=9606 GN=CHCHD4 PE=1 SV=1
Q9BSY4	Q9BSY4	Coiled-coil-helix-coiled-coil-helix domain-containing protein 5	CHCHD5	-0.24478	13.7372	13.8982	14.1312	13.7009	13.6252	13.7062	6		+	1.83914	0.00405533	0.977685	0.0832997	6	6	78.2	78.2	78.2	12.395	0	16.003	90105000	7	6122	Coiled-coil-helix-coiled-coil-helix domain-containing protein 5 OS=Homo sapiens OX=9606 GN=CHCHD5 PE=1 SV=1
Q9BRQ6	Q9BRQ6	MICOS complex subunit MIC25	CHCHD6	0.0298001	15.0345	14.8361	14.9825	15.0087	15.0074	14.9264	8			0.715521	0.0634909	0.172656	0.761712	8	8	42.6	42.6	42.6	26.457	0	18.168	180560000	12	6081	MICOS complex subunit MIC25 OS=Homo sapiens OX=9606 GN=CHCHD6 PE=1 SV=1
Q9BUK0	Q9BUK0	Coiled-coil-helix-coiled-coil-helix domain-containing protein 7	CHCHD7	1.07984	11.4286	11.7268	11.5601	12.5665	12.7727	12.6158	1		+	4.23323	0.000141593	3.27604	0.00134803	1	1	21.2	21.2	21.2	10.095	0	12.275	40366000	2	6178	Coiled-coil-helix-coiled-coil-helix domain-containing protein 7 OS=Homo sapiens OX=9606 GN=CHCHD7 PE=1 SV=1
O14646	O14646	Chromodomain-helicase-DNA-binding protein 1	CHD1	-0.224151	17.605	17.7035	17.6485	17.3894	17.4431	17.452	41		+	3.24788	0.000147105	2.53555	0.00443363	41	36	29.4	29.4	26.5	196.69	0	108.56	1477400000	64	352	Chromodomain-helicase-DNA-binding protein 1 OS=Homo sapiens OX=9606 GN=CHD1 PE=1 SV=2
Q86WJ1	Q86WJ1	Chromodomain-helicase-DNA-binding protein 1-like	CHD1L	-0.0193322	16.5012	16.5549	16.5353	16.4625	16.5431	16.5277	26			0.401801	0.16902	0.263593	0.616331	26	26	35.9	35.9	35.9	101	0	82.599	736090000	35	4515	Chromodomain-helicase-DNA-binding protein 1-like OS=Homo sapiens OX=9606 GN=CHD1L PE=1 SV=3
O14647	O14647	Chromodomain-helicase-DNA-binding protein 2	CHD2	-0.052001	15.6183	15.7093	15.7775	15.6531	15.6201	15.6759	16			0.195505	0.353531	0.459222	0.350523	21	16	12.5	9.8	9.8	211.34	0	23.033	546150000	20	353	Chromodomain-helicase-DNA-binding protein 2 OS=Homo sapiens OX=9606 GN=CHD2 PE=1 SV=2
Q12873	Q12873	Chromodomain-helicase-DNA-binding protein 3	CHD3	-0.160917	16.3008	16.5436	16.4562	16.2571	16.2483	16.3124	22		+	1.67309	0.005893	1.02408	0.0738568	34	21	19.4	13.1	12.4	226.59	0	55.062	732690000	33	3015	Chromodomain-helicase-DNA-binding protein 3 OS=Homo sapiens OX=9606 GN=CHD3 PE=1 SV=3
Q14839	Q14839	Chromodomain-helicase-DNA-binding protein 4	CHD4	-0.104689	18.7135	18.7083	18.7844	18.6451	18.6547	18.5923	76		+	1.15453	0.0191151	1.54299	0.0214218	76	58	42.9	42.9	33.8	218	0	308.45	5844500000	155	3337	Chromodomain-helicase-DNA-binding protein 4 OS=Homo sapiens OX=9606 GN=CHD4 PE=1 SV=2
Q8TD26	Q8TD26	Chromodomain-helicase-DNA-binding protein 6	CHD6	2.36304	12.4824	12.4347	11.9591	14.5553	14.7247	14.6852	1		+	4.90663	0	3.76207	0.000281525	8	1	3.6	0.4	0.4	305.41	0.0097436	0.75812	213380000	3	5101	Chromodomain-helicase-DNA-binding protein 6 OS=Homo sapiens OX=9606 GN=CHD6 PE=1 SV=4
Q9P2D1	Q9P2D1	Chromodomain-helicase-DNA-binding protein 7	CHD7	-0.186187	14.8271	15.098	14.8853	14.7758	14.7378	14.7382	8		+	0.927262	0.0341719	1.04993	0.0689993	17	8	6.8	3.8	3.8	335.92	0	11.215	113970000	9	7245	Chromodomain-helicase-DNA-binding protein 7 OS=Homo sapiens OX=9606 GN=CHD7 PE=1 SV=3
Q9HCK8	Q9HCK8	Chromodomain-helicase-DNA-binding protein 8	CHD8	0.0658894	17.5768	17.6844	17.7386	17.7108	17.7752	17.7115	57			0.156965	0.411459	0.560823	0.261871	57	47	27.7	27.7	23.9	290.52	0	172.06	1596900000	82	6769	Chromodomain-helicase-DNA-binding protein 8 OS=Homo sapiens OX=9606 GN=CHD8 PE=1 SV=5
Q3L8U1	Q3L8U1	Chromodomain-helicase-DNA-binding protein 9	CHD9	-0.206694	15.3665	15.707	15.6104	15.3019	15.3576	15.4043	15		+	1.68982	0.00577573	0.914309	0.0989963	21	14	10.4	8.7	8.2	326.02	0	59.424	403240000	22	3669	Chromodomain-helicase-DNA-binding protein 9 OS=Homo sapiens OX=9606 GN=CHD9 PE=1 SV=2
O14757	O14757	Serine/threonine-protein kinase Chk1	CHEK1	-0.380853	15.9394	16.1021	16.1101	15.6798	15.6523	15.677	16		+	4.01765	0.000115942	2.60379	0.00418853	16	16	43.3	43.3	43.3	54.433	0	32.365	380590000	28	370	Serine/threonine-protein kinase Chk1 OS=Homo sapiens OX=9606 GN=CHEK1 PE=1 SV=2
O96017	O96017	Serine/threonine-protein kinase Chk2	CHEK2	-0.298382	15.6959	15.8257	15.9004	15.5098	15.5122	15.5049	12		+	2.7369	0.000405257	2.12285	0.0079674	12	12	31.9	31.9	31.9	60.914	0	72.679	519840000	24	1096	Serine/threonine-protein kinase Chk2 OS=Homo sapiens OX=9606 GN=CHEK2 PE=1 SV=1
Q8IWX8	Q8IWX8	Calcium homeostasis endoplasmic reticulum protein	CHERP	0.103764	16.9267	16.8601	16.8741	16.9885	16.9956	16.9881	23		+	2.57471	0.000670302	2.1512	0.00790795	23	23	33.4	33.4	33.4	103.7	0	113.83	3757900000	51	4636	Calcium homeostasis endoplasmic reticulum protein OS=Homo sapiens OX=9606 GN=CHERP PE=1 SV=3
Q96EP1	Q96EP1	E3 ubiquitin-protein ligase CHFR	CHFR	0.129105	13.0228	13.005	12.6954	12.7941	13.0327	13.2838	3			0.19728	0.351276	0.295945	0.562357	3	3	6.6	6.6	6.6	73.386	0	14.756	15529000	3	5595	E3 ubiquitin-protein ligase CHFR OS=Homo sapiens OX=9606 GN=CHFR PE=1 SV=2
Q9BZP6	Q9BZP6	Acidic mammalian chitinase	CHIA	0.710646	11.2169	10.8089	10.5806	11.7426	11.5801	11.4157	1		+	1.34776	0.0122404	1.56638	0.020655	2	1	4	2.3	2.3	52.27	0	5.0508	26791000	1	6341	Acidic mammalian chitinase OS=Homo sapiens OX=9606 GN=CHIA PE=1 SV=1
Q9BWS9	Q9BWS9	Chitinase domain-containing protein 1	CHID1	-0.484747	14.6912	15.1122	14.8813	14.3869	14.3271	14.5165	7		+	2.19268	0.00153966	1.65002	0.0178156	7	7	18.6	18.6	18.6	44.94	0	11.767	684690000	10	6251	Chitinase domain-containing protein 1 OS=Homo sapiens OX=9606 GN=CHID1 PE=1 SV=1
P35790	P35790	Choline kinase alpha	CHKA	-0.145445	13.4916	13.5463	13.6663	13.3891	13.4243	13.4544	7		+	2.11148	0.00190441	1.24328	0.0417448	7	7	32.8	32.8	32.8	52.248	0	97.087	161460000	11	1971	Choline kinase alpha OS=Homo sapiens OX=9606 GN=CHKA PE=1 SV=3
Q9Y259	Q9Y259	Choline/ethanolamine kinase	CHKB	0.279092	13.4006	13.4627	13.3344	13.732	13.759	13.5441	5		+	1.77941	0.00469333	1.6512	0.0177815	5	5	20.3	20.3	20.3	45.271	0	21.486	74025000	5	7671	Choline/ethanolamine kinase OS=Homo sapiens OX=9606 GN=CHKB PE=1 SV=3
P24386	P24386	Rab proteins geranylgeranyltransferase component A 1	CHM	0.0732307	14.6485	14.9167	14.918	14.8995	14.8933	14.9102	13			0.318843	0.225424	0.336946	0.501987	13	11	30.5	30.5	29.1	73.475	0	103.67	952570000	18	1725	Rab proteins geranylgeranyltransferase component A 1 OS=Homo sapiens OX=9606 GN=CHM PE=1 SV=3
P26374	P26374	Rab proteins geranylgeranyltransferase component A 2	CHML	-0.0969903	14.3054	14.7848	14.4966	14.5063	14.2745	14.515	7			0.104827	0.51665	0.238632	0.656288	9	7	14.3	13	13	74.071	0	5.0624	47436000	7	1764	Rab proteins geranylgeranyltransferase component A 2 OS=Homo sapiens OX=9606 GN=CHML PE=1 SV=2
Q9HD42	Q9HD42	Charged multivesicular body protein 1a	CHMP1A	0.0520267	15.5667	15.2037	15.1389	15.3971	15.3598	15.3085	6			0.308042	0.23435	0.14222	0.809443	6	6	22.4	22.4	22.4	21.703	0	3.7077	881260000	10	6788	Charged multivesicular body protein 1a OS=Homo sapiens OX=9606 GN=CHMP1A PE=1 SV=1
Q7LBR1	Q7LBR1	Charged multivesicular body protein 1b	CHMP1B	0.191385	13.9452	13.808	14.0681	14.0731	14.1543	14.168	4		+	1.00618	0.027691	1.11474	0.0584059	4	4	15.1	15.1	15.1	22.109	0.0014632	1.3324	191990000	5	4339	Charged multivesicular body protein 1b OS=Homo sapiens OX=9606 GN=CHMP1B PE=1 SV=1
O43633	O43633	Charged multivesicular body protein 2a	CHMP2A	-0.364589	14.7027	14.5124	14.6683	14.3711	14.1652	14.2532	4		+	2.01017	0.00246422	1.91921	0.0112871	4	4	17.1	17.1	17.1	25.104	0	14.495	309150000	11	582	Charged multivesicular body protein 2a OS=Homo sapiens OX=9606 GN=CHMP2A PE=1 SV=1
Q9UQN3	Q9UQN3	Charged multivesicular body protein 2b	CHMP2B	0.176139	15.2754	15.0223	15.29	15.4095	15.3193	15.3873	6		+	1.33041	0.0126887	0.902925	0.102249	6	6	25.8	25.8	25.8	23.906	0	6.6139	363710000	10	7648	Charged multivesicular body protein 2b OS=Homo sapiens OX=9606 GN=CHMP2B PE=1 SV=1
Q9Y3E7	Q9Y3E7	Charged multivesicular body protein 3	CHMP3	-0.197568	14.4453	14.7155	14.5477	14.3642	14.2622	14.4894	7		+	1.1623	0.0187208	0.898418	0.103244	7	7	26.1	26.1	26.1	25.073	0	9.6337	1438700000	8	7803	Charged multivesicular body protein 3 OS=Homo sapiens OX=9606 GN=CHMP3 PE=1 SV=3
Q9BY43	Q9BY43	Charged multivesicular body protein 4a	CHMP4A	-0.0477381	15.9915	16.1735	16.1495	16.059	16.0882	16.0241	12			0.773456	0.0534855	0.32705	0.5153	12	12	48.2	48.2	48.2	25.098	0	43.711	1260900000	21	6287	Charged multivesicular body protein 4a OS=Homo sapiens OX=9606 GN=CHMP4A PE=1 SV=3
Q9H444;Q96CF2;P59074	Q9H444	Charged multivesicular body protein 4b	CHMP4B	-0.128611	17.2888	17.5166	17.3796	17.2838	17.2679	17.2476	13		+	1.05646	0.0245278	0.894525	0.104456	13	13	46.4	46.4	46.4	24.95	0	83.951	3821800000	50	6538	Charged multivesicular body protein 4b OS=Homo sapiens OX=9606 GN=CHMP4B PE=1 SV=1
Q9NZZ3	Q9NZZ3	Charged multivesicular body protein 5	CHMP5	0.308545	16.4599	16.2528	16.3593	16.6933	16.6501	16.6542	11		+	3.09107	0.000142259	2.1338	0.00790113	11	11	51.6	51.6	51.6	24.57	0	91.6	7337600000	52	7192	Charged multivesicular body protein 5 OS=Homo sapiens OX=9606 GN=CHMP5 PE=1 SV=1
Q8WUX9	Q8WUX9	Charged multivesicular body protein 7	CHMP7	0.0457592	16.6867	16.8231	16.8121	16.8242	16.8345	16.8005	19			0.530212	0.111009	0.436885	0.374065	19	19	43.7	43.7	43.7	50.91	0	195.86	2005700000	37	5184	Charged multivesicular body protein 7 OS=Homo sapiens OX=9606 GN=CHMP7 PE=1 SV=1
P52757	P52757	Beta-chimaerin	CHN2	0.0433966	15.6666	15.78	15.7589	15.7839	15.7633	15.7886	9			0.331503	0.216053	0.536588	0.280826	9	9	24.6	24.6	24.6	53.923	0	96.769	529200000	13	2364	Beta-chimaerin OS=Homo sapiens OX=9606 GN=CHN2 PE=1 SV=2
Q9UHD1	Q9UHD1	Cysteine and histidine-rich domain-containing protein 1	CHORDC1	0.17825	18.2674	18.2712	18.2757	18.4293	18.4401	18.4796	22		+	4.73016	0	3.48987	0.000960986	22	22	65.1	65.1	65.1	37.489	0	167.46	10033000000	97	7376	Cysteine and histidine-rich domain-containing protein 1 OS=Homo sapiens OX=9606 GN=CHORDC1 PE=1 SV=2
Q99653	Q99653	Calcineurin B homologous protein 1	CHP1	-0.342504	13.3435	13.4938	13.4695	13.0643	12.9751	13.2399	5		+	2.16977	0.00162615	1.71042	0.0162603	5	5	33.8	33.8	33.8	22.456	0	10.54	56676000	6	5979	Calcineurin B homologous protein 1 OS=Homo sapiens OX=9606 GN=CHP1 PE=1 SV=3
Q9P2E5	Q9P2E5	Chondroitin sulfate glucuronyltransferase	CHPF2	0.332932	12.9242	13.1236	13.0461	13.3362	13.3687	13.3876	3		+	2.44117	0.000870748	2.28902	0.00595059	3	3	4.5	4.5	4.5	85.947	0	3.1649	20509000	3	7248	Chondroitin sulfate glucuronyltransferase OS=Homo sapiens OX=9606 GN=CHPF2 PE=2 SV=2
Q9NRG0	Q9NRG0	Chromatin accessibility complex protein 1	CHRAC1	-0.0995827	14.6428	14.3186	14.4795	14.3757	14.3796	14.3868	4			0.318071	0.226121	0.458878	0.350859	4	3	36.6	36.6	31.3	14.71	0	12.746	492670000	8	6896	Chromatin accessibility complex protein 1 OS=Homo sapiens OX=9606 GN=CHRAC1 PE=1 SV=1
Q86X52	Q86X52	Chondroitin sulfate synthase 1	CHSY1	-0.45151	13.1472	13.2363	13.0565	12.7493	12.7815	12.5546	3		+	2.45346	0.000850091	2.16803	0.00750133	3	3	5.4	5.4	5.4	91.783	0	8.4919	31459000	3	4528	Chondroitin sulfate synthase 1 OS=Homo sapiens OX=9606 GN=CHSY1 PE=1 SV=3
Q8WVB6	Q8WVB6	Chromosome transmission fidelity protein 18 homolog	CHTF18	0.0983718	15.3918	15.4041	15.4622	15.5142	15.5015	15.5375	16		+	1.58518	0.00720259	1.81931	0.0135701	17	16	24.6	23.9	23.9	107.38	0	87.073	467330000	21	5196	Chromosome transmission fidelity protein 18 homolog OS=Homo sapiens OX=9606 GN=CHTF18 PE=1 SV=1
P0CG12	P0CG12	Chromosome transmission fidelity protein 8 homolog isoform 2	CHTF8	-0.171813	14.7954	14.8495	14.7927	14.6227	14.6656	14.6339	9		+	3.85378	0.000102041	2.79912	0.00311663	9	9	31.9	31.9	31.9	51.391	0	23.193	233380000	13	1339	Decreased expression in renal and prostate cancer protein OS=Homo sapiens OX=9606 GN=DERPC PE=1 SV=1
P0CG13	P0CG13	Chromosome transmission fidelity protein 8 homolog	CHTF8	-0.156245	14.2737	14.2671	14.349	13.9449	14.2251	14.2511	4			0.71524	0.0635128	0.702308	0.177814	4	4	33.9	33.9	33.9	13.313	0	4.0139	70751000	5	1340	Chromosome transmission fidelity protein 8 homolog OS=Homo sapiens OX=9606 GN=CHTF8 PE=1 SV=1
Q9Y3Y2	Q9Y3Y2	Chromatin target of PRMT1 protein	CHTOP	0.094464	15.2	15.143	15.0373	15.2815	15.0345	15.3478	7			0.279173	0.259402	0.371058	0.454501	7	6	32.3	32.3	32.3	26.396	0	40.961	384850000	13	7819	Chromatin target of PRMT1 protein OS=Homo sapiens OX=9606 GN=CHTOP PE=1 SV=2
O15111	O15111	Inhibitor of nuclear factor kappa-B kinase subunit alpha	CHUK	-0.0522442	16.4425	16.4979	16.3667	16.3496	16.3642	16.4366	19		+	1.20638	0.0167748	0.488241	0.32264	19	19	30.2	30.2	30.2	84.639	0	64.78	807940000	29	436	Inhibitor of nuclear factor kappa-B kinase subunit alpha OS=Homo sapiens OX=9606 GN=CHUK PE=1 SV=2
Q8WUH1	Q8WUH1	Protein Churchill	CHURC1	-0.307233	14.0817	14.4578	14.4293	14.065	14.0088	13.9734	5		+	1.82656	0.00419719	1.16689	0.0513844	5	5	44.6	44.6	44.6	16.111	0	17.233	241170000	7	5170	Protein Churchill OS=Homo sapiens OX=9606 GN=CHURC1 PE=1 SV=2
O76071	O76071	Probable cytosolic iron-sulfur protein assembly protein CIAO1	CIAO1	0.172771	15.9014	16.0762	16.1292	16.1814	16.2395	16.2043	14		+	1.51563	0.00827214	1.14659	0.054258	14	14	46.3	46.3	46.3	37.84	0	90.255	1606100000	33	898	Probable cytosolic iron-sulfur protein assembly protein CIAO1 OS=Homo sapiens OX=9606 GN=CIAO1 PE=1 SV=1
Q6FI81	Q6FI81	Anamorsin	CIAPIN1	0.189328	17.4491	17.6044	17.5617	17.7102	17.7179	17.755	21		+	2.14492	0.00174612	1.76169	0.0150333	21	21	70.2	70.2	70.2	33.582	0	69.773	7249500000	56	4034	Anamorsin OS=Homo sapiens OX=9606 GN=CIAPIN1 PE=1 SV=2
Q96RK0	Q96RK0	Protein capicua homolog	CIC	-0.408786	15.3524	15.6057	15.3267	15.0264	15.0527	14.9794	16		+	2.44455	0.000872727	1.95393	0.0105329	16	16	23.6	23.6	23.6	163.82	0	83.193	420370000	24	5873	Protein capicua homolog OS=Homo sapiens OX=9606 GN=CIC PE=1 SV=2
Q8IUL8	Q8IUL8	Cartilage intermediate layer protein 2;Cartilage intermediate layer protein 2 C1;Cartilage intermediate layer protein 2 C2	CILP2	-0.293397	9.45611	8.82493	9.61307	9.40986	8.93407	8.66998	1			0.793045	0.0504101	0.380718	0.442562	1	1	2.4	2.4	2.4	126.29	0	20.802	9027800	1	4580	Cartilage intermediate layer protein 2 OS=Homo sapiens OX=9606 GN=CILP2 PE=2 SV=2
Q9BW66	Q9BW66	Cyclin-dependent kinase 2-interacting protein	CINP	0.0996739	15.2061	15.4266	15.1555	15.3478	15.3547	15.3847	7			0.307537	0.234653	0.521457	0.29305	7	7	43.9	43.9	43.9	24.324	0	15.085	229930000	11	6234	Cyclin-dependent kinase 2-interacting protein OS=Homo sapiens OX=9606 GN=CINP PE=1 SV=1
Q86X95	Q86X95	Corepressor interacting with RBPJ 1	CIR1	-0.0896196	12.222	12.6006	12.5281	12.2886	12.335	12.4583	2			0.301583	0.239632	0.285675	0.578904	2	2	3.8	3.8	3.8	52.313	0.0012115	1.5561	65236000	2	4533	Corepressor interacting with RBPJ 1 OS=Homo sapiens OX=9606 GN=CIR1 PE=1 SV=1
Q14011	Q14011	Cold-inducible RNA-binding protein	CIRBP	0.0855268	17.3636	17.0845	17.1999	17.2729	17.3276	17.3042	13			0.257561	0.280908	0.445592	0.363988	13	13	70.3	70.3	70.3	18.648	0	110.79	6969100000	58	3224	Cold-inducible RNA-binding protein OS=Homo sapiens OX=9606 GN=CIRBP PE=1 SV=1
Q969X6	Q969X6	Cirhin	CIRH1A	0.0254834	16.4434	16.5092	16.5499	16.5364	16.543	16.4995	20			0.450494	0.143275	0.30678	0.546696	20	20	36.2	36.2	36.2	76.889	0	79.943	838850000	47	5441	U3 small nucleolar RNA-associated protein 4 homolog OS=Homo sapiens OX=9606 GN=UTP4 PE=1 SV=1
Q9NZ45	Q9NZ45	CDGSH iron-sulfur domain-containing protein 1	CISD1	-0.105355	14.0678	14.4222	14.2041	14.0646	14.0482	14.2653	3			0.61305	0.0861479	0.351221	0.481011	3	3	34.3	34.3	34.3	12.199	0	4.0047	289130000	5	7159	CDGSH iron-sulfur domain-containing protein 1 OS=Homo sapiens OX=9606 GN=CISD1 PE=1 SV=1
Q8N5K1	Q8N5K1	CDGSH iron-sulfur domain-containing protein 2	CISD2	-0.471185	12.5534	12.8887	12.9079	12.1346	12.3899	12.4118	1		+	1.79106	0.00456568	1.4987	0.0234282	1	1	10.4	10.4	10.4	15.278	0.00081466	1.7252	52346000	2	4825	CDGSH iron-sulfur domain-containing protein 2 OS=Homo sapiens OX=9606 GN=CISD2 PE=1 SV=1
O14578	O14578	Citron Rho-interacting kinase	CIT	-0.0298564	16.6057	16.7919	16.6881	16.6889	16.6714	16.6358	35		+	1.34877	0.0122061	0.20574	0.710139	35	35	21	21	21	231.43	0	79.944	677910000	43	342	Citron Rho-interacting kinase OS=Homo sapiens OX=9606 GN=CIT PE=1 SV=2
Q99967	Q99967	Cbp/p300-interacting transactivator 2	CITED2	-1.19435	10.9114	9.61532	10.0738	9.37378	9.00997	8.63369	1		+	1.6115	0.00682444	1.286	0.0378902	1	1	9.6	9.6	9.6	28.496	0	2.8686	13840000	2	6024	Cbp/p300-interacting transactivator 2 OS=Homo sapiens OX=9606 GN=CITED2 PE=1 SV=2
Q9ULV3	Q9ULV3	Cip1-interacting zinc finger protein	CIZ1	-0.704306	15.9376	16.059	16.0516	15.3821	15.2517	15.3015	19		+	5.21101	0	3.67913	0.000578947	19	19	34.2	34.2	34.2	100.04	0	55.11	345120000	26	7548	Cip1-interacting zinc finger protein OS=Homo sapiens OX=9606 GN=CIZ1 PE=1 SV=2
Q8WWK9	Q8WWK9	Cytoskeleton-associated protein 2	CKAP2	0.202467	14.2918	14.0969	14.2932	14.5324	14.4265	14.3304	8		+	1.23084	0.0159218	1.08767	0.0621787	8	8	18	18	18	76.986	0	17.781	140500000	9	5227	Cytoskeleton-associated protein 2 OS=Homo sapiens OX=9606 GN=CKAP2 PE=1 SV=1
Q8IYA6	Q8IYA6	Cytoskeleton-associated protein 2-like	CKAP2L	-0.235181	13.5346	13.7067	13.5298	13.4111	13.2835	13.371	4		+	0.931498	0.0337581	1.56147	0.0207375	4	4	5.9	5.9	5.9	83.586	0	4.3969	24181000	5	4683	Cytoskeleton-associated protein 2-like OS=Homo sapiens OX=9606 GN=CKAP2L PE=1 SV=4
Q07065	Q07065	Cytoskeleton-associated protein 4	CKAP4	-0.134446	16.5658	16.8138	16.6802	16.4838	16.5648	16.6079	22		+	2.12477	0.00181451	0.77058	0.147085	22	22	44.9	44.9	44.9	66.022	0	60.703	860340000	37	2926	Cytoskeleton-associated protein 4 OS=Homo sapiens OX=9606 GN=CKAP4 PE=1 SV=2
Q14008	Q14008	Cytoskeleton-associated protein 5	CKAP5	-0.0802549	19.7899	19.8123	19.8696	19.763	19.755	19.7131	105		+	1.35237	0.0120346	1.32666	0.0341792	105	105	51.6	51.6	51.6	225.49	0	323.31	18453000000	287	3223	Cytoskeleton-associated protein 5 OS=Homo sapiens OX=9606 GN=CKAP5 PE=1 SV=3
P12277	P12277	Creatine kinase B-type	CKB	-0.266835	19.0661	18.7267	18.8142	18.6183	18.6261	18.5621	26		+	1.27894	0.0142761	1.2089	0.0460723	26	24	70.1	70.1	68	42.644	0	323.31	31172000000	181	1425	Creatine kinase B-type OS=Homo sapiens OX=9606 GN=CKB PE=1 SV=1
P06732	P06732	Creatine kinase M-type;Creatine kinase M-type, N-terminally processed	CKM	-0.5219	12.1818	12.8568	12.765	11.9618	12.2677	12.0084	1		+	1.56187	0.00753317	1.05798	0.0675028	3	1	9.2	3.7	3.7	43.101	0.00027567	2.0179	20173000	1	1228	Creatine kinase M-type OS=Homo sapiens OX=9606 GN=CKM PE=1 SV=2
P61024	P61024	Cyclin-dependent kinases regulatory subunit 1	CKS1B	-0.0864712	15.2789	14.9033	14.9086	14.9077	15.0004	14.9233	3		+	1.31204	0.0132073	0.271552	0.6024	3	2	27.8	27.8	27.8	9.6601	0	11.627	438100000	9	2549	Cyclin-dependent kinases regulatory subunit 1 OS=Homo sapiens OX=9606 GN=CKS1B PE=1 SV=1
Q7Z460	Q7Z460	CLIP-associating protein 1	CLASP1	-0.0620448	18.4059	18.3776	18.3408	18.288	18.3112	18.339	59		+	1.24449	0.0155394	1.21658	0.0447749	59	53	43.6	43.6	39.3	169.45	0	272.53	4063300000	111	4374	CLIP-associating protein 1 OS=Homo sapiens OX=9606 GN=CLASP1 PE=1 SV=1
O75122	O75122	CLIP-associating protein 2	CLASP2	0.000303904	17.3347	17.3569	17.3089	17.3248	17.3284	17.3482	36			0.2883	0.250672	0.006366	0.990952	42	36	42.9	37.9	37.9	141.06	0	198.43	1856300000	66	739	CLIP-associating protein 2 OS=Homo sapiens OX=9606 GN=CLASP2 PE=1 SV=3
Q8N2M8	Q8N2M8	CLK4-associating serine/arginine rich protein	CLASRP	0.0565589	13.0411	13.1311	13.1314	13.2312	13.1654	13.0767	4		+	2.68481	0.000469963	0.451664	0.358079	4	4	9.6	9.6	9.6	77.16	0	14.609	150710000	5	4763	CLK4-associating serine/arginine rich protein OS=Homo sapiens OX=9606 GN=CLASRP PE=1 SV=4
Q96S66	Q96S66	Chloride channel CLIC-like protein 1	CLCC1	0.157056	12.2949	12.9244	12.7753	12.8869	12.8091	12.7697	3			0.499462	0.121735	0.335841	0.50366	3	3	9.8	9.8	9.8	62.022	0.0023697	1.1676	28553000	3	5900	Chloride channel CLIC-like protein 1 OS=Homo sapiens OX=9606 GN=CLCC1 PE=1 SV=1
P51798	P51798	H(+)/Cl(-) exchange transporter 7	CLCN7	-0.41702	13.0694	13.0303	12.6941	12.3869	12.5249	12.631	2		+	1.62769	0.00652328	1.40332	0.0284392	2	2	3.4	3.4	3.4	88.678	0.00013887	2.1743	40530000	2	2325	H(+)/Cl(-) exchange transporter 7 OS=Homo sapiens OX=9606 GN=CLCN7 PE=1 SV=2
O95832	O95832	Claudin-1	CLDN1	-0.419509	13.4259	14.1617	13.5933	12.8616	13.2927	13.7681	2		+	1.34987	0.0121612	0.538689	0.279198	2	2	6.2	6.2	6.2	22.744	0	2.6636	61170000	3	1065	Claudin-1 OS=Homo sapiens OX=9606 GN=CLDN1 PE=1 SV=1
P56749	P56749	Claudin-12	CLDN12	0.0477416	10.3671	10.0149	10.3161	9.82494	10.3889	10.6275	1			0.226024	0.315354	0.0633245	0.917046	1	1	6.1	6.1	6.1	27.11	0.0021223	1.283	7067800	1	2495	Claudin-12 OS=Homo sapiens OX=9606 GN=CLDN12 PE=1 SV=1
Q9Y240	Q9Y240	C-type lectin domain family 11 member A	CLEC11A	-0.201289	13.2043	13.4583	13.2913	13.1376	13.1146	13.0978	3		+	1.97864	0.00277999	1.25298	0.0407642	3	3	9.3	9.3	9.3	35.694	0.00013879	2.1641	36549000	4	7661	C-type lectin domain family 11 member A OS=Homo sapiens OX=9606 GN=CLEC11A PE=1 SV=1
Q2KHT3	Q2KHT3	Protein CLEC16A	CLEC16A	0.215807	15.3327	15.5308	15.4477	15.6394	15.6569	15.6622	14		+	1.44376	0.009713	1.6926	0.0166025	14	14	16.8	16.8	16.8	117.71	0	42.188	251880000	15	3623	Protein CLEC16A OS=Homo sapiens OX=9606 GN=CLEC16A PE=1 SV=2
O00299	O00299	Chloride intracellular channel protein 1	CLIC1	0.115456	19.0583	18.9757	19.0782	19.1471	19.2098	19.1016	24		+	1.97059	0.00287624	1.22264	0.0441613	24	23	89.2	89.2	89.2	26.922	0	323.31	79283000000	246	269	Chloride intracellular channel protein 1 OS=Homo sapiens OX=9606 GN=CLIC1 PE=1 SV=4
O15247	O15247	Chloride intracellular channel protein 2	CLIC2	0.394298	14.1999	14.3272	14.289	14.6958	14.6602	14.6429	6		+	3.50517	0.000107383	3.19252	0.00150432	7	5	34	31.6	24.3	28.356	0	5.5902	80770000	7	463	Chloride intracellular channel protein 2 OS=Homo sapiens OX=9606 GN=CLIC2 PE=1 SV=3
Q9Y696	Q9Y696	Chloride intracellular channel protein 4	CLIC4	-0.3579	19.0088	18.7452	18.9204	18.555	18.545	18.5007	23		+	2.3732	0.000930152	1.97127	0.0101624	24	22	80.2	77.9	77.9	28.772	0	231.09	15179000000	160	7946	Chloride intracellular channel protein 4 OS=Homo sapiens OX=9606 GN=CLIC4 PE=1 SV=4
Q9NZA1;Q96NY7	Q9NZA1;Q96NY7	Chloride intracellular channel protein 5;Chloride intracellular channel protein 6	CLIC5;CLIC6	0.314959	14.076	14.1995	14.2007	14.4341	14.523	14.4641	1		+	2.47611	0.000802601	2.52363	0.00438512	2	1	5.6	4.1	4.1	46.502	0	43.661	822660000	6	7165	Chloride intracellular channel protein 5 OS=Homo sapiens OX=9606 GN=CLIC5 PE=1 SV=3;Chloride intracellular channel protein 6 OS=Homo sapiens OX=9606 GN=CLIC6 PE=2 SV=3
Q14677	Q14677	Clathrin interactor 1	CLINT1	0.0287209	17.3598	17.3159	17.3482	17.3838	17.3649	17.3614	21		+	1.47303	0.00917366	0.90202	0.1025	21	21	34.4	34.4	34.4	68.259	0	71.948	3223100000	50	3310	Clathrin interactor 1 OS=Homo sapiens OX=9606 GN=CLINT1 PE=1 SV=1
P30622	P30622	CAP-Gly domain-containing linker protein 1	CLIP1	-0.0399475	18.6142	18.5643	18.5775	18.5535	18.5424	18.5402	63		+	1.40033	0.0106729	1.21228	0.0455042	63	58	46.5	46.5	42.6	162.24	0	197.08	4358400000	111	1867	CAP-Gly domain-containing linker protein 1 OS=Homo sapiens OX=9606 GN=CLIP1 PE=1 SV=2
Q9UDT6	Q9UDT6	CAP-Gly domain-containing linker protein 2	CLIP2	-0.0682691	17.3591	17.3891	17.3487	17.3322	17.2992	17.2607	39		+	1.67895	0.00586073	1.33418	0.0334122	44	38	50.9	45.4	44.8	115.84	0	165.1	2113600000	62	7326	CAP-Gly domain-containing linker protein 2 OS=Homo sapiens OX=9606 GN=CLIP2 PE=1 SV=1
P49759	P49759	Dual specificity protein kinase CLK1	CLK1	-0.2515	12.1886	12.2208	11.9242	11.7449	11.9279	11.9063	3		+	0.841019	0.0436973	1.07167	0.0648672	3	2	8.9	8.9	6	57.29	0	3.4627	28439000	3	2240	Dual specificity protein kinase CLK1 OS=Homo sapiens OX=9606 GN=CLK1 PE=1 SV=2
P49760	P49760	Dual specificity protein kinase CLK2	CLK2	-0.00891209	12.3076	12.813	12.7312	12.6931	12.5475	12.5845	3			0.236942	0.302545	0.0182176	0.975234	3	3	8.4	8.4	8.4	60.089	0	5.3603	32568000	4	2241	Dual specificity protein kinase CLK2 OS=Homo sapiens OX=9606 GN=CLK2 PE=1 SV=1
P49761	P49761	Dual specificity protein kinase CLK3	CLK3	-0.194584	14.0475	14.1564	13.9672	13.7079	13.8231	14.0563	5		+	1.33205	0.0126559	0.771193	0.146951	5	5	10.5	10.5	10.5	73.514	0	12.498	228500000	7	2242	Dual specificity protein kinase CLK3 OS=Homo sapiens OX=9606 GN=CLK3 PE=1 SV=3
Q9HAZ1	Q9HAZ1	Dual specificity protein kinase CLK4	CLK4	-0.539856	10.1289	10.0679	10.1695	9.52931	9.41794	9.79952	1		+	1.98093	0.00275824	2.00236	0.00976514	2	1	6	3.1	3.1	57.491	0.0008107	1.6366	7365500	1	6717	Dual specificity protein kinase CLK4 OS=Homo sapiens OX=9606 GN=CLK4 PE=1 SV=1
Q9H6B4	Q9H6B4	CXADR-like membrane protein	CLMP	-0.458643	10.6385	10.0381	9.6185	9.51357	9.58412	9.82147	2		+	1.24245	0.0155648	0.670665	0.194217	2	2	10.2	10.2	10.2	41.28	0	8.8831	12066000	2	6582	CXADR-like membrane protein OS=Homo sapiens OX=9606 GN=CLMP PE=1 SV=1
P54105	P54105	Methylosome subunit pICln	CLNS1A	0.072457	16.7988	16.9525	16.891	16.9233	16.9687	16.9678	7			0.602735	0.0889721	0.701449	0.178369	7	7	56.1	56.1	56.1	26.215	0	128.18	2664000000	65	2411	Methylosome subunit pICln OS=Homo sapiens OX=9606 GN=CLNS1A PE=1 SV=1
O15516	O15516	Circadian locomoter output cycles protein kaput	CLOCK	-0.178758	9.95395	10.3081	10.3483	10.0664	9.67048	10.3372	1			0.201438	0.346187	0.317426	0.529969	1	1	1.9	1.9	1.9	95.303	0.009868	0.75592	4807700	1	504	Circadian locomoter output cycles protein kaput OS=Homo sapiens OX=9606 GN=CLOCK PE=1 SV=1
Q92989	Q92989	Polyribonucleotide 5-hydroxyl-kinase Clp1	CLP1	0.2071	15.4182	15.5243	15.405	15.6474	15.6363	15.6851	8		+	1.38649	0.0110975	2.15835	0.00761243	8	8	22.8	22.8	22.8	47.645	0	18.813	229700000	10	5386	Polyribonucleotide 5-hydroxyl-kinase Clp1 OS=Homo sapiens OX=9606 GN=CLP1 PE=1 SV=1
Q9H078	Q9H078	Caseinolytic peptidase B protein homolog	CLPB	0.113717	16.2416	16.4165	16.3547	16.3951	16.4507	16.5081	16		+	1.739	0.00517056	0.871718	0.110911	16	16	30.6	30.6	30.6	78.728	0	49.956	1037900000	28	6420	Caseinolytic peptidase B protein homolog OS=Homo sapiens OX=9606 GN=CLPB PE=1 SV=1
Q16740	Q16740	ATP-dependent Clp protease proteolytic subunit, mitochondrial	CLPP	0.271074	15.4009	15.3732	15.2526	15.6381	15.5982	15.6036	7		+	2.18911	0.00154889	2.34078	0.0052589	7	7	25.6	25.6	25.6	30.18	0	30.077	516270000	23	3584	ATP-dependent Clp protease proteolytic subunit, mitochondrial OS=Homo sapiens OX=9606 GN=CLPP PE=1 SV=1
O96005	O96005	Cleft lip and palate transmembrane protein 1	CLPTM1	-0.357948	10.1124	10.6231	10.6424	10.0621	10.1065	10.1355	1		+	0.870599	0.0400369	0.958406	0.0877471	1	1	1.3	1.3	1.3	76.096	0.0082474	0.82307	3674900	2	1089	Cleft lip and palate transmembrane protein 1 OS=Homo sapiens OX=9606 GN=CLPTM1 PE=1 SV=1
O76031	O76031	ATP-dependent Clp protease ATP-binding subunit clpX-like, mitochondrial	CLPX	0.251226	16.676	16.8836	16.5568	16.9473	16.9426	16.9802	22		+	1.22967	0.0159569	1.22679	0.0436156	22	22	38.1	38.1	38.1	69.223	0	46.263	1049500000	36	895	ATP-dependent Clp protease ATP-binding subunit clpX-like, mitochondrial OS=Homo sapiens OX=9606 GN=CLPX PE=1 SV=2
Q9HAW4	Q9HAW4	Claspin	CLSPN	0.0855389	16.4376	16.6579	16.5727	16.6447	16.6376	16.6425	24		+	0.835717	0.0443031	0.596089	0.23835	24	24	23.5	23.5	23.5	151.09	0	91.269	478810000	29	6716	Claspin OS=Homo sapiens OX=9606 GN=CLSPN PE=1 SV=3
Q9H4D0	Q9H4D0	Calsyntenin-2	CLSTN2	-0.235425	9.74426	9.94965	9.76742	9.67636	9.63474	9.44396	1			0.782921	0.052062	1.14577	0.0543924	1	1	1.7	1.7	1.7	107	0.0013362	1.4028	2103900	1	6553	Calsyntenin-2 OS=Homo sapiens OX=9606 GN=CLSTN2 PE=1 SV=2
P09496	P09496	Clathrin light chain A	CLTA	0.364171	16.8225	16.8277	16.8071	17.1761	17.1655	17.2082	12		+	5.67116	0	4.85631	0	12	12	25.4	25.4	25.4	27.076	0	12.814	5244900000	30	1312	Clathrin light chain A OS=Homo sapiens OX=9606 GN=CLTA PE=1 SV=1
P09497	P09497	Clathrin light chain B	CLTB	0.290076	16.3617	16.3608	16.3037	16.6373	16.6204	16.6387	8		+	4.84617	0	3.87736	0.000331034	9	8	27.9	24.9	24.9	25.19	0	10.382	2581000000	21	1313	Clathrin light chain B OS=Homo sapiens OX=9606 GN=CLTB PE=1 SV=1
Q00610;REV__Q5THK1	Q00610	Clathrin heavy chain 1	CLTC	0.097442	20.579	20.5625	20.5982	20.6583	20.678	20.6957	101		+	2.81984	0.000248133	2.54225	0.00446325	101	81	59.6	59.6	50.3	191.61	0	323.31	87464000000	670	2800	Clathrin heavy chain 1 OS=Homo sapiens OX=9606 GN=CLTC PE=1 SV=5
P53675	P53675	Clathrin heavy chain 2	CLTCL1	-0.117887	13.5919	14.1676	13.649	13.6306	13.6931	13.731	4			0.338716	0.210304	0.252191	0.633931	23	4	12.2	2.7	2.7	187.03	0	6.3509	393900000	7	2396	Clathrin heavy chain 2 OS=Homo sapiens OX=9606 GN=CLTCL1 PE=1 SV=2
P10909	P10909	Clusterin;Clusterin beta chain;Clusterin alpha chain	CLU	0.0404628	13.7762	13.7148	13.7608	13.8663	13.8204	13.6864	6		+	0.986771	0.029304	0.286487	0.577669	6	6	16	16	16	52.494	0	13.051	50804000	6	1384	Clusterin OS=Homo sapiens OX=9606 GN=CLU PE=1 SV=1
Q96AJ1	Q96AJ1	Clusterin-associated protein 1	CLUAP1	-0.650748	13.1314	13.0548	12.9281	12.301	12.2741	12.5869	1		+	3.23993	0.000146532	2.30027	0.005873	1	1	3.9	3.9	3.9	48.125	0	7.435	9715300	2	5463	Clusterin-associated protein 1 OS=Homo sapiens OX=9606 GN=CLUAP1 PE=1 SV=4
O75153	O75153	Clustered mitochondria protein homolog	CLUH	0.147489	17.7712	17.8746	17.8594	17.931	18.0081	18.0085	48		+	1.97508	0.00280697	1.63275	0.0183239	48	48	46.8	46.8	46.8	146.67	0	323.31	4294900000	110	752	Clustered mitochondria protein homolog OS=Homo sapiens OX=9606 GN=CLUH PE=1 SV=2
Q5SYC1;Q8IUQ0	Q5SYC1	Clavesin-2	CLVS2	-0.47839	15.0059	14.9199	14.9731	14.5626	14.4786	14.4226	10		+	3.77599	9.62696e-05	3.25252	0.00145846	10	10	40.1	40.1	40.1	37.999	0	57.299	1257000000	14	3852	Clavesin-2 OS=Homo sapiens OX=9606 GN=CLVS2 PE=2 SV=1
Q8NFW8	Q8NFW8	N-acylneuraminate cytidylyltransferase	CMAS	0.335146	16.4326	16.6771	16.5631	16.8675	16.8483	16.9623	16		+	2.30397	0.00115445	1.87912	0.0119022	16	15	43.1	43.1	41.7	48.379	0	41.358	1522800000	39	4998	N-acylneuraminate cytidylyltransferase OS=Homo sapiens OX=9606 GN=CMAS PE=1 SV=2
Q96DG6	Q96DG6	Carboxymethylenebutenolidase homolog	CMBL	0.0109634	15.3941	15.5439	15.4366	15.4338	15.4528	15.521	9			0.144877	0.432977	0.0742636	0.903177	9	9	30.2	30.2	30.2	28.048	0	10.84	1321800000	13	5559	Carboxymethylenebutenolidase homolog OS=Homo sapiens OX=9606 GN=CMBL PE=1 SV=1
Q7Z7K0	Q7Z7K0	COX assembly mitochondrial protein homolog	CMC1	-0.0540857	14.2366	14.6251	14.5192	14.417	14.4455	14.3561	4			0.0731321	0.602834	0.172094	0.762722	4	4	36.8	36.8	36.8	12.49	0	11.245	307490000	9	4429	COX assembly mitochondrial protein homolog OS=Homo sapiens OX=9606 GN=CMC1 PE=1 SV=1
Q9NRP2	Q9NRP2	COX assembly mitochondrial protein 2 homolog	CMC2	-0.0583296	13.7608	14.0676	14.0665	13.8672	13.8809	13.9718	3			0.478667	0.130185	0.210865	0.701877	3	3	38	38	38	9.4598	0.00041051	1.8994	259720000	4	6911	COX assembly mitochondrial protein 2 homolog OS=Homo sapiens OX=9606 GN=CMC2 PE=1 SV=1
P56277	P56277	Cx9C motif-containing protein 4	CMC4	-0.860641	14.1506	14.5514	14.4123	13.5228	13.4713	13.5382	3		+	3.53906	0.000110563	2.70912	0.00367776	3	3	38.2	38.2	38.2	7.7469	0.00081257	1.6869	42547000	4	2485	Cx9C motif-containing protein 4 OS=Homo sapiens OX=9606 GN=CMC4 PE=1 SV=1
Q8IY22	Q8IY22	C-Maf-inducing protein	CMIP	-0.0867923	11.5599	11.3618	11.3698	11.1907	11.4013	11.439	2			0.247851	0.290518	0.358747	0.47021	2	2	6	6	6	86.33	0	5.2111	17870000	2	4671	C-Maf-inducing protein OS=Homo sapiens OX=9606 GN=CMIP PE=1 SV=3
P30085	P30085	UMP-CMP kinase	CMPK1	0.264592	16.1715	15.9862	16.0267	16.3612	16.2763	16.3406	16		+	2.78865	0.000312394	1.89185	0.0118486	16	16	70.4	70.4	70.4	22.222	0	38.586	4352800000	30	1849	UMP-CMP kinase OS=Homo sapiens OX=9606 GN=CMPK1 PE=1 SV=3
Q5EBM0	Q5EBM0	UMP-CMP kinase 2, mitochondrial	CMPK2	1.0651	15.6195	15.8678	15.8082	16.8315	16.9305	16.7288	17		+	4.72587	0	3.44639	0.00108108	17	17	54.6	54.6	54.6	49.447	0	212.1	971950000	41	3784	UMP-CMP kinase 2, mitochondrial OS=Homo sapiens OX=9606 GN=CMPK2 PE=1 SV=3
Q9BQ75	Q9BQ75	Protein CMSS1	CMSS1	-0.250007	15.2334	15.3256	15.307	15.0262	15.0508	15.0389	7		+	3.05687	0.000152381	2.99961	0.00236088	7	7	22.2	22.2	22.2	31.884	0	7.4234	955670000	13	6045	Protein CMSS1 OS=Homo sapiens OX=9606 GN=CMSS1 PE=1 SV=2
Q8N1G2	Q8N1G2	Cap-specific mRNA (nucleoside-2-O-)-methyltransferase 1	CMTR1	0.616666	15.8053	15.8244	15.8659	16.4517	16.4748	16.4192	21		+	5.99908	0	4.85887	0	21	21	25.3	25.3	25.3	95.32	0	54.35	1328800000	27	4754	Cap-specific mRNA (nucleoside-2-O-)-methyltransferase 1 OS=Homo sapiens OX=9606 GN=CMTR1 PE=1 SV=1
Q8IYT2	Q8IYT2	Cap-specific mRNA (nucleoside-2-O-)-methyltransferase 2	CMTR2	-0.237228	14.112	14.5003	14.4364	14.1515	14.0595	14.1261	5		+	1.33412	0.012595	0.897223	0.103702	5	5	5.2	5.2	5.2	88.119	0	3.1059	53384000	6	4704	Cap-specific mRNA (nucleoside-2-O-)-methyltransferase 2 OS=Homo sapiens OX=9606 GN=CMTR2 PE=1 SV=2
P62633	P62633	Cellular nucleic acid-binding protein	CNBP	0.30839	15.8199	17.0152	17.0888	16.9094	16.9679	16.9717	13			0.330086	0.217071	0.304951	0.549273	13	13	68.4	68.4	68.4	19.463	0	109.39	15059000000	51	2628	Cellular nucleic acid-binding protein OS=Homo sapiens OX=9606 GN=CNBP PE=1 SV=1
Q96KP4	Q96KP4	Cytosolic non-specific dipeptidase	CNDP2	0.265437	17.9547	17.8545	17.8976	18.1673	18.2279	18.108	28		+	3.2996	0.000152597	2.37767	0.00503628	28	27	66.7	66.7	65.1	52.878	0	323.31	6197100000	96	5755	Cytosolic non-specific dipeptidase OS=Homo sapiens OX=9606 GN=CNDP2 PE=1 SV=2
Q99439	Q99439	Calponin-2	CNN2	-0.0861829	17.1293	16.9829	16.9946	16.9955	16.9399	16.9128	17			0.666154	0.0736512	0.748149	0.157005	18	17	72.5	68.9	68.9	33.697	0	92.106	5047900000	51	5940	Calponin-2 OS=Homo sapiens OX=9606 GN=CNN2 PE=1 SV=4
Q15417;P51911	Q15417	Calponin-3	CNN3	-0.333934	18.3988	18.188	18.2168	17.9678	17.9259	17.908	18		+	2.56926	0.000667654	2.09054	0.00853506	18	17	55	55	51.7	36.413	0	323.31	22577000000	104	3448	Calponin-3 OS=Homo sapiens OX=9606 GN=CNN3 PE=1 SV=1
Q6P4Q7;Q9H8M5	Q6P4Q7	Metal transporter CNNM4	CNNM4	-0.198542	14.872	15.171	14.7497	14.5522	14.7079	14.9369	10		+	0.945099	0.032694	0.51983	0.294191	10	9	16	16	15	86.606	0	15.193	135350000	15	4128	Metal transporter CNNM4 OS=Homo sapiens OX=9606 GN=CNNM4 PE=1 SV=3
A5YKK6	A5YKK6	CCR4-NOT transcription complex subunit 1	CNOT1	0.0754159	18.3431	18.4192	18.3757	18.4147	18.4468	18.5028	71		+	1.34085	0.0124307	1.04492	0.0701004	71	71	34.5	34.5	34.5	266.94	0	198.31	3990000000	133	43	CCR4-NOT transcription complex subunit 1 OS=Homo sapiens OX=9606 GN=CNOT1 PE=1 SV=2
Q9H9A5	Q9H9A5	CCR4-NOT transcription complex subunit 10	CNOT10	-0.129382	16.9383	17.19	17.1836	16.9812	16.9631	16.9793	24		+	1.08846	0.0224444	0.711572	0.173234	24	24	36.8	36.8	36.8	82.309	0	107.66	940410000	39	6670	CCR4-NOT transcription complex subunit 10 OS=Homo sapiens OX=9606 GN=CNOT10 PE=1 SV=1
Q9UKZ1	Q9UKZ1	CCR4-NOT transcription complex subunit 11	CNOT11	-0.251168	15.24	15.3718	15.2436	14.9926	15.024	15.0853	10		+	2.91986	0.000187307	2.09705	0.00837838	10	10	28	28	28	55.215	0	48.986	360990000	17	7506	CCR4-NOT transcription complex subunit 11 OS=Homo sapiens OX=9606 GN=CNOT11 PE=1 SV=1
Q9NZN8	Q9NZN8	CCR4-NOT transcription complex subunit 2	CNOT2	-0.212847	16.3045	16.3356	16.2733	16.131	16.0872	16.0567	16		+	3.09906	0.00014346	2.78862	0.00309886	16	16	45.9	45.9	45.9	59.737	0	172.5	1107600000	27	7187	CCR4-NOT transcription complex subunit 2 OS=Homo sapiens OX=9606 GN=CNOT2 PE=1 SV=1
O75175	O75175	CCR4-NOT transcription complex subunit 3	CNOT3	-0.0534172	16.1473	16.3901	16.3291	16.2627	16.2324	16.2111	11		+	0.838606	0.0439993	0.290136	0.57176	11	11	16.6	16.6	16.6	81.871	0	43.796	875800000	26	759	CCR4-NOT transcription complex subunit 3 OS=Homo sapiens OX=9606 GN=CNOT3 PE=1 SV=1
O95628	O95628	CCR4-NOT transcription complex subunit 4	CNOT4	0.553262	15.2927	15.5932	15.4866	15.9378	16.0248	16.0697	11		+	3.02724	0.000176589	2.3455	0.0052979	11	11	21.6	21.6	21.6	63.509	0	16.745	472650000	16	1033	CCR4-NOT transcription complex subunit 4 OS=Homo sapiens OX=9606 GN=CNOT4 PE=1 SV=3
Q9ULM6	Q9ULM6	CCR4-NOT transcription complex subunit 6	CNOT6	-0.0622905	15.1063	15.4378	15.0618	15.1334	15.0843	15.2012	9			0.726526	0.0613687	0.193729	0.730525	9	5	21	21	12.7	63.306	0	19.945	259260000	12	7543	CCR4-NOT transcription complex subunit 6 OS=Homo sapiens OX=9606 GN=CNOT6 PE=1 SV=2
Q9UIV1	Q9UIV1	CCR4-NOT transcription complex subunit 7	CNOT7	0.093372	14.1325	14.2622	14.2877	14.2815	14.3533	14.3278	7		+	1.65623	0.00614169	0.824971	0.12578	7	7	37.5	37.5	37.5	32.745	0	20.641	283410000	13	7431	CCR4-NOT transcription complex subunit 7 OS=Homo sapiens OX=9606 GN=CNOT7 PE=1 SV=3
Q9UFF9	Q9UFF9	CCR4-NOT transcription complex subunit 8	CNOT8	0.198623	13.4282	13.5005	13.4881	13.6609	13.6407	13.7111	4		+	2.02352	0.00241433	2.53576	0.0044369	4	4	17.8	17.8	17.8	33.54	0	20.074	91951000	7	7340	CCR4-NOT transcription complex subunit 8 OS=Homo sapiens OX=9606 GN=CNOT8 PE=1 SV=1
P09543	P09543	2,3-cyclic-nucleotide 3-phosphodiesterase	CNP	0.127301	16.6166	16.9442	16.639	16.8611	16.8927	16.828	18		+	1.10888	0.021243	0.521355	0.293138	18	18	42.3	42.3	42.3	47.578	0	45.181	1530300000	31	1315	2,3-cyclic-nucleotide 3-phosphodiesterase OS=Homo sapiens OX=9606 GN=CNP PE=1 SV=2
Q9Y2B0	Q9Y2B0	Protein canopy homolog 2	CNPY2	0.231468	16.8626	17.0407	17.0171	17.1531	17.2468	17.2149	12		+	1.67124	0.00588756	1.6879	0.0167528	12	12	58.2	58.2	58.2	20.652	0	159.48	4639600000	43	7690	Protein canopy homolog 2 OS=Homo sapiens OX=9606 GN=CNPY2 PE=1 SV=1
Q9BT09	Q9BT09	Protein canopy homolog 3	CNPY3	-0.231349	15.4819	15.6179	15.6087	15.2995	15.3209	15.3941	6		+	1.56056	0.0075455	1.93754	0.0109069	6	6	26.3	26.3	26.3	30.748	0	42.247	712260000	13	6125	Protein canopy homolog 3 OS=Homo sapiens OX=9606 GN=CNPY3 PE=1 SV=1
Q8N129	Q8N129	Protein canopy homolog 4	CNPY4	-0.380307	14.7776	15.2878	15.1694	14.6449	14.7227	14.7263	6		+	1.80973	0.00441396	1.14332	0.0546931	6	6	27.4	27.4	27.4	28.309	0	31.011	202100000	12	4743	Protein canopy homolog 4 OS=Homo sapiens OX=9606 GN=CNPY4 PE=2 SV=1
Q96F85	Q96F85	CB1 cannabinoid receptor-interacting protein 1	CNRIP1	-0.553099	12.611	12.4046	12.4643	11.9182	11.9529	11.9494	3		+	3.7007	9.00901e-05	3.05069	0.00183851	3	3	26.2	26.2	26.2	18.648	0	4.9848	35452000	4	5619	CB1 cannabinoid receptor-interacting protein 1 OS=Homo sapiens OX=9606 GN=CNRIP1 PE=1 SV=1
Q9NXG0	Q9NXG0	Centlein	CNTLN	-0.346668	14.5876	14.6603	14.6031	14.3307	14.1859	14.2944	8		+	4.21138	0.000137457	2.68329	0.00387318	8	8	6.5	6.5	6.5	161.57	0	7.4083	144100000	9	7106	Centlein OS=Homo sapiens OX=9606 GN=CNTLN PE=1 SV=6
Q7Z7A1;Q96MR6	Q7Z7A1	Centriolin	CNTRL	0.234711	14.8708	14.9812	14.8477	15.14	15.0971	15.1669	9		+	2.07534	0.00211594	2.15864	0.00761644	9	9	3.9	3.9	3.9	268.88	0	5.4812	486690000	11	4419	Centriolin OS=Homo sapiens OX=9606 GN=CNTRL PE=1 SV=2
Q8N137	Q8N137	Centrobin	CNTROB	-0.118546	14.4471	14.8445	14.4833	14.294	14.5867	14.5385	9			0.390755	0.17556	0.310326	0.541035	9	9	15.4	15.4	15.4	101.25	0	13.2	205750000	14	4744	Centrobin OS=Homo sapiens OX=9606 GN=CNTROB PE=1 SV=1
Q9GZY4	Q9GZY4	Cytochrome c oxidase assembly factor 1 homolog	COA1	-0.492894	10.2649	10.7043	10.8192	10.2846	10.1115	9.91374	1		+	1.13207	0.02012	1.15887	0.0526531	1	1	17.8	17.8	17.8	16.694	0	15.945	18089000	1	6409	Cytochrome c oxidase assembly factor 1 homolog OS=Homo sapiens OX=9606 GN=COA1 PE=1 SV=1
Q9Y2R0	Q9Y2R0	Cytochrome c oxidase assembly factor 3 homolog, mitochondrial	COA3	-0.273987	12.693	13.0725	12.891	12.6555	12.5924	12.5866	2		+	1.72804	0.0052935	1.15265	0.0535242	2	2	17.9	17.9	17.9	11.731	0	2.5368	28597000	2	7725	Cytochrome c oxidase assembly factor 3 homolog, mitochondrial OS=Homo sapiens OX=9606 GN=COA3 PE=1 SV=1
Q9NYJ1	Q9NYJ1	Cytochrome c oxidase assembly factor 4 homolog, mitochondrial	COA4	-0.0775255	14.6353	14.5993	14.6115	14.61	14.5189	14.4847	7		+	1.34981	0.0121679	0.932906	0.0943778	7	7	88.5	88.5	88.5	10.134	0	30.104	563890000	11	7138	Cytochrome c oxidase assembly factor 4 homolog, mitochondrial OS=Homo sapiens OX=9606 GN=COA4 PE=1 SV=2
Q86WW8	Q86WW8	Cytochrome c oxidase assembly factor 5	COA5	-0.0881011	11.3764	11.3905	11.5041	11.2598	11.2132	11.5337	1		+	1.3727	0.0114848	0.337453	0.501345	1	1	24.3	24.3	24.3	8.3755	0	12.237	87098000	1	4522	Cytochrome c oxidase assembly factor 5 OS=Homo sapiens OX=9606 GN=COA5 PE=1 SV=1
Q5JTJ3	Q5JTJ3	Cytochrome c oxidase assembly factor 6 homolog	COA6	0.14578	15.4243	15.488	15.5068	15.5377	15.6089	15.7098	7		+	2.57266	0.000668976	1.22693	0.0435693	7	7	44.8	44.8	44.8	14.116	0	34.405	776600000	13	3815	Cytochrome c oxidase assembly factor 6 homolog OS=Homo sapiens OX=9606 GN=COA6 PE=1 SV=1
Q96BR5	Q96BR5	Cytochrome c oxidase assembly factor 7	COA7	0.0897344	15.5485	15.4265	15.4901	15.5541	15.5053	15.6749	7		+	1.23965	0.0156393	0.66098	0.199226	7	7	42.9	42.9	42.9	25.709	0	19.688	387830000	15	5500	Cytochrome c oxidase assembly factor 7 OS=Homo sapiens OX=9606 GN=COA7 PE=1 SV=2
Q13057	Q13057	Bifunctional coenzyme A synthase;Phosphopantetheine adenylyltransferase;Dephospho-CoA kinase	COASY	-0.184294	15.9626	15.9657	15.9579	15.7604	15.7697	15.8033	12		+	4.16226	0.00012987	3.8146	0.000305732	12	12	28.5	28.5	28.5	62.328	0	104.57	545550000	17	3053	Bifunctional coenzyme A synthase OS=Homo sapiens OX=9606 GN=COASY PE=1 SV=4
Q53SF7	Q53SF7	Cordon-bleu protein-like 1	COBLL1	-0.582661	12.9935	13.5179	13.2939	12.7306	12.7421	12.5846	3		+	2.12942	0.00181327	1.65752	0.017683	3	3	4.7	4.7	4.7	123.87	0	9.3579	317130000	3	3760	Cordon-bleu protein-like 1 OS=Homo sapiens OX=9606 GN=COBLL1 PE=1 SV=3
Q8WTW3	Q8WTW3	Conserved oligomeric Golgi complex subunit 1	COG1	0.0263869	16.7514	16.9032	16.7791	16.8405	16.8223	16.8501	23			0.632099	0.0815669	0.216619	0.6939	23	23	29.4	29.4	29.4	108.98	0	81.447	773710000	35	5154	Conserved oligomeric Golgi complex subunit 1 OS=Homo sapiens OX=9606 GN=COG1 PE=1 SV=1
Q14746	Q14746	Conserved oligomeric Golgi complex subunit 2	COG2	0.023735	16.7006	16.847	16.7598	16.7501	16.8064	16.8221	23			0.237491	0.30191	0.190065	0.735652	23	23	42.1	42.1	42.1	83.207	0	91.482	1434000000	40	3329	Conserved oligomeric Golgi complex subunit 2 OS=Homo sapiens OX=9606 GN=COG2 PE=1 SV=1
Q96JB2	Q96JB2	Conserved oligomeric Golgi complex subunit 3	COG3	0.0431843	16.6657	16.8482	16.8056	16.8038	16.7923	16.8531	24			0.590083	0.0926112	0.301665	0.553745	24	24	35.3	35.3	35.3	94.095	0	107.58	908840000	44	5721	Conserved oligomeric Golgi complex subunit 3 OS=Homo sapiens OX=9606 GN=COG3 PE=1 SV=3
Q9H9E3	Q9H9E3	Conserved oligomeric Golgi complex subunit 4	COG4	0.152441	16.4502	16.575	16.5185	16.6766	16.6182	16.7063	22		+	1.60658	0.00691029	1.5781	0.020032	22	22	33.1	33.1	33.1	89.082	0	57.676	658510000	40	6676	Conserved oligomeric Golgi complex subunit 4 OS=Homo sapiens OX=9606 GN=COG4 PE=1 SV=3
Q9UP83	Q9UP83	Conserved oligomeric Golgi complex subunit 5	COG5	0.170708	16.658	16.6267	16.704	16.7877	16.8074	16.9057	21		+	1.68941	0.00577407	1.78578	0.0144379	21	21	31	31	31	92.742	0	108.62	790280000	29	7601	Conserved oligomeric Golgi complex subunit 5 OS=Homo sapiens OX=9606 GN=COG5 PE=1 SV=3
Q9Y2V7;REV__Q9Y2V7	Q9Y2V7	Conserved oligomeric Golgi complex subunit 6	COG6	-0.110806	15.4532	15.6673	15.5145	15.3663	15.4451	15.4911	11		+	0.998984	0.0282653	0.687377	0.185572	11	11	23	23	23	73.278	0	111.42	363870000	21	7739	Conserved oligomeric Golgi complex subunit 6 OS=Homo sapiens OX=9606 GN=COG6 PE=1 SV=2
P83436	P83436	Conserved oligomeric Golgi complex subunit 7	COG7	-0.00300789	16.2386	16.4373	16.477	16.3913	16.3121	16.4404	18			0.352142	0.200905	0.0120086	0.983891	18	18	27.4	27.4	27.4	86.343	0	36.239	460790000	28	2761	Conserved oligomeric Golgi complex subunit 7 OS=Homo sapiens OX=9606 GN=COG7 PE=1 SV=1
Q96MW5	Q96MW5	Conserved oligomeric Golgi complex subunit 8	COG8	0.0891469	15.5229	15.6566	15.6136	15.6868	15.674	15.6998	12		+	0.93163	0.0337619	1.04437	0.0700766	12	12	23.7	23.7	23.7	68.423	0	16.732	355530000	14	5795	Conserved oligomeric Golgi complex subunit 8 OS=Homo sapiens OX=9606 GN=COG8 PE=1 SV=2
P38432	P38432	Coilin	COIL	-0.0877476	16.2538	16.4741	16.3417	16.2998	16.239	16.2676	15		+	0.93995	0.0330055	0.590371	0.241817	15	15	29	29	29	62.608	0	39.499	892330000	30	2006	Coilin OS=Homo sapiens OX=9606 GN=COIL PE=1 SV=1
P12107	P12107	Collagen alpha-1(XI) chain	COL11A1	-1.79401	13.1168	12.69	12.8828	10.9388	11.1123	11.2565	1		+	4.64627	0	3.51007	0.000991525	2	1	1.8	1.3	1.3	181.06	0	2.4008	11625000	1	1419	Collagen alpha-1(XI) chain OS=Homo sapiens OX=9606 GN=COL11A1 PE=1 SV=4
P39060	P39060	Collagen alpha-1(XVIII) chain;Endostatin	COL18A1	-0.581853	10.5702	9.87619	9.48856	9.23273	9.47231	9.48436	1			0.569459	0.0983665	0.82498	0.125806	1	1	1	1	1	178.19	0.00041152	1.928	6219800	1	2016	Collagen alpha-1(XVIII) chain OS=Homo sapiens OX=9606 GN=COL18A1 PE=1 SV=5
P02452;CON__Q862S4	P02452	Collagen alpha-1(I) chain	COL1A1	-0.395841	15.8073	15.7935	15.8396	15.5061	15.3934	15.3534	16		+	3.48991	0.000106363	2.93804	0.00256087	16	14	13.2	13.2	12.6	138.94	0	21.321	522810000	18	1142	Collagen alpha-1(I) chain OS=Homo sapiens OX=9606 GN=COL1A1 PE=1 SV=5
P08123	P08123	Collagen alpha-2(I) chain	COL1A2	-0.201749	14.8805	14.913	14.9451	14.8588	14.7554	14.519	6		+	1.38128	0.0112541	0.921507	0.0971292	7	6	6	5.4	5.4	129.31	0	23.403	174850000	9	1273	Collagen alpha-2(I) chain OS=Homo sapiens OX=9606 GN=COL1A2 PE=1 SV=7
Q96P44	Q96P44	Collagen alpha-1(XXI) chain	COL21A1	-0.871104	14.807	15.2383	15.0332	14.2244	14.1009	14.1399	7		+	3.50588	0.000107486	2.59104	0.00414942	7	7	6	6	6	99.367	0	7.9192	145030000	9	5823	Collagen alpha-1(XXI) chain OS=Homo sapiens OX=9606 GN=COL21A1 PE=2 SV=1
P02458	P02458	Collagen alpha-1(II) chain;Collagen alpha-1(II) chain;Chondrocalcin	COL2A1	0.0195888	12.669	12.3849	12.4787	12.6528	12.494	12.4445	3			0.688194	0.0688504	0.0652383	0.914277	4	3	2.4	2.4	2.4	141.78	0.00081092	1.6391	19887000	3	1143	Collagen alpha-1(II) chain OS=Homo sapiens OX=9606 GN=COL2A1 PE=1 SV=3
P02461	P02461	Collagen alpha-1(III) chain	COL3A1	-0.832049	12.8581	13.0992	12.9626	12.2484	12.003	12.1724	1		+	3.57433	0.000113706	2.93178	0.00254978	7	1	5	0.9	0.9	138.56	0	2.4659	17714000	2	1144	Collagen alpha-1(III) chain OS=Homo sapiens OX=9606 GN=COL3A1 PE=1 SV=4
P02462;P29400	P02462	Collagen alpha-1(IV) chain;Arresten	COL4A1	-0.802569	13.7781	13.6649	13.7239	12.9959	12.9051	12.8583	5		+	5.16105	0	3.98901	0.000380952	5	5	4.2	4.2	4.2	160.61	0	10.907	55763000	6	1145	Collagen alpha-1(IV) chain OS=Homo sapiens OX=9606 GN=COL4A1 PE=1 SV=4
P08572	P08572	Collagen alpha-2(IV) chain;Canstatin	COL4A2	-0.471111	14.563	14.9489	14.7939	14.2963	14.2961	14.3001	6		+	2.72021	0.000438654	1.86387	0.012182	6	6	4.3	4.3	4.3	167.55	0	14.681	165160000	10	1286	Collagen alpha-2(IV) chain OS=Homo sapiens OX=9606 GN=COL4A2 PE=1 SV=4
Q9Y5P4	Q9Y5P4	Collagen type IV alpha-3-binding protein	COL4A3BP	0.0247822	16.9113	16.9812	17.0101	16.9821	16.9779	17.0169	29			0.169097	0.391645	0.318828	0.527819	29	29	50.2	50.2	50.2	70.834	0	60.039	1241200000	45	7907	Ceramide transfer protein OS=Homo sapiens OX=9606 GN=CERT1 PE=1 SV=1
P20908	P20908	Collagen alpha-1(V) chain	COL5A1	-0.708864	15.6339	15.6736	15.514	14.9309	14.9334	14.8307	13		+	4.78533	0	3.56936	0.00106122	13	12	9.8	9.8	9.4	183.56	0	32.507	303900000	18	1646	Collagen alpha-1(V) chain OS=Homo sapiens OX=9606 GN=COL5A1 PE=1 SV=3
P05997	P05997	Collagen alpha-2(V) chain	COL5A2	-0.618266	13.8934	13.6585	13.5267	13.1617	13.0038	13.0583	6		+	2.58924	0.000661323	2.21344	0.00649669	6	6	5.1	5.1	5.1	144.91	0	10.599	60158000	7	1216	Collagen alpha-2(V) chain OS=Homo sapiens OX=9606 GN=COL5A2 PE=1 SV=3
P25940	P25940	Collagen alpha-3(V) chain	COL5A3	-0.322195	10.44	9.68062	9.96887	10.0054	9.39819	9.71934	1			0.271185	0.266882	0.498206	0.31311	1	1	1.1	1.1	1.1	172.12	0.00013906	2.2087	8969600	1	1755	Collagen alpha-3(V) chain OS=Homo sapiens OX=9606 GN=COL5A3 PE=1 SV=3
P12109	P12109	Collagen alpha-1(VI) chain	COL6A1	-0.00552781	14.9228	14.9801	15.0541	14.9926	14.9892	14.9587	7		+	1.24612	0.0154345	0.0479617	0.9347	7	7	8.9	8.9	8.9	108.53	0	13.928	155330000	10	1420	Collagen alpha-1(VI) chain OS=Homo sapiens OX=9606 GN=COL6A1 PE=1 SV=3
Q8NBJ5	Q8NBJ5	Procollagen galactosyltransferase 1	COLGALT1	-0.202557	17.1562	17.2671	17.0858	16.9476	16.9318	17.0221	22		+	1.59168	0.00712293	1.5627	0.0207401	22	22	33.3	33.3	33.3	71.635	0	29.893	1792000000	46	4910	Procollagen galactosyltransferase 1 OS=Homo sapiens OX=9606 GN=COLGALT1 PE=1 SV=1
Q8IYK4	Q8IYK4	Procollagen galactosyltransferase 2	COLGALT2	0.0584733	14.3607	14.4803	14.4215	14.4535	14.4559	14.5285	7		+	0.920719	0.0347332	0.619964	0.223257	7	7	13.4	13.4	13.4	72.923	0	19.439	235670000	10	4695	Procollagen galactosyltransferase 2 OS=Homo sapiens OX=9606 GN=COLGALT2 PE=1 SV=1
Q8N668	Q8N668	COMM domain-containing protein 1	COMMD1	-0.174987	14.5816	14.2824	14.4124	14.3062	14.2526	14.1926	6		+	1.01935	0.0268425	0.879663	0.108516	6	6	45.8	45.8	45.8	21.178	0	38.533	329710000	10	4838	COMM domain-containing protein 1 OS=Homo sapiens OX=9606 GN=COMMD1 PE=1 SV=1
Q9Y6G5	Q9Y6G5	COMM domain-containing protein 10	COMMD10	0.593229	15.192	15.0255	15.1224	15.7156	15.742	15.662	9		+	4.67758	0	3.41782	0.00103512	9	9	57.4	57.4	57.4	22.966	0	28.451	321030000	13	7960	COMM domain-containing protein 10 OS=Homo sapiens OX=9606 GN=COMMD10 PE=1 SV=1
Q86X83	Q86X83	COMM domain-containing protein 2	COMMD2	-0.120023	14.9149	14.2864	14.9665	14.5336	14.7245	14.5496	3			0.135276	0.45114	0.204137	0.713145	3	3	27.6	27.6	27.6	22.745	0	74.53	297780000	6	4532	COMM domain-containing protein 2 OS=Homo sapiens OX=9606 GN=COMMD2 PE=1 SV=2
Q9UBI1	Q9UBI1	COMM domain-containing protein 3	COMMD3	0.0130695	14.8751	14.8844	14.9709	14.9598	14.901	14.9088	7			0.178191	0.378282	0.135251	0.820598	7	7	44.1	44.1	44.1	22.151	0	33.087	541120000	19	7290	COMM domain-containing protein 3 OS=Homo sapiens OX=9606 GN=COMMD3 PE=1 SV=1
Q9H0A8	Q9H0A8	COMM domain-containing protein 4	COMMD4	0.155632	15.4875	15.6194	15.7105	15.7136	15.7532	15.8175	8		+	1.32853	0.0127679	1.02208	0.0742252	8	8	52.3	52.3	52.3	21.764	0	39.124	603010000	13	6427	COMM domain-containing protein 4 OS=Homo sapiens OX=9606 GN=COMMD4 PE=1 SV=1
Q9GZQ3	Q9GZQ3	COMM domain-containing protein 5	COMMD5	0.540327	14.1412	14.2969	14.189	14.7431	14.7431	14.7619	6		+	2.81082	0.000278698	3.5048	0.000983193	6	6	29.9	29.9	29.9	24.67	0	17.616	170920000	9	6393	COMM domain-containing protein 5 OS=Homo sapiens OX=9606 GN=COMMD5 PE=1 SV=1
Q7Z4G1	Q7Z4G1	COMM domain-containing protein 6	COMMD6	-0.242698	14.2739	14.0336	14.1788	13.9012	13.99	13.867	6		+	1.46894	0.00923841	1.43112	0.0267917	6	6	74.1	74.1	74.1	9.638	0	7.7249	384430000	9	4377	COMM domain-containing protein 6 OS=Homo sapiens OX=9606 GN=COMMD6 PE=1 SV=1
Q86VX2	Q86VX2	COMM domain-containing protein 7	COMMD7	0.0980333	14.3517	14.7443	14.5155	14.6748	14.6328	14.5978	6			0.165814	0.396779	0.351012	0.481272	6	6	37	37	37	22.54	0	16.968	132350000	10	4501	COMM domain-containing protein 7 OS=Homo sapiens OX=9606 GN=COMMD7 PE=1 SV=2
Q9NX08	Q9NX08	COMM domain-containing protein 8	COMMD8	0.0604865	14.2832	14.2336	14.2943	14.3087	14.345	14.3389	6		+	1.66649	0.00595188	1.30127	0.0364206	6	6	43.7	43.7	43.7	21.09	0	14.984	406750000	9	7083	COMM domain-containing protein 8 OS=Homo sapiens OX=9606 GN=COMMD8 PE=1 SV=1
Q9P000	Q9P000	COMM domain-containing protein 9	COMMD9	0.17275	16.3264	16.3466	16.3862	16.5174	16.526	16.5341	9		+	4.07097	0.000121396	3.16307	0.00161571	9	9	73.7	73.7	73.7	21.819	0	162	1197000000	26	7193	COMM domain-containing protein 9 OS=Homo sapiens OX=9606 GN=COMMD9 PE=1 SV=2
P21964	P21964	Catechol O-methyltransferase	COMT	-0.043389	15.8385	15.8578	15.8395	15.8087	15.7746	15.8222	10		+	1.55541	0.00765757	1.31171	0.0355448	10	10	52.8	52.8	52.8	30.037	0	69.19	542560000	19	1671	Catechol O-methyltransferase OS=Homo sapiens OX=9606 GN=COMT PE=1 SV=2
P53621	P53621	Coatomer subunit alpha;Xenin;Proxenin	COPA	0.212547	19.0785	19.1644	19.1749	19.3432	19.3472	19.365	74		+	3.66902	8.73362e-05	2.61099	0.00421835	74	74	64.1	64.1	64.1	138.34	0	323.31	13542000000	209	2393	Coatomer subunit alpha OS=Homo sapiens OX=9606 GN=COPA PE=1 SV=2
P53618	P53618	Coatomer subunit beta	COPB1	0.00560061	19.0658	19.0841	19.0631	19.0576	19.0658	19.1064	51			0.0201829	0.829816	0.124402	0.835801	51	51	58.1	58.1	58.1	107.14	0	323.31	17991000000	206	2392	Coatomer subunit beta OS=Homo sapiens OX=9606 GN=COPB1 PE=1 SV=3
P35606	P35606	Coatomer subunit beta	COPB2	0.203801	18.8752	18.747	18.7743	19.0217	18.9855	19.0007	49		+	3.21979	0.000144504	2.14024	0.00789643	49	49	59.2	59.2	59.2	102.49	0	323.31	12192000000	169	1958	Coatomer subunit beta OS=Homo sapiens OX=9606 GN=COPB2 PE=1 SV=2
[truncated: 6,278 more rows]
