# Supplementary material for: SPOP and OTUD7A Control EWS–FLI1 Protein Stability to Govern Ewing Sarcoma Growth
Source: Adv Sci (Weinh). 2021 Jun 1;8(14):2004846. doi: 10.1002/advs.202004846 (PMC8292909; doi:10.1002/advs.202004846)
Supplement: Supplementary file 3 — Supporting Information [file ADVS-8-2004846-s002.xlsx]

## Sheet: Sheet1
Table S4 Putative OTUD7Adeubiquitination targets
Uniprot Acc No.	Gene name	log2 fc tet vs con	(-log p-value tet vs con)
Q9C0A1	ZFHX2	-2.25187	3.15476		PTSSS	ASSTS
O15405	TOX3	-2.22983	3.90402
Q9BXU7	USP26	-2.17395	3.96034
P43403	ZAP70	-2.01186	3.08557
Q86YA3	ZGRF1	-2.00749	4.17506
Q8N157	AHI1	-1.99188	3.49606
O15054	KDM6B	-1.97865	3.27923
P35030	PRSS3	-1.965	2.78605
Q96PN7	TRERF1	-1.94821	4.05862
Q9HAC7	SUGCT	-1.82219	2.7744
Q8NG06	TRIM58	-1.80558	4.67004
P12107	COL11A1	-1.79401	3.51007
Q5VZ66	JAKMIP3	-1.78714	3.89449
Q9C0E4	GRIP2	-1.74851	3.62594
Q96NX5	CAMK1G	-1.7384	4.00972
P25942	CD40	-1.72284	1.74575
Q5T5S1	CCDC183	-1.70988	3.17373
Q9NYF5	FAM13B	-1.70836	2.5933
Q9UKV0	HDAC9	-1.68546	4.21744
Q8WWV6	FCAMR	-1.6716	3.42619
Q14686	NCOA6	-1.6706	4.38479
Q9H324	ADAMTS10	-1.63045	2.68081
P38570	ITGAE	-1.60947	2.22075
Q6DHV5	CC2D2B	-1.57641	4.82219
P42568	MLLT3	-1.45583	4.1023
Q8NEZ4	KMT2C	-1.43424	3.01998
Q9NWQ8	PAG1	-1.42247	1.56489
P09629	HOXB7	-1.41331	2.36374
O60361	NME2P1	-1.4121	1.7209
O14513	NCKAP5	-1.34735	3.19725
Q9NRP7	STK36	-1.32894	3.92151
Q04941	PLP2	-1.31398	2.23017
Q10472	GALNT1	-1.31124	2.27543
Q9HCE6	ARHGEF10L	-1.30313	4.40544
Q9Y2M0	FAN1	-1.3027	2.11221
Q9Y4K0	LOXL2	-1.29196	2.8888
Q6ZSR9	Uncharacterized protein FLJ45252	-1.2695	6.54928
Q9H2Y7	ZNF106	-1.26353	4.8096
P26447	S100A4	-1.26341	4.33184
P07205	PGK2	-1.25734	2.43796
Q92686	NRGN	-1.2373	2.80978
Q99650	OSMR	-1.23414	2.6551
Q8WUA8	TSKU	-1.23128	2.33566
P86452	ZBED6	-1.22782	3.09139
Q7LFL8	CXXC5	-1.22529	3.58825
Q9C010	PKIB	-1.22184	4.31651
Q9Y2V3	RAX	-1.21328	2.58483
Q96SR6	ZNF382	-1.20333	1.88223
Q5JTC6	AMER1	-1.18832	4.76051
Q8TB73	NDNF	-1.18663	5.07891
Q7Z5H3	ARHGAP22	-1.18439	2.83014
Q96S97	MYADM	-1.18127	2.96713
P00749	PLAU	-1.17665	3.68718
P21589	NT5E	-1.17137	2.97154
Q9NR00	C8orf4	-1.17016	2.00167
P56179	DLX6	-1.16981	2.43819
Q8IY95	TMEM192	-1.16897	2.00468
O75635	SERPINB7	-1.15303	2.74792
Q5XKK7	FAM219B	-1.14083	1.81345
A6QL63	BTBD11	-1.13207	2.98439
P03956	MMP1	-1.12955	3.62758
P48436	SOX9	-1.12829	4.85551
Q8WZ42	TTN	-1.11777	2.17092
P22692	IGFBP4	-1.10791	2.21238
P12882	MYH1	-1.10487	2.39089
P35568	IRS1	-1.08783	4.02659
Q9BW30	TPPP3	-1.08667	3.89988
P29323	EPHB2	-1.08457	2.15039
Q8IVL6	LEPREL2	-1.08392	2.70142
P81877	SSBP2	-1.0839	3.70506
Q92913	FGF13	-1.08355	3.784
O95935	TBX18	-1.08312	2.77965
P09758	TACSTD2	-1.06634	2.65858
Q96N03	VSTM2L	-1.06061	3.30117
Q8IZL2	MAML2	-1.05827	2.82787
Q9Y3B1	SLMO2	-1.05584	4.164
Q9H334	FOXP1	-1.04875	3.30719
Q5W0Z9	ZDHHC20	-1.03982	1.76084
Q92823	NRCAM	-1.03896	3.7143
Q9H4B7	TUBB1	-1.03671	2.33295
Q9Y566	SHANK1	-1.0326	1.52904
Q92667	AKAP1	-1.02729	2.65825
Q7L5Y1	ENOSF1	-1.01983	2.86299
P62328	TMSB4X	-1.01954	1.6142
Q8N490	PNKD	-1.01348	3.48868
Q15768	EFNB3	-1.01093	1.98615
P18084	ITGB5	-1.00586	2.57921
Q9NW38	FANCL	-1.00518	1.68733
P50443	SLC26A2	-1.0039	2.35
Q68DC2	ANKS6	-1.00211	2.58184
Q96C90	PPP1R14B	-1.00201	1.68926
Q9Y5Q3	MAFB	-0.992474	3.00903
Q9H3Y8	PPDPF	-0.988393	2.83307
O14686	KMT2D	-0.986516	3.90427
P62070	RRAS2	-0.980623	2.17231
Q96RN5	MED15	-0.978658	5.10259
Q9NP66	HMG20A	-0.968965	3.29867
Q96NU1	SAMD11	-0.968562	2.95949
Q9HCS4	TCF7L1	-0.96065	2.96659
Q16832	DDR2	-0.957833	2.43887
Q5TCZ1	SH3PXD2A	-0.954852	3.30876
Q96A23	CPNE4	-0.954521	2.82548
Q14240	EIF4A2	-0.950677	5.08826
Q9BQ24	ZFYVE21	-0.946495	3.87771
Q2M2Z5	KIZ	-0.945997	4.38296
P36955	SERPINF1	-0.938821	2.71522
P48681	NES	-0.938531	5.5622
Q13495	MAMLD1	-0.938204	3.94853
P17948	FLT1	-0.938191	3.8257
O14672	ADAM10	-0.937158	2.03074
Q8NHH1	TTLL11	-0.933891	3.2411
Q13103	SPP2	-0.930799	2.90338
P06213	INSR	-0.928203	2.90192
Q64ET8	FRG2	-0.927747	3.37294
Q8WV74	NUDT8	-0.927173	1.60242
Q11206	ST3GAL4	-0.919872	1.5547
P48431	SOX2	-0.911747	3.57733
P61018	RAB4B	-0.910943	4.55684
Q9UHW5	GPN3	-0.909033	1.81143
Q6NZY7	CDC42EP5	-0.90128	3.31182
P08253	MMP2	-0.900081	3.23162
Q96CN5	LRRC45	-0.899739	3.74022
Q8WUZ0	BCL7C	-0.897937	4.40125
Q5JPH6	EARS2	-0.897256	3.78717
Q9HBJ7	USP29	-0.895508	1.51057
Q8N4Q1	CHCHD4	-0.894595	1.92359
Q9UKZ4	TENM1	-0.89371	2.43718
P60602	ROMO1	-0.892989	1.70632
Q96RW7	HMCN1	-0.891345	3.78399
Q9BWG4	SSBP4	-0.888943	2.92723
P04156	PRNP	-0.888129	1.63695
O14786	NRP1	-0.88687	2.08682
O95864	FADS2	-0.885549	3.22953
Q8IVQ6	ZDHHC21	-0.879929	2.48785
Q9HCU0	CD248	-0.878558	2.02912
Q8NDV7	TNRC6A	-0.878012	4.50367
Q9P0K8	FOXJ2	-0.874955	2.97274
Q9Y2K5	R3HDM2	-0.872821	1.45249
P17677	GAP43	-0.872534	2.62717
Q96P44	COL21A1	-0.871104	2.59104
P43121	MCAM	-0.867581	2.30971
Q9NQA3	WASH6P	-0.865755	2.72519
Q6ZVK8	NUDT18	-0.864945	2.70507
Q8IZ40	RCOR2	-0.8611	2.47923
P56277	CMC4	-0.860641	2.70912
Q9Y5J5	PHLDA3	-0.856501	2.40183
P18075	BMP7	-0.854623	2.30237
Q8IWE2	FAM114A1	-0.853249	3.21507
Q9UBG0	MRC2	-0.849307	2.19086
P23142	FBLN1	-0.848083	2.66193
Q7Z5J4	RAI1	-0.847727	3.30473
P48775	TDO2	-0.846912	3.8658
Q13572	ITPK1	-0.846266	1.42009
P09619	PDGFRB	-0.845622	1.90559
P05976	MYL1	-0.845032	2.08552
Q14642	INPP5A	-0.843012	1.557
P07951	TPM2	-0.839781	3.20765
Q6WRI0	IGSF10	-0.837993	2.20207
Q9H1B7	IRF2BPL	-0.83744	2.77035
Q96BX8	MOB3A	-0.834767	1.68344
O00470	MEIS1	-0.833377	4.58261
P02461	COL3A1	-0.832049	2.93178
Q15788	NCOA1	-0.830191	4.23361
Q9ULK2	ATXN7L1	-0.830123	2.30038
Q9UGU0	TCF20	-0.829023	4.60038
Q9BQI6	ANKRD32	-0.826234	2.37864
Q8IUW5	RELL1	-0.821713	2.34374
Q14CS0	UBXN2B	-0.817712	2.47072
Q9UI15	TAGLN3	-0.81533	2.27458
Q9NS69	TOMM22	-0.813477	2.96835
Q6P4F7	ARHGAP11A	-0.810624	1.57253
Q16799	RTN1	-0.809429	1.74269
P02462	COL4A1	-0.802569	3.98901
Q8TAP9	MPLKIP	-0.801441	3.11501
Q13480	GAB1	-0.801226	3.08748
P54259	ATN1	-0.800606	3.06026
Q14469	HES1	-0.800504	1.77119
O94916	NFAT5	-0.796519	4.50025
P61020	RAB5B	-0.796059	3.98909
P56199	ITGA1	-0.795215	2.78305
Q9NT99	LRRC4B	-0.794939	2.68463
P05362	ICAM1	-0.791235	2.43588
Q9UBX5	FBLN5	-0.789447	1.73129
Q13948	CUX1	-0.789191	1.74938
P13726	F3	-0.787371	1.56413
Q96PM9	ZNF385A	-0.786833	3.4821
Q13303	KCNAB2	-0.786691	4.55072
P07711	CTSL	-0.784824	2.44309
Q14681	KCTD2	-0.784222	1.6966
P25963	NFKBIA	-0.781911	3.26422
Q99808	SLC29A1	-0.779985	2.02798
P78549	NTHL1	-0.779012	3.34297
Q2M3C7	SPHKAP	-0.778352	4.47846
Q3B820	FAM161A	-0.777829	3.02977
Q9UL42	PNMA2	-0.777403	5.94278
Q8N556	AFAP1	-0.776016	3.02728
Q9H4I2	ZHX3	-0.775784	2.72175
Q09666	AHNAK	-0.771708	4.82416
Q9BT92	TCHP	-0.771238	3.79901
P78364	PHC1	-0.767557	3.13263
P20226	TBP	-0.766364	2.87755
P37108	SRP14	-0.766075	4.69267
P05783	KRT18	-0.765813	4.11954
O75419	CDC45	-0.765797	3.03814
Q9NWL6	ASNSD1	-0.764585	1.74861
Q13835	PKP1	-0.762566	5.33256
Q86Y91	KIF18B	-0.760948	2.48332
Q8IY45	AMN1	-0.757181	2.18429
O60218	AKR1B10	-0.756371	3.92443
Q96EK4	THAP11	-0.755566	2.57291
O94880	PHF14	-0.755546	4.19778
Q9NUJ3	TCP11L1	-0.755367	4.11896
Q16828	DUSP6	-0.753296	4.56728
Q9BST9	RTKN	-0.75194	3.15032
Q9BWU1	CDK19	-0.750559	3.39103
Q9H3Q1	CDC42EP4	-0.749822	4.49594
Q92791	LEPREL4	-0.746193	2.81146
B2RTY4	MYO9A	-0.746132	2.9902
Q15113	PCOLCE	-0.74372	2.75557
Q9NYD6	HOXC10	-0.743251	2.56355
P18564	ITGB6	-0.742008	1.42616
P0CG35	TMSB15B	-0.741713	1.37956
Q99943	AGPAT1	-0.740952	2.17393
Q12857	NFIA	-0.737074	3.16274
Q9P2B7	CFAP97	-0.735464	2.15062
Q8N3V7	SYNPO	-0.734404	4.38621
Q9H2F5	EPC1	-0.732524	3.56786
Q02156	PRKCE	-0.73228	1.92984
Q9GZU7	CTDSP1	-0.731079	3.44577
P55287	CDH11	-0.728	1.31974
P55268	LAMB2	-0.727964	1.99606
O94910	LPHN1	-0.727271	3.35122
P20337	RAB3B	-0.727126	3.94286
Q96CS3	FAF2	-0.726593	2.75227
Q9BY76	ANGPTL4	-0.722292	1.70375
Q15583	TGIF1	-0.718925	3.13144
P10646	TFPI	-0.718309	1.93345
Q8N357	SLC35F6	-0.717717	2.07486
Q96QZ7	MAGI1	-0.716957	3.04578
P27105	STOM	-0.715965	2.1265
Q8TAK5	GABPB2	-0.715669	1.45264
P22413	ENPP1	-0.715648	1.90396
A6NJT0	UNCX	-0.715558	2.0763
Q8N2R8	FAM43A	-0.714407	2.04073
Q13216	ERCC8	-0.712849	2.0433
P05186	ALPL	-0.712155	1.64529
Q8WVX9	FAR1	-0.712067	2.28295
Q9HD43	PTPRH	-0.711589	2.67001
Q9BSI4	TINF2	-0.711036	1.54866
O00750	PIK3C2B	-0.710565	3.06998
Q9BZR6	RTN4R	-0.710451	1.66739
P20908	COL5A1	-0.708864	3.56936
Q15532	SS18	-0.707409	4.63568
P60033	CD81	-0.707273	1.88202
O43791	SPOP	-0.705483	1.44627
Q13228	SELENBP1	-0.704348	4.15384
Q9ULV3	CIZ1	-0.704306	3.67913
Q13219	PAPPA	-0.702724	2.89008
Q6Y1H2	HACD2	-0.700211	2.15551
Q92643	PIGK	-0.699295	1.63561
Q53S08	RAB6C	-0.699144	3.29507
P63096	GNAI1	-0.699026	2.04662
Q96QD8	SLC38A2	-0.698827	2.47705
P22303	ACHE	-0.697603	1.34364
Q99728	BARD1	-0.69755	2.4797
O75771	RAD51D	-0.69746	3.16126
Q9Y253	POLH	-0.696356	1.99
P50238	CRIP1	-0.694245	1.38977
Q15911	ZFHX3	-0.691732	2.76694
A6NHL2	TUBAL3	-0.688383	1.95123
Q9NSC2	SALL1	-0.687828	2.6724
Q2M2I8	AAK1	-0.687154	4.0184
P05549	TFAP2A	-0.686261	3.83323
Q92793	CREBBP	-0.686165	3.23842
P07948	LYN	-0.686153	1.73716
Q9BQE9	BCL7B	-0.685161	2.62357
P53677	AP3M2	-0.682791	1.70028
P55197	MLLT10	-0.681813	3.52759
Q9Y639	NPTN	-0.681812	2.31646
Q9BUT9	FAM195A	-0.681596	1.88883
O00220	TNFRSF10A	-0.680643	1.87452
O75487	GPC4	-0.68007	4.42655
Q99594	TEAD3	-0.678924	4.70793
Q63ZY3	KANK2	-0.677696	4.02531
Q16659	MAPK6	-0.677062	2.55168
Q969M7	UBE2F	-0.676923	2.9371
Q155Q3	DIXDC1	-0.676556	2.88152
P35227	PCGF2	-0.676485	1.80006
A6NE02	BTBD17	-0.676075	1.56104
P18065	IGFBP2	-0.675518	2.99953
Q13796	SHROOM2	-0.673386	3.7907
Q15388	TOMM20	-0.673115	1.49717
O43151	TET3	-0.670558	1.41165
Q9Y618	NCOR2	-0.670324	3.67008
Q8IXH6	TP53INP2	-0.670051	1.739
O75781	PALM	-0.668091	2.35081
Q9BXB4	OSBPL11	-0.667456	5.76017
P23634	ATP2B4	-0.667037	1.70288
Q8WY91	THAP4	-0.666784	3.63271
Q96F44	TRIM11	-0.666617	2.2688
Q7Z4H8	KDELC2	-0.666455	3.80684
Q9BS26	ERP44	-0.661447	3.42424
Q8NEY1	NAV1	-0.661179	4.36364
P57087	JAM2	-0.659841	1.61699
Q9NQX7	ITM2C	-0.659115	2.18083
Q93074	MED12	-0.658559	3.0685
P84101	SERF2	-0.658508	1.74882
Q9BY84	DUSP16	-0.658314	1.54913
Q96IF1	AJUBA	-0.658055	2.28291
P14316	IRF2	-0.657305	3.1192
P11234	RALB	-0.655715	3.59177
Q969F9	HPS3	-0.653952	1.75062
Q9BPX6	MICU1	-0.651687	3.69879
Q9UHY8	FEZ2	-0.65155	1.62328
Q9Y2H2	INPP5F	-0.651168	1.98983
P78504	JAG1	-0.651051	3.0291
Q96AJ1	CLUAP1	-0.650748	2.30027
Q8IYL3	C1orf174	-0.650297	4.22732
Q15434	RBMS2	-0.650126	1.36042
Q9UQC2	GAB2	-0.649382	3.0256
Q13641	TPBG	-0.64781	1.53004
O15344	MID1	-0.64747	2.94753
Q9ULH1	ASAP1	-0.647404	3.75788
Q86UU0	BCL9L	-0.646224	2.53814
P19484	TFEB	-0.646119	2.36213
P31942	HNRNPH3	-0.642884	4.97716
Q03135	CAV1	-0.642871	1.32249
Q6V0I7	FAT4	-0.642768	1.46065
Q96LW4	PRIMPOL	-0.641481	2.6355
Q9NZN4	EHD2	-0.640706	3.28895
Q9UHD8	2020-09-09	-0.640678	4.16478
Q13905	RAPGEF1	-0.640624	3.13063
Q13332	PTPRS	-0.640001	3.48639
Q9H4G4	GLIPR2	-0.639541	4.21844
Q86SQ0	PHLDB2	-0.639009	3.31929
Q9UN79	SOX13	-0.638745	2.49939
Q13683	ITGA7	-0.638638	3.02011
P11047	LAMC1	-0.638017	4.7252
Q9H467	CUEDC2	-0.63767	3.57285
P21399	ACO1	-0.637227	5.26329
Q6UB99	ANKRD11	-0.637154	3.01465
Q9BUR5	APOO	-0.636101	1.83084
Q5JPF3	ANKRD36C	-0.635535	3.34049
Q8TBA6	GOLGA5	-0.635254	3.61691
Q9NSY0	NRBP2	-0.6351	3.16612
P19022	CDH2	-0.634062	1.3148
P16035	TIMP2	-0.634004	4.21114
Q14934	NFATC4	-0.631787	2.9788
Q86XK3	SFR1	-0.631442	1.8468
Q15043	SLC39A14	-0.630321	1.7507
P28300	LOX	-0.630165	2.05974
Q9NS15	LTBP3	-0.62982	2.06478
O75382	TRIM3	-0.628975	3.60769
Q13636	RAB31	-0.628331	3.22961
Q9H8N7	ZNF395	-0.628323	2.55746
A6NE82	MBD3L3	-0.627934	2.27205
O15350	TP73	-0.627733	2.17942
O00570	SOX1	-0.626257	2.09385
Q9Y287	ITM2B	-0.624674	3.96157
Q9BWT6	MND1	-0.6241	3.421
Q9P2Q2	FRMD4A	-0.623784	2.72456
P06756	ITGAV	-0.623452	2.67949
O75462	CRLF1	-0.622804	2.96896
Q9BTF0	THUMPD2	-0.622468	2.494
Q05682	CALD1	-0.621611	4.77752
Q9NRN5	OLFML3	-0.6212	3.60294
P56178	DLX5	-0.621123	2.52512
Q9BQ89	FAM110A	-0.620205	1.59988
Q13443	ADAM9	-0.620086	1.99344
P35555	FBN1	-0.619344	3.4266
Q9UPQ9	TNRC6B	-0.619114	3.97444
P05997	COL5A2	-0.618266	2.21344
Q14186	TFDP1	-0.617495	2.03235
Q09472	EP300	-0.616375	3.38963
Q9BVV7	TIMM21	-0.616195	1.51631
P21695	GPD1	-0.616143	3.0706
Q14576	ELAVL3	-0.615794	1.61303
Q96JG8	MAGED4	-0.615518	4.2336
Q99856	ARID3A	-0.614128	3.69988
Q9BYV8	CEP41	-0.613034	3.75202
O95760	IL33	-0.612622	1.72345
Q9HC98	NEK6	-0.612164	1.81259
Q5T7P8	SYT6	-0.612104	2.15606
O95502	NPTXR	-0.6118	3.12835
P78411	IRX5	-0.6107	1.9382
O75954	TSPAN9	-0.610662	1.92737
Q9C0H2	TTYH3	-0.608673	3.15903
P32243	OTX2	-0.606826	3.74259
Q15560	TCEA2	-0.606549	1.58119
O95302	FKBP9	-0.605121	5.84232
Q5BJF6	ODF2	-0.604788	3.2918
Q8IVL5	LEPREL1	-0.602911	2.8789
Q8N729	NPW	-0.601687	1.65475
P40426	PBX3	-0.601259	3.05827
Q9P2Y4	ZNF219	-0.600296	2.57214
Q9Y255	PRELID1	-0.60003	1.51954
Q9NZM1	MYOF	-0.599314	2.64504
O60885	BRD4	-0.598549	3.62673
Q8NG27	PJA1	-0.598179	2.50237
Q9UEE9	CFDP1	-0.59709	3.7701
P41219	PRPH	-0.595967	1.58228
P84022	SMAD3	-0.595963	3.36503
Q8IVH2	FOXP4	-0.594754	3.26693
O75037	KIF21B	-0.594186	2.35842
Q9H6R3	ACSS3	-0.594101	1.66877
Q99471	PFDN5	-0.593879	3.04785
P25686	DNAJB2	-0.593745	2.59147
O43164	PJA2	-0.593227	3.10099
Q9H098	FAM107B	-0.592054	2.63693
Q8N8S7	ENAH	-0.591348	4.89933
Q8IYN2	TCEAL8	-0.590261	1.6042
P24821	TNC	-0.59023	3.18192
O75928	PIAS2	-0.589583	3.62565
Q4AC94	C2CD3	-0.586293	1.79938
Q13277	STX3	-0.58543	2.46809
A6NDB9	PALM3	-0.583495	1.6503
Q15758	SLC1A5	-0.582765	1.59024
Q53SF7	COBLL1	-0.582661	1.65752
Q86U70	LDB1	-0.582376	2.76209
P53805	RCAN1	-0.581905	1.7985
Q96MY1	NOL4L	-0.581771	4.11663
Q96BM9	ARL8A	-0.581528	1.66427
Q8TER5	ARHGEF40	-0.581469	2.0489
Q9HBH9	MKNK2	-0.580432	2.13775
P0DI83	RAB34	-0.57885	2.41572
Q86VZ4	LRP11	-0.578691	1.38647
Q6ZN66	GBP6	-0.578026	1.33052
P05023	ATP1A1	-0.577936	1.32306
Q9BYX2	TBC1D2	-0.577611	2.76039
Q9ULK4	MED23	-0.576927	2.64286
Q9UPS8	ANKRD26	-0.575131	1.41297
Q08397	LOXL1	-0.57419	3.80596
P06703	S100A6	-0.574011	1.54575
Q9BTZ2	DHRS4	-0.573365	2.39089
P05026	ATP1B1	-0.573263	1.35692
Q9UK61	FAM208A	-0.57257	3.69643
Q9NQB0	TCF7L2	-0.572475	3.36647
Q6W2J9	BCOR	-0.572176	4.09555
P15498	VAV1	-0.57177	2.67694
Q04725	TLE2	-0.57141	4.52199
P62834	RAP1A	-0.571381	1.43042
Q6Y288	B3GALTL	-0.570701	4.04135
P06396	GSN	-0.568059	4.42525
Q9H7P9	PLEKHG2	-0.566933	2.54721
Q9Y512	SAMM50	-0.566575	1.73412
P21741	MDK	-0.56653	2.27389
P26583	HMGB2	-0.566213	2.71783
Q8WVK7	SKA2	-0.566159	1.64127
P35711	SOX5	-0.566128	2.64927
Q5TGY3	AHDC1	-0.565591	2.99144
Q9P272	KIAA1456	-0.565306	2.15576
Q68CQ7	GLT8D1	-0.564478	1.78966
Q92585	MAML1	-0.564024	2.47278
P22694	PRKACB	-0.562984	2.85373
P14209	CD99	-0.56274	2.55153
P01130	LDLR	-0.562425	2.05337
O14732	IMPA2	-0.562285	2.87346
Q9BRS8	LARP6	-0.562027	3.27947
P16402	HIST1H1D	-0.560997	1.39368
Q01995	TAGLN	-0.558433	2.60666
Q8TEL6	TRPC4AP	-0.558042	1.52416
P61006	RAB8A	-0.557374	1.54293
Q96IZ0	PAWR	-0.557101	2.84513
P78324	SIRPA	-0.556911	1.31443
Q2KHR3	QSER1	-0.556634	2.53299
P10301	RRAS	-0.555492	2.07264
Q96BT3	CENPT	-0.555271	3.54292
P11474	ESRRA	-0.553401	2.22775
Q96F85	CNRIP1	-0.553099	3.05069
Q9Y530	OARD1	-0.552268	2.335
Q5ZPR3	CD276	-0.552107	2.02043
P32004	L1CAM	-0.552071	2.43216
Q14517	FAT1	-0.551317	2.58525
Q9Y6R9	CCDC61	-0.550249	1.47123
Q8WUI4	HDAC7	-0.549922	8.45101
Q9HB75	PIDD1	-0.549858	1.40179
P51817	PRKX	-0.549623	2.64628
O15075	DCLK1	-0.548388	2.41613
Q14781	CBX2	-0.546568	2.04161
Q8NHG7	SVIP	-0.546309	2.0735
Q5HYW2	NHSL2	-0.545975	3.2864
Q9H8G1	ZNF430	-0.545581	1.532
Q13163	MAP2K5	-0.544281	3.00777
Q9H161	ALX4	-0.543365	3.53959
Q9ULE0	WWC3	-0.543017	2.4247
Q15742	NAB2	-0.542576	3.47949
Q9H967	WDR76	-0.542241	2.43774
Q6PFW1	PPIP5K1	-0.542121	2.39087
Q9UKF7	PITPNC1	-0.541584	2.63365
Q5QP82	DCAF10	-0.541412	1.86075
P24539	ATP5F1	-0.540919	1.36331
Q15040	JOSD1	-0.540071	2.13448
Q6PJG2	ELMSAN1	-0.540032	2.0704
Q9HAZ1	CLK4	-0.539856	2.00236
Q8NFZ8	CADM4	-0.538678	1.79833
P35712	SOX6	-0.537882	3.15292
Q92738	USP6NL	-0.537329	3.33507
Q92692	PVRL2	-0.536957	2.32366
Q12882	DPYD	-0.535745	3.16172
Q7L622	G2E3	-0.535709	2.81284
O15304	SIVA1	-0.535547	1.585
P78314	SH3BP2	-0.535312	2.4321
P54750	PDE1A	-0.535137	2.67195
Q9H008	LHPP	-0.533591	2.63791
Q6UUV7	CRTC3	-0.533283	4.68925
Q9HCK4	ROBO2	-0.53301	2.23276
Q07002	CDK18	-0.532562	1.61136
Q6XE24	RBMS3	-0.531068	1.39199
P49116	NR2C2	-0.530627	2.44232
Q9NY43	BARHL2	-0.530283	1.42872
Q96PY5	FMNL2	-0.528818	2.73461
Q9UKL6	PCTP	-0.528672	2.8154
Q9UMX1	SUFU	-0.527671	4.72915
Q7Z589	EMSY	-0.526869	3.41873
P61326	MAGOH	-0.526732	2.06624
P60903	S100A10	-0.526156	2.57762
P00451	F8	-0.525223	2.9952
P21810	BGN	-0.52513	2.64645
Q99811	PRRX2	-0.524842	1.98819
P32322	PYCR1	-0.524565	1.9796
Q96SI1	KCTD15	-0.524553	1.84947
P04792	HSPB1	-0.52387	4.65754
P98082	DAB2	-0.523696	4.03254
O75362	ZNF217	-0.523578	2.66005
Q8N3D4	EHBP1L1	-0.522871	2.62191
Q9BZK7	TBL1XR1	-0.522698	2.6839
P61758	VBP1	-0.522521	2.7758
O00213	APBB1	-0.522461	3.84994
Q13951	CBFB	-0.521913	3.5185
P57723	PCBP4	-0.519962	2.68379
O15327	INPP4B	-0.519293	2.74798
Q7Z5L9	IRF2BP2	-0.518847	2.34963
Q587I9	SFT2D3	-0.515499	2.19337
Q6P0N0	MIS18BP1	-0.515288	2.47624
Q6STE5	SMARCD3	-0.515149	4.31487
A8MT69	STRA13	-0.515123	2.27779
Q9UNK0	STX8	-0.5138	1.97656
P60059	SEC61G	-0.51353	1.55958
Q6NSJ2	PHLDB3	-0.513031	1.96089
Q99550	MPHOSPH9	-0.51092	1.8288
A0JLT2	MED19	-0.510181	1.59665
Q8N5U6	RNF10	-0.509965	3.99274
Q15274	QPRT	-0.509106	1.79384
Q9UBI9	HECA	-0.508717	2.16097
Q7Z4R8	C6orf120	-0.508419	2.66806
Q9UHG0	DCDC2	-0.508409	3.49922
P38398	BRCA1	-0.506771	2.52456
Q9BYG4	PARD6G	-0.505446	1.87715
Q8TBP0	TBC1D16	-0.505328	2.85413
Q86VW0	SESTD1	-0.504536	3.07263
O00287	RFXAP	-0.504354	2.83492
Q96CM8	ACSF2	-0.504253	1.74123
Q9P021	CRIPT	-0.503747	2.139
Q2NKX9	C2orf68	-0.502787	1.57552
Q96FH0	MEF2BNB	-0.50278	2.90604
Q86WR7	PROSER2	-0.502451	2.77589
Q8IY33	MICALL2	-0.502012	1.52921
Q96AJ9	VTI1A	-0.501975	1.80329
P60891	PRPS1	-0.501597	4.66422
Q9NZ71	RTEL1	-0.500433	1.97517
Q6XZB0	LIPI	-0.499859	2.33839
Q9P0K7	RAI14	-0.499215	3.51581
Q14249	ENDOG	-0.498741	3.9671
Q93062	RBPMS	-0.497385	1.86996
Q9UHL9	GTF2IRD1	-0.497308	1.64734
Q9UJM3	ERRFI1	-0.497089	2.7256
P49750	YLPM1	-0.496476	4.57537
Q9H7S9	ZNF703	-0.496364	3.2055
Q7Z6B7	SRGAP1	-0.4961	1.64175
P84157	MXRA7	-0.495718	2.09856
Q10471	GALNT2	-0.495465	1.63939
P16333	NCK1	-0.495354	3.76115
